# Supplementary material for: RNA-sequencing and bioinformatics analysis of long noncoding RNAs and mRNAs in the asthenozoospermia
Source: Biosci Rep. 2020 Jul 15;40(7):BSR20194041. doi: 10.1042/BSR20194041 (PMC7364483; doi:10.1042/BSR20194041)
Supplement: Supplementary Tables S1-S7 [file BSR-2019-4041_supp.zip]

Archive with 7 entries (7 files):
- BSR-2019-4041_suppST1.xlsx
- BSR-2019-4041_suppST2.xlsx
- BSR-2019-4041_suppST3.xlsx
- BSR-2019-4041_suppST4.xlsx
- BSR-2019-4041_suppST5.xlsx
- BSR-2019-4041_suppST6.xls
- BSR-2019-4041_suppST7.xlsx
