# Supplementary material for: RNA-sequencing and bioinformatics analysis of long noncoding RNAs and mRNAs in the asthenozoospermia
Source: Biosci Rep. 2020 Jul 15;40(7):BSR20194041. doi: 10.1042/BSR20194041 (PMC7364483; doi:10.1042/BSR20194041)
Supplement: Supplementary Tables S1-S7 [file BSR-2019-4041_supp.zip › BSR-2019-4041_suppST1.xlsx]

## Sheet: Primer
Supplemental Table 1 Primers for qRT-PCR analysis of lncRNAs expression
Symbol	Forward and reverse primer sequence (5'→3')
GAPDH-F	CTCCTCCTCGTCGCAGTAGA
GAPDH-R	GCTGCTTAGACGCTGGATTT
LINC00893-F	CAGAATTCAGGCCTCGTGGT
LINC00893-R	GGGAGAAGTAGGCGCATCTC
LINC00667-F	CTCAGTACTGGGGCTTCGTG
LINC00667-R	CCGGGCTTGTAGGAGTGAAG
MIR497HG-F	ACCTCGCTATTCCCGCATAAG
MIR497HG-R	GTTAAGCAGACAGCACGAAGC
Ref-IGF2-AS-F	CGCCACTGTGTTACCATT
Ref-IGF2-AS-R	TTGCCCATCCCAGATAGAA
COX10-AS1-F	ACATGGTGCAGGAAAAACGC
COX10-AS1-R	TGGGGTGTGGCCATTGTATC
