# Supplementary material for: RNA-sequencing and bioinformatics analysis of long noncoding RNAs and mRNAs in the asthenozoospermia
Source: Biosci Rep. 2020 Jul 15;40(7):BSR20194041. doi: 10.1042/BSR20194041 (PMC7364483; doi:10.1042/BSR20194041)
Supplement: Supplementary Tables S1-S7 [file BSR-2019-4041_supp.zip › BSR-2019-4041_suppST2.xlsx]

## Sheet: DEGAll.escaped
Supplemental Table 2 The differentially expressed genes between asthenozoospermia and normal
Gene	symbol	biotype	group	baseMean	logFC	lfcSE	stat	P Value	FDR
ENSG00000274012	RN7SL2	misc_RNA	ncRNA	17699.3	-10.8041	1.54183	-7.00729	2.42983e-12	5.92563e-08
ENSG00000283453	NA	NA	NA	199.716	8.20484	1.43018	5.73692	9.6415e-09	0.000117564
ENSG00000234714	AC009965.1	lincRNA	long_non_coding	84.7082	9.76763	1.75497	5.56569	2.6111e-08	0.000212256
ENSG00000127578	WFIKKN1	protein_coding	protein_coding	1236.6	-5.99599	1.10772	-5.41294	6.19999e-08	0.000215999
ENSG00000144485	HES6	protein_coding	protein_coding	479.079	-5.7385	1.04405	-5.49637	3.87678e-08	0.000215999
ENSG00000254114	HMGN1P28	processed_pseudogene	pseudogene	97.0109	-8.38274	1.53972	-5.44432	5.20028e-08	0.000215999
ENSG00000275468	AC004678.1	processed_pseudogene	pseudogene	155.399	-5.67765	1.04442	-5.43618	5.44362e-08	0.000215999
ENSG00000135845	PIGC	protein_coding	protein_coding	1293.08	6.81905	1.30491	5.22568	1.73512e-07	0.000528929
ENSG00000213976	AC010615.1	unprocessed_pseudogene	pseudogene	40.2563	8.69827	1.69173	5.14164	2.72344e-07	0.00064119
ENSG00000226960	MTCO1P21	unprocessed_pseudogene	pseudogene	35.0848	8.49368	1.6561	5.12873	2.91704e-07	0.00064119
ENSG00000233820	AL589843.2	transcribed_processed_pseudogene	pseudogene	62.7971	9.33452	1.84354	5.06337	4.11918e-07	0.00064119
ENSG00000253683	AC027309.2	processed_pseudogene	pseudogene	56.7085	-8.14172	1.57602	-5.166	2.39154e-07	0.00064119
ENSG00000267299	AC011444.3	antisense_RNA	long_non_coding	60.0655	-7.13073	1.40409	-5.07854	3.80349e-07	0.00064119
ENSG00000273180	AC019193.3	lincRNA	long_non_coding	73.3083	-6.30577	1.23471	-5.10707	3.27199e-07	0.00064119
ENSG00000273377	AC004853.2	unprocessed_pseudogene	pseudogene	93.2549	8.942	1.76002	5.08063	3.7618e-07	0.00064119
ENSG00000279951	AL138688.2	TEC	TEC	38.4623	8.63303	1.70635	5.05936	4.20677e-07	0.00064119
ENSG00000247774	PCED1B-AS1	processed_transcript	long_non_coding	44.3658	5.90811	1.17081	5.04618	4.50737e-07	0.000646596
ENSG00000237128	AL358234.1	lincRNA	long_non_coding	34.6937	8.47351	1.69674	4.994	5.91411e-07	0.000801264
ENSG00000147894	C9orf72	protein_coding	protein_coding	55.1819	4.95583	1.00141	4.94885	7.46546e-07	0.000958211
ENSG00000178125	PPP1R42	protein_coding	protein_coding	42.2233	7.79667	1.59965	4.87398	1.09375e-06	0.00133366
ENSG00000242317	AC121764.1	lincRNA	long_non_coding	39.0191	8.65071	1.78068	4.8581	1.18515e-06	0.0013763
ENSG00000177600	RPLP2	protein_coding	protein_coding	277.573	-5.23977	1.08773	-4.81716	1.45619e-06	0.00161419
ENSG00000221055	MIR1302-3	miRNA	ncRNA	96.8592	7.00943	1.46596	4.78145	1.74037e-06	0.0016324
ENSG00000228862	AC068389.1	lincRNA	long_non_coding	2449.56	-4.8714	1.01702	-4.78987	1.66889e-06	0.0016324
ENSG00000236318	AC019117.2	lincRNA	long_non_coding	31.8984	8.3507	1.74032	4.79838	1.59955e-06	0.0016324
ENSG00000260066	AC112176.1	lincRNA	long_non_coding	225.881	6.73867	1.40704	4.78924	1.67416e-06	0.0016324
ENSG00000180332	KCTD4	protein_coding	protein_coding	41.0189	7.75009	1.63023	4.75399	1.99439e-06	0.00180138
ENSG00000109846	CRYAB	protein_coding	protein_coding	173.936	-4.64531	0.986002	-4.71125	2.46199e-06	0.00194828
ENSG00000152154	TMEM178A	protein_coding	protein_coding	421.014	-5.78299	1.22788	-4.70973	2.48046e-06	0.00194828
ENSG00000218725	B3GALNT2P1	processed_pseudogene	pseudogene	74.9227	5.84441	1.24064	4.71082	2.46724e-06	0.00194828
ENSG00000280551	AC096745.2	TEC	TEC	95.8492	7.48038	1.59036	4.70357	2.55648e-06	0.00194828
ENSG00000284624	NA	NA	NA	853.826	5.73096	1.2168	4.70987	2.47879e-06	0.00194828
ENSG00000237445	AL359771.1	lincRNA	long_non_coding	47.4763	-6.48562	1.39112	-4.66216	3.12908e-06	0.00219313
ENSG00000244503	AC108751.5	processed_pseudogene	pseudogene	81.495	8.74843	1.87513	4.66552	3.07839e-06	0.00219313
ENSG00000273976	GOLGA6L1	protein_coding	protein_coding	50.768	-5.86407	1.25813	-4.66095	3.14755e-06	0.00219313
ENSG00000267523	AC008735.2	antisense_RNA	long_non_coding	130.711	-5.73068	1.23215	-4.65095	3.30408e-06	0.00223824
ENSG00000198157	HMGN5	protein_coding	protein_coding	32.7577	-5.73166	1.23409	-4.64445	3.40981e-06	0.00224744
ENSG00000171102	OBP2B	protein_coding	protein_coding	222.928	-4.66194	1.01224	-4.60557	4.1134e-06	0.00257214
ENSG00000254132	MTND6P3	processed_pseudogene	pseudogene	99.4252	-5.01869	1.08888	-4.60905	4.04504e-06	0.00257214
ENSG00000167653	PSCA	protein_coding	protein_coding	148.295	-5.07831	1.11258	-4.56443	5.00857e-06	0.00298213
ENSG00000233643	AC022398.1	lincRNA	long_non_coding	19.7257	7.65354	1.67686	4.56422	5.01362e-06	0.00298213
ENSG00000240922	LSAMP-AS1	antisense_RNA	long_non_coding	17.775	7.52096	1.6524	4.55155	5.32524e-06	0.00302016
ENSG00000260953	AC009093.4	lincRNA	long_non_coding	56.4254	-6.59878	1.44894	-4.55421	5.25817e-06	0.00302016
ENSG00000270798	AC018737.1	processed_pseudogene	pseudogene	18.8515	7.59235	1.67407	4.53526	5.75332e-06	0.00318878
ENSG00000254983	AC025300.1	sense_intronic	long_non_coding	20.7578	7.73792	1.71055	4.52366	6.07807e-06	0.00329391
ENSG00000100285	NEFH	protein_coding	protein_coding	1179.21	-5.01846	1.11708	-4.49249	7.03963e-06	0.00357657
ENSG00000240893	LINC02042	lincRNA	long_non_coding	75.2927	6.71323	1.49296	4.49658	6.90558e-06	0.00357657
ENSG00000283064	NA	NA	NA	35.4186	7.54697	1.67833	4.49672	6.90112e-06	0.00357657
ENSG00000245466	AL357153.1	lincRNA	long_non_coding	199.023	6.68416	1.49186	4.48043	7.44927e-06	0.00370746
ENSG00000261649	GOLGA6L7P	protein_coding	protein_coding	780.151	-4.95441	1.10745	-4.47373	7.68682e-06	0.00374917
ENSG00000235869	Z99127.2	processed_pseudogene	pseudogene	21.8345	7.80289	1.74777	4.46447	8.02661e-06	0.00383814
ENSG00000146839	ZAN	protein_coding	protein_coding	631.387	-3.60219	0.810064	-4.4468	8.71577e-06	0.00402212
ENSG00000196074	SYCP2	protein_coding	protein_coding	80.711	4.72119	1.06185	4.44618	8.74124e-06	0.00402212
ENSG00000115268	RPS15	protein_coding	protein_coding	355.505	-4.92304	1.10959	-4.43682	9.12988e-06	0.00404045
ENSG00000143452	HORMAD1	protein_coding	protein_coding	14.9169	7.25847	1.63724	4.43335	9.27812e-06	0.00404045
ENSG00000269837	IPO5P1	transcribed_processed_pseudogene	pseudogene	32.2906	7.41059	1.66959	4.43856	9.05639e-06	0.00404045
ENSG00000232380	ZDHHC20P4	processed_pseudogene	pseudogene	15.6461	7.32679	1.65809	4.41883	9.92387e-06	0.00413153
ENSG00000253915	AC104371.1	processed_pseudogene	pseudogene	43.1825	6.94888	1.57312	4.41727	9.99551e-06	0.00413153
ENSG00000257510	LINC02402	lincRNA	long_non_coding	62.6847	6.86289	1.55189	4.42229	9.766e-06	0.00413153
ENSG00000138738	PRDM5	protein_coding	protein_coding	297.999	4.89014	1.10842	4.41182	1.02503e-05	0.00416623
ENSG00000213671	OLA1P2	processed_pseudogene	pseudogene	15.5751	7.3205	1.66585	4.39446	1.11051e-05	0.00436805
ENSG00000258404	LINC02320	lincRNA	long_non_coding	37.0881	-5.48577	1.24771	-4.39666	1.09932e-05	0.00436805
ENSG00000251655	PRB1	protein_coding	protein_coding	53.5562	-4.71336	1.07921	-4.36741	1.25726e-05	0.0048668
ENSG00000225549	AL359634.1	transcribed_processed_pseudogene	pseudogene	17.9744	7.5378	1.72962	4.35807	1.31214e-05	0.00499988
ENSG00000275708	MIR3648-1	miRNA	ncRNA	162.141	-6.04109	1.38846	-4.35093	1.35562e-05	0.00508608
ENSG00000214797	AP002358.1	lincRNA	long_non_coding	80.3255	5.41965	1.25209	4.32847	1.50146e-05	0.00540309
ENSG00000249353	NPM1P27	processed_pseudogene	pseudogene	83.8216	-4.57311	1.05636	-4.32913	1.49703e-05	0.00540309
ENSG00000266858	RPSAP67	unprocessed_pseudogene	pseudogene	27.4422	6.19178	1.43072	4.32772	1.50658e-05	0.00540309
ENSG00000225899	FRG2B	protein_coding	protein_coding	27.9906	7.20932	1.66848	4.3209	1.55396e-05	0.00541377
ENSG00000274536	AL034397.3	antisense_RNA	long_non_coding	15.2659	7.28469	1.68548	4.32202	1.54607e-05	0.00541377
ENSG00000267169	AC022098.1	antisense_RNA	long_non_coding	177.324	-4.27565	0.993315	-4.30443	1.67418e-05	0.00572321
ENSG00000275337	RN7SL680P	misc_RNA	ncRNA	88.4273	6.43857	1.49651	4.30238	1.68972e-05	0.00572321
ENSG00000154832	CXXC1	protein_coding	protein_coding	482.758	-3.81764	0.892069	-4.27954	1.87283e-05	0.00618855
ENSG00000250806	AC027315.1	lincRNA	long_non_coding	30.8578	7.34481	1.7165	4.27894	1.87786e-05	0.00618855
ENSG00000251632	LINC02172	lincRNA	long_non_coding	42.6807	7.80784	1.8287	4.26961	1.95811e-05	0.006367
ENSG00000213211	KRT18P64	processed_pseudogene	pseudogene	21.1873	7.7747	1.8232	4.26431	2.00519e-05	0.0064343
ENSG00000147687	TATDN1	protein_coding	protein_coding	27.8446	4.93801	1.16394	4.24251	2.21033e-05	0.00688907
ENSG00000163694	RBM47	protein_coding	protein_coding	5416.24	-4.5896	1.08308	-4.23753	2.25992e-05	0.00688907
ENSG00000196388	INCA1	protein_coding	protein_coding	96.2166	-4.64821	1.09571	-4.2422	2.21343e-05	0.00688907
ENSG00000254310	AC025755.1	processed_pseudogene	pseudogene	22.2519	7.82764	1.8469	4.23825	2.25269e-05	0.00688907
ENSG00000166681	BEX3	protein_coding	protein_coding	75.5025	-4.41699	1.04334	-4.23353	2.3005e-05	0.00692621
ENSG00000231020	AL591043.1	processed_pseudogene	pseudogene	63.2262	-4.78663	1.1332	-4.22401	2.39993e-05	0.0069675
ENSG00000239964	RN7SL748P	misc_RNA	ncRNA	111.452	5.97903	1.41384	4.22894	2.34798e-05	0.0069675
ENSG00000283311	NA	NA	NA	109.142	-5.64535	1.33627	-4.22471	2.39249e-05	0.0069675
ENSG00000256678	AC025423.3	processed_pseudogene	pseudogene	75.5672	-5.25349	1.24813	-4.20908	2.56417e-05	0.00735675
ENSG00000104979	C19orf53	protein_coding	protein_coding	135.92	-3.81678	0.909051	-4.19865	2.68517e-05	0.00735766
ENSG00000145681	HAPLN1	protein_coding	protein_coding	216.483	4.43468	1.05574	4.20056	2.6626e-05	0.00735766
ENSG00000225110	PNMA6F	protein_coding	protein_coding	50.4584	-4.6884	1.11619	-4.20036	2.66486e-05	0.00735766
ENSG00000267670	AC022098.2	antisense_RNA	long_non_coding	102.82	-6.25823	1.4878	-4.20636	2.59518e-05	0.00735766
ENSG00000248596	AC139491.2	processed_transcript	long_non_coding	27.8777	7.18525	1.7141	4.19185	2.76687e-05	0.0074973
ENSG00000130208	APOC1	protein_coding	protein_coding	59.4556	5.88502	1.41316	4.16443	3.12134e-05	0.00760202
ENSG00000135976	ANKRD36	protein_coding	protein_coding	183.567	4.62685	1.11138	4.16317	3.13856e-05	0.00760202
ENSG00000167371	PRRT2	protein_coding	protein_coding	224.991	-4.34779	1.04372	-4.16566	3.10454e-05	0.00760202
ENSG00000202240	RNU6-737P	snRNA	ncRNA	13.6602	7.12893	1.71329	4.16096	3.16908e-05	0.00760202
ENSG00000210049	MT-TF	Mt_tRNA	ncRNA	796.707	-3.72038	0.891405	-4.17361	2.99811e-05	0.00760202
ENSG00000213973	ZNF99	protein_coding	protein_coding	71.4378	4.74398	1.13454	4.18139	2.89726e-05	0.00760202
ENSG00000224629	AC004975.1	processed_pseudogene	pseudogene	12.96	7.06898	1.69218	4.17744	2.94803e-05	0.00760202
ENSG00000231185	SPRY4-AS1	antisense_RNA	long_non_coding	207.872	5.36813	1.2896	4.16263	3.14597e-05	0.00760202
ENSG00000259798	AC138625.1	antisense_RNA	long_non_coding	15.8664	7.33528	1.76021	4.16728	3.08258e-05	0.00760202
ENSG00000267099	NTF6G	unprocessed_pseudogene	pseudogene	60.3864	-5.17271	1.23883	-4.17548	2.97363e-05	0.00760202
ENSG00000273125	LINC01990	lincRNA	long_non_coding	12.4951	7.00495	1.6838	4.16021	3.17959e-05	0.00760202
ENSG00000275764	AC092747.4	lincRNA	long_non_coding	19.1311	6.65189	1.59736	4.16431	3.1229e-05	0.00760202
ENSG00000236565	HNRNPA3P5	processed_pseudogene	pseudogene	50.9694	-4.55948	1.0985	-4.15065	3.31531e-05	0.00784956
ENSG00000227145	IL21-AS1	antisense_RNA	long_non_coding	134.011	5.41898	1.30673	4.14697	3.36898e-05	0.00786069
ENSG00000238260	AL513320.1	antisense_RNA	long_non_coding	37.8094	-4.60163	1.10992	-4.14592	3.38448e-05	0.00786069
ENSG00000271742	AL121992.2	lincRNA	long_non_coding	206.795	-5.96888	1.4413	-4.14131	3.45321e-05	0.00794466
ENSG00000204219	TCEA3	protein_coding	protein_coding	201.514	-4.35241	1.05155	-4.13904	3.48768e-05	0.00794897
ENSG00000152443	ZNF776	protein_coding	protein_coding	49.0428	5.50423	1.33455	4.12441	3.71684e-05	0.0079511
ENSG00000198930	CSAG1	protein_coding	protein_coding	71.1597	-4.12969	0.999782	-4.13059	3.61839e-05	0.0079511
ENSG00000204356	NELFE	protein_coding	protein_coding	188.512	-3.594	0.870354	-4.12935	3.63788e-05	0.0079511
ENSG00000220161	LINC02076	lincRNA	long_non_coding	475.084	-4.17022	1.00902	-4.13293	3.58164e-05	0.0079511
ENSG00000240409	MTATP8P1	unprocessed_pseudogene	pseudogene	38.343	-5.84898	1.41735	-4.12669	3.68021e-05	0.0079511
ENSG00000260197	AC010889.1	lincRNA	long_non_coding	51.1081	6.45977	1.56399	4.1303	3.62291e-05	0.0079511
ENSG00000279422	AC231657.1	TEC	TEC	22.4845	-5.67729	1.37643	-4.12466	3.71288e-05	0.0079511
ENSG00000155275	TRMT44	protein_coding	protein_coding	131.665	3.85839	0.936575	4.11968	3.79393e-05	0.0079855
ENSG00000213760	ATP6V1G2	protein_coding	protein_coding	96.5613	-5.17434	1.25667	-4.11751	3.82993e-05	0.0079855
ENSG00000236803	SDAD1P4	processed_pseudogene	pseudogene	19.6178	6.69273	1.62546	4.11743	3.83115e-05	0.0079855
ENSG00000265010	AC087301.1	sense_intronic	long_non_coding	20.5678	6.75602	1.6419	4.11475	3.87597e-05	0.00801045
ENSG00000127083	OMD	protein_coding	protein_coding	26.5362	6.21149	1.51542	4.09887	4.15178e-05	0.00836772
ENSG00000169621	APLF	protein_coding	protein_coding	166.084	4.54329	1.10788	4.10089	4.11557e-05	0.00836772
ENSG00000253726	AC013562.1	sense_intronic	long_non_coding	40.1172	6.3228	1.54187	4.10073	4.11857e-05	0.00836772
ENSG00000066557	LRRC40	protein_coding	protein_coding	25.7627	6.09815	1.49363	4.08276	4.45037e-05	0.00889601
ENSG00000105373	NOP53	protein_coding	protein_coding	222.034	-4.03361	0.989522	-4.07632	4.57536e-05	0.0090715
ENSG00000184517	ZFP1	protein_coding	protein_coding	31.5818	5.3801	1.32587	4.0578	4.95376e-05	0.00958789
ENSG00000198028	ZNF560	protein_coding	protein_coding	30.1426	5.66494	1.39507	4.06069	4.89281e-05	0.00958789
ENSG00000231562	AL512593.1	processed_pseudogene	pseudogene	23.3405	6.93699	1.70914	4.05876	4.93341e-05	0.00958789
ENSG00000219249	AMZ2P2	processed_pseudogene	pseudogene	26.6647	7.13993	1.76123	4.05394	5.03622e-05	0.00959518
ENSG00000268390	AC011473.1	lincRNA	long_non_coding	17.0422	7.43807	1.83441	4.05474	5.01901e-05	0.00959518
ENSG00000280268	AC025125.1	TEC	TEC	23.1505	6.04149	1.49149	4.05063	5.108e-05	0.00965649
ENSG00000271498	AL360085.1	processed_pseudogene	pseudogene	116.857	-4.13081	1.02064	-4.04729	5.1815e-05	0.0097201
ENSG00000138653	NDST4	protein_coding	protein_coding	31.4317	4.84711	1.19893	4.04286	5.28033e-05	0.00980688
ENSG00000242071	RPL7AP6	processed_pseudogene	pseudogene	225.465	-5.64401	1.39647	-4.04163	5.30819e-05	0.00980688
ENSG00000275223	AL121906.2	lincRNA	long_non_coding	91.9923	-6.3471	1.57134	-4.03928	5.36163e-05	0.00983113
ENSG00000112855	HARS2	protein_coding	protein_coding	39.506	4.82583	1.20233	4.01374	5.97639e-05	0.010796
ENSG00000189334	S100A14	protein_coding	protein_coding	64.7373	-3.44623	0.858475	-4.01436	5.96078e-05	0.010796
ENSG00000249462	MLLT10P2	processed_pseudogene	pseudogene	23.2456	6.92256	1.72885	4.00414	6.22444e-05	0.0111614
ENSG00000226690	AC013470.2	protein_coding	protein_coding	47.5024	5.72416	1.43021	4.00233	6.27228e-05	0.0111651
ENSG00000225911	AC009310.1	processed_pseudogene	pseudogene	31.6782	-4.44204	1.11366	-3.98868	6.64418e-05	0.0117414
ENSG00000253479	LINC01603	lincRNA	long_non_coding	33.1807	5.82029	1.46022	3.98591	6.72233e-05	0.0117941
ENSG00000217165	ANKRD18EP	processed_pseudogene	pseudogene	36.0842	5.93605	1.49118	3.98077	6.8693e-05	0.0118349
ENSG00000236027	PATE3	protein_coding	protein_coding	31.0518	-4.67773	1.17691	-3.97459	7.05001e-05	0.0118349
ENSG00000241529	RN7SL767P	misc_RNA	ncRNA	22.0031	-5.88606	1.47809	-3.98221	6.82766e-05	0.0118349
ENSG00000242103	AC079841.1	processed_pseudogene	pseudogene	13.1105	7.06232	1.7774	3.9734	7.08529e-05	0.0118349
ENSG00000254095	AC068672.3	processed_transcript	long_non_coding	18.1755	6.57991	1.65535	3.97492	7.0402e-05	0.0118349
ENSG00000257228	AC090531.1	antisense_RNA	long_non_coding	10.6546	6.7738	1.70337	3.97672	6.98735e-05	0.0118349
ENSG00000278989	AP001148.1	TEC	TEC	31.7656	4.58845	1.15297	3.97967	6.90102e-05	0.0118349
ENSG00000112304	ACOT13	protein_coding	protein_coding	178.368	4.40923	1.11071	3.96974	7.19504e-05	0.0119364
ENSG00000168734	PKIG	protein_coding	protein_coding	49.7002	-3.71043	0.935198	-3.96754	7.26195e-05	0.011966
ENSG00000179922	ZNF784	protein_coding	protein_coding	167.893	-3.94137	0.993953	-3.96535	7.32897e-05	0.0119954
ENSG00000179172	HNRNPCL1	protein_coding	protein_coding	25.3011	-6.02403	1.5205	-3.96189	7.43594e-05	0.0120893
ENSG00000159335	PTMS	protein_coding	protein_coding	1666.88	-5.32645	1.34569	-3.95816	7.55303e-05	0.0121984
ENSG00000224050	AL008723.1	lincRNA	long_non_coding	10.6628	6.78179	1.71533	3.95364	7.69711e-05	0.0123493
ENSG00000167578	RAB4B	protein_coding	protein_coding	163.786	-3.42464	0.866963	-3.95016	7.80982e-05	0.0124482
ENSG00000135502	SLC26A10	protein_coding	protein_coding	142.438	-3.44245	0.873384	-3.94151	8.09702e-05	0.0125772
ENSG00000174450	GOLGA6L2	protein_coding	protein_coding	417.728	-3.54209	0.89829	-3.94314	8.04208e-05	0.0125772
ENSG00000200521	Y_RNA	misc_RNA	ncRNA	25.2922	-5.87588	1.48987	-3.94389	8.01719e-05	0.0125772
ENSG00000265753	RN7SL444P	misc_RNA	ncRNA	21.1553	-5.89068	1.49411	-3.94259	8.06064e-05	0.0125772
ENSG00000188388	GOLGA6L3	unprocessed_pseudogene	pseudogene	77.5781	-5.71383	1.45043	-3.93941	8.16836e-05	0.0126077
ENSG00000092010	PSME1	protein_coding	protein_coding	130.594	-3.91746	0.996472	-3.93133	8.44784e-05	0.0127171
ENSG00000102241	HTATSF1	protein_coding	protein_coding	78.8331	-4.30254	1.09428	-3.93185	8.42955e-05	0.0127171
ENSG00000213126	AC092642.1	processed_pseudogene	pseudogene	13.2193	7.06814	1.79599	3.93551	8.30218e-05	0.0127171
ENSG00000279029	AL353583.1	TEC	TEC	10.601	6.76211	1.71902	3.93371	8.3646e-05	0.0127171
ENSG00000007264	MATK	protein_coding	protein_coding	292.779	-3.70606	0.943921	-3.92623	8.62868e-05	0.0129097
ENSG00000267076	CCDC58P3	processed_pseudogene	pseudogene	95.0131	-5.21284	1.32861	-3.92352	8.72631e-05	0.0129761
ENSG00000133265	HSPBP1	protein_coding	protein_coding	117.26	-3.91131	0.997417	-3.92144	8.80199e-05	0.0130093
ENSG00000197079	KRT35	protein_coding	protein_coding	194.894	-5.41941	1.38323	-3.91795	8.93051e-05	0.0130412
ENSG00000277258	PCGF2	protein_coding	protein_coding	98.8991	-3.94625	1.00701	-3.91877	8.90014e-05	0.0130412
ENSG00000274903	AL109933.3	unprocessed_pseudogene	pseudogene	35.3421	-6.38937	1.63167	-3.91584	9.00899e-05	0.0130775
ENSG00000203734	ECT2L	protein_coding	protein_coding	92.5894	4.44636	1.13626	3.91314	9.11029e-05	0.0131463
ENSG00000283907	NA	NA	NA	124.573	-4.74732	1.21372	-3.9114	9.17643e-05	0.0131639
ENSG00000235197	ZNF33CP	processed_pseudogene	pseudogene	23.7161	4.75407	1.21598	3.90967	9.2421e-05	0.0131805
ENSG00000125149	C16orf70	protein_coding	protein_coding	95.5286	3.79909	0.973518	3.90243	9.52308e-05	0.0135023
ENSG00000267041	ZNF850	protein_coding	protein_coding	108.953	3.8534	0.987974	3.90031	9.60711e-05	0.0135427
ENSG00000132554	RGS22	protein_coding	protein_coding	202.77	4.4175	1.13403	3.89539	9.80416e-05	0.013741
ENSG00000235446	AL512271.1	lincRNA	long_non_coding	28.3781	6.20435	1.59584	3.88783	0.000101145	0.014095
ENSG00000283324	NA	NA	NA	26.7273	6.31196	1.6249	3.88452	0.000102531	0.014207
ENSG00000229654	LINC02526	lincRNA	long_non_coding	54.3637	5.66565	1.45952	3.88186	0.000103661	0.0142418
ENSG00000230971	AC005703.1	lincRNA	long_non_coding	38.284	5.19045	1.33734	3.88118	0.00010395	0.0142418
ENSG00000168101	NUDT16L1	protein_coding	protein_coding	83.2882	-3.82224	0.988456	-3.86688	0.000110235	0.0143322
ENSG00000184999	SLC22A10	protein_coding	protein_coding	100.824	4.88003	1.26094	3.87014	0.000108771	0.0143322
ENSG00000224714	AC024600.1	lincRNA	long_non_coding	66.0072	4.90345	1.26704	3.87	0.000108835	0.0143322
ENSG00000227646	STEAP2-AS1	processed_transcript	long_non_coding	19.8914	6.71335	1.73549	3.86828	0.000109607	0.0143322
ENSG00000229953	AL590666.2	antisense_RNA	long_non_coding	44.3409	-5.11109	1.31946	-3.87362	0.00010723	0.0143322
ENSG00000232366	VDAC1P9	processed_pseudogene	pseudogene	33.6163	6.54841	1.69099	3.87252	0.000107716	0.0143322
ENSG00000253317	AC078906.1	lincRNA	long_non_coding	17.9694	6.53992	1.69151	3.86633	0.000110487	0.0143322
ENSG00000269547	AC011455.3	protein_coding	protein_coding	29.1968	-4.78318	1.23561	-3.87112	0.000108337	0.0143322
ENSG00000273476	AL133215.3	lincRNA	long_non_coding	25.2847	-4.31884	1.1156	-3.87131	0.000108251	0.0143322
ENSG00000274319	RPSAP73	processed_pseudogene	pseudogene	18.8595	6.61082	1.70905	3.86813	0.000109675	0.0143322
ENSG00000231253	LINC01640	lincRNA	long_non_coding	9.75794	6.64974	1.72146	3.86285	0.000112072	0.0143848
ENSG00000270171	AL359881.3	lincRNA	long_non_coding	34.6412	5.02681	1.30126	3.86304	0.000111986	0.0143848
ENSG00000103363	ELOB	protein_coding	protein_coding	54.6973	-5.49655	1.42409	-3.85969	0.000113533	0.0144204
ENSG00000242818	RN7SL846P	misc_RNA	ncRNA	34.5387	5.49359	1.42292	3.86078	0.000113026	0.0144204
ENSG00000228966	HOMER2P1	processed_pseudogene	pseudogene	22.8865	6.08263	1.57664	3.85796	0.000114335	0.0144447
ENSG00000280395	AL034546.1	sense_overlapping	long_non_coding	262.006	4.89055	1.26805	3.85674	0.000114909	0.0144447
ENSG00000173947	PIFO	protein_coding	protein_coding	372.056	4.03845	1.04763	3.85483	0.000115809	0.0144506
ENSG00000227012	LINC02527	lincRNA	long_non_coding	64.1807	5.23767	1.35898	3.85413	0.00011614	0.0144506
ENSG00000226497	LINC02549	lincRNA	long_non_coding	11.0632	6.81288	1.77058	3.84782	0.000119173	0.0147526
ENSG00000108773	KAT2A	protein_coding	protein_coding	122.266	-3.78371	0.986769	-3.83445	0.000125846	0.0152126
ENSG00000129055	ANAPC13	protein_coding	protein_coding	60.8148	-5.01562	1.3098	-3.82931	0.000128503	0.0152126
ENSG00000165186	PTCHD1	protein_coding	protein_coding	327.549	4.46366	1.16505	3.83129	0.000127476	0.0152126
ENSG00000196109	ZNF676	protein_coding	protein_coding	45.678	3.96312	1.03427	3.83182	0.000127199	0.0152126
ENSG00000253108	AC090993.1	lincRNA	long_non_coding	12.6102	7.00141	1.82786	3.83039	0.000127938	0.0152126
ENSG00000264116	AC116003.1	antisense_RNA	long_non_coding	56.8121	4.74465	1.23847	3.83105	0.000127597	0.0152126
ENSG00000265417	AP005119.2	processed_pseudogene	pseudogene	20.6759	6.74917	1.76245	3.82942	0.000128445	0.0152126
ENSG00000280837	CPS1-IT1	sense_intronic	long_non_coding	10.0632	6.70521	1.74892	3.83392	0.000126117	0.0152126
ENSG00000285780	NA	NA	NA	25.7621	6.18903	1.61622	3.82932	0.0001285	0.0152126
ENSG00000165899	OTOGL	protein_coding	protein_coding	154.671	3.51977	0.919541	3.82775	0.000129319	0.0152353
ENSG00000234284	ZNF879	protein_coding	protein_coding	43.9578	4.08788	1.06929	3.823	0.000131837	0.0154573
ENSG00000197982	C1orf122	protein_coding	protein_coding	70.4529	-4.18357	1.09539	-3.81923	0.000133867	0.01552
ENSG00000214484	RPSAP28	processed_pseudogene	pseudogene	17.9319	6.54009	1.71174	3.82073	0.000133057	0.01552
ENSG00000231404	RAC1P3	processed_pseudogene	pseudogene	10.391	6.73469	1.76371	3.81847	0.000134282	0.01552
ENSG00000251321	PCAT4	lincRNA	long_non_coding	109.023	-4.78443	1.25354	-3.81673	0.000135232	0.0155562
ENSG00000143552	NUP210L	protein_coding	protein_coding	405.09	4.52858	1.18783	3.81247	0.000137586	0.0156061
ENSG00000151687	ANKAR	protein_coding	protein_coding	58.7601	5.04714	1.32359	3.81322	0.000137169	0.0156061
ENSG00000278925	AC005753.1	lincRNA	long_non_coding	29.4748	-4.33658	1.13686	-3.81454	0.000136439	0.0156061
ENSG00000226430	USP17L7	protein_coding	protein_coding	64.5742	5.2626	1.38252	3.80654	0.000140925	0.0158666
ENSG00000253238	AC104212.3	lincRNA	long_non_coding	36.7772	5.07205	1.33262	3.80608	0.000141184	0.0158666
ENSG00000278112	AC145423.3	sense_intronic	long_non_coding	34.9838	-5.11616	1.34564	-3.80204	0.000143509	0.0160539
ENSG00000150681	RGS18	protein_coding	protein_coding	77.7362	-5.23586	1.37815	-3.79919	0.000145172	0.0161658
ENSG00000273893	AL133520.1	sense_intronic	long_non_coding	10.1656	6.69197	1.76259	3.79666	0.000146661	0.0162574
ENSG00000092067	CEBPE	protein_coding	protein_coding	113.873	-3.83561	1.01072	-3.79494	0.00014768	0.0162838
ENSG00000239498	AC019211.1	lincRNA	long_non_coding	9.58617	6.63497	1.7488	3.79401	0.000148235	0.0162838
ENSG00000095627	TDRD1	protein_coding	protein_coding	95.0329	3.5237	0.930652	3.78627	0.000152922	0.0167234
ENSG00000279394	AC015871.4	TEC	TEC	48.3567	5.10994	1.35005	3.78499	0.000153714	0.0167349
ENSG00000230088	KRT16P5	processed_pseudogene	pseudogene	30.0948	-4.42401	1.16956	-3.78262	0.000155183	0.0167454
ENSG00000261432	LINC01613	lincRNA	long_non_coding	40.7353	4.33218	1.14516	3.78303	0.000154933	0.0167454
ENSG00000272909	AL122035.2	antisense_RNA	long_non_coding	48.5486	6.08888	1.61018	3.78149	0.000155892	0.0167478
ENSG00000205301	MGAT4D	protein_coding	protein_coding	107.687	4.58417	1.21641	3.7686	0.000164163	0.0174823
ENSG00000267333	ASNSP6	processed_pseudogene	pseudogene	49.0629	4.76306	1.26366	3.76925	0.000163736	0.0174823
ENSG00000205976	AC091951.1	unprocessed_pseudogene	pseudogene	122.308	-3.69342	0.980738	-3.76596	0.000165907	0.0175912
ENSG00000156959	LHFPL4	protein_coding	protein_coding	421.085	-3.15607	0.838466	-3.7641	0.000167147	0.017646
ENSG00000115008	IL1A	protein_coding	protein_coding	37.9866	5.45045	1.4488	3.76204	0.000168535	0.0176973
ENSG00000133131	MORC4	protein_coding	protein_coding	305.292	4.23148	1.12553	3.75956	0.000170214	0.0176973
ENSG00000142515	KLK3	protein_coding	protein_coding	352.314	-3.01584	0.802884	-3.75626	0.000172468	0.0176973
ENSG00000148303	RPL7A	protein_coding	protein_coding	358.383	-4.44217	1.18236	-3.75705	0.000171929	0.0176973
ENSG00000153975	ZUFSP	protein_coding	protein_coding	81.0031	4.91676	1.31047	3.75192	0.000175486	0.0176973
ENSG00000166165	CKB	protein_coding	protein_coding	168.854	-4.30192	1.14629	-3.7529	0.000174798	0.0176973
ENSG00000230562	FAM133DP	processed_pseudogene	pseudogene	21.46	-5.68602	1.51557	-3.75173	0.000175616	0.0176973
ENSG00000237341	SYP-AS1	antisense_RNA	long_non_coding	19.2279	-5.4062	1.43735	-3.76122	0.000169085	0.0176973
ENSG00000258718	LINC02311	lincRNA	long_non_coding	13.4228	7.09004	1.88731	3.7567	0.000172167	0.0176973
ENSG00000269907	AL158827.2	processed_pseudogene	pseudogene	47.8168	-4.94598	1.31704	-3.75538	0.000173076	0.0176973
ENSG00000272086	AC025181.2	lincRNA	long_non_coding	24.326	-4.58286	1.2213	-3.75245	0.000175115	0.0176973
ENSG00000265766	CXADRP3	transcribed_processed_pseudogene	pseudogene	29.684	5.95303	1.58733	3.75035	0.000176589	0.0177221
ENSG00000247193	AC104078.1	antisense_RNA	long_non_coding	17.3776	6.48938	1.73169	3.74743	0.000178659	0.0178564
ENSG00000167916	KRT24	protein_coding	protein_coding	74.2197	-3.29115	0.878802	-3.74505	0.000180361	0.0179052
ENSG00000173812	EIF1	protein_coding	protein_coding	77.1681	-3.40812	0.910409	-3.74351	0.000181467	0.0179052
ENSG00000223779	AC239800.1	unprocessed_pseudogene	pseudogene	22.5538	5.87777	1.57045	3.74273	0.000182031	0.0179052
ENSG00000224097	AC021148.1	transcribed_processed_pseudogene	pseudogene	10.8676	6.8179	1.82203	3.74193	0.000182611	0.0179052
ENSG00000283563	NA	NA	NA	45.3682	3.97368	1.06201	3.74165	0.000182819	0.0179052
ENSG00000257058	AP001363.2	antisense_RNA	long_non_coding	111.222	-4.95352	1.32561	-3.73678	0.000186395	0.0181612
ENSG00000271122	AC018647.2	antisense_RNA	long_non_coding	122.917	3.79372	1.01543	3.73607	0.000186921	0.0181612
ENSG00000160284	SPATC1L	protein_coding	protein_coding	81.4652	-3.46675	0.928438	-3.73396	0.000188491	0.0182336
ENSG00000215236	RPL7P33	processed_pseudogene	pseudogene	9.92414	6.68668	1.7912	3.73307	0.000189162	0.0182336
ENSG00000248376	AC112698.1	processed_pseudogene	pseudogene	63.7218	-4.3344	1.16188	-3.73049	0.000191107	0.0183485
ENSG00000233615	HNRNPA1P42	processed_pseudogene	pseudogene	23.3974	5.2178	1.40036	3.72605	0.000194507	0.0185291
ENSG00000275406	AL359742.1	unprocessed_pseudogene	pseudogene	11.524	6.86971	1.84345	3.72654	0.000194123	0.0185291
ENSG00000224596	ZMIZ1-AS1	antisense_RNA	long_non_coding	228.603	-2.83805	0.763095	-3.71914	0.000199906	0.0187978
ENSG00000254872	AC139749.1	lincRNA	long_non_coding	141.286	-3.9174	1.05318	-3.7196	0.000199542	0.0187978
ENSG00000260596	DUX4	protein_coding	protein_coding	138.615	-2.96213	0.796164	-3.7205	0.000198827	0.0187978
ENSG00000281692	PACRG-AS1	antisense_RNA	long_non_coding	24.0629	5.03474	1.35397	3.7185	0.000200411	0.0187978
ENSG00000234085	AC064862.3	unprocessed_pseudogene	pseudogene	16.4761	-4.4228	1.19063	-3.71466	0.000203476	0.0188911
ENSG00000251173	UCHL1-AS1	antisense_RNA	long_non_coding	16.7118	5.54441	1.4927	3.71435	0.000203729	0.0188911
ENSG00000283536	NA	NA	NA	23.5493	-4.75998	1.28086	-3.71623	0.000202216	0.0188911
ENSG00000259293	LIPC-AS1	antisense_RNA	long_non_coding	26.0086	5.23146	1.40894	3.71305	0.00020478	0.0189166
ENSG00000120215	MLANA	protein_coding	protein_coding	44.4062	4.69435	1.2681	3.70187	0.000214014	0.019695
ENSG00000169953	HSFY2	protein_coding	protein_coding	14.4656	6.25393	1.69035	3.69979	0.000215777	0.0197084
ENSG00000255521	AL356215.1	antisense_RNA	long_non_coding	24.0233	-4.60448	1.24425	-3.70059	0.000215097	0.0197084
ENSG00000108963	DPH1	protein_coding	protein_coding	226.662	-2.91982	0.790484	-3.69372	0.000221001	0.0199088
ENSG00000142227	EMP3	protein_coding	protein_coding	124.49	-3.05639	0.826989	-3.69581	0.000219185	0.0199088
ENSG00000198821	CD247	protein_coding	protein_coding	163.027	-3.28494	0.889398	-3.69345	0.000221236	0.0199088
ENSG00000283234	NA	NA	NA	68.6902	5.42897	1.46981	3.69365	0.000221062	0.0199088
ENSG00000274718	AL136964.1	lincRNA	long_non_coding	20.1426	5.22111	1.41472	3.69057	0.000223748	0.0200608
ENSG00000168159	RNF187	protein_coding	protein_coding	144.277	-3.43615	0.932222	-3.68598	0.000227827	0.0201917
ENSG00000188610	FAM72B	protein_coding	protein_coding	51.6928	-5.92295	1.60693	-3.68589	0.000227908	0.0201917
ENSG00000196154	S100A4	protein_coding	protein_coding	78.5052	-4.44787	1.20697	-3.68515	0.000228571	0.0201917
ENSG00000240584	RN7SL547P	misc_RNA	ncRNA	9.58251	6.62947	1.79766	3.68783	0.000226172	0.0201917
ENSG00000240857	RDH14	protein_coding	protein_coding	22.1453	5.18749	1.40801	3.68428	0.000229347	0.0201917
ENSG00000161677	JOSD2	protein_coding	protein_coding	93.4315	-4.09161	1.11203	-3.6794	0.000233787	0.020435
ENSG00000168852	TPTE2P5	transcribed_unprocessed_pseudogene	pseudogene	46.7908	4.78297	1.29965	3.68021	0.000233045	0.020435
ENSG00000120868	APAF1	protein_coding	protein_coding	200.795	4.17124	1.13398	3.6784	0.000234698	0.0204413
ENSG00000163703	CRELD1	protein_coding	protein_coding	247.574	-3.84891	1.04661	-3.67749	0.000235538	0.0204415
ENSG00000234130	AL359263.1	processed_pseudogene	pseudogene	14.737	5.39212	1.46754	3.67426	0.00023854	0.0205621
ENSG00000258033	AC063947.2	unprocessed_pseudogene	pseudogene	17.083	6.47473	1.76222	3.67418	0.000238614	0.0205621
ENSG00000226017	PRICKLE2-AS3	antisense_RNA	long_non_coding	61.4178	3.83819	1.04575	3.67027	0.000242292	0.0208055
ENSG00000084674	APOB	protein_coding	protein_coding	321.245	3.98986	1.08904	3.66367	0.00024863	0.0211574
ENSG00000117602	RCAN3	protein_coding	protein_coding	178.874	-3.43284	0.93702	-3.66357	0.000248722	0.0211574
ENSG00000269957	AL353811.1	lincRNA	long_non_coding	32.9125	5.10717	1.39415	3.66329	0.000248993	0.0211574
ENSG00000283294	NA	NA	NA	77.7353	-4.29424	1.17289	-3.66126	0.000250976	0.0212519
ENSG00000169154	GOT1L1	protein_coding	protein_coding	38.7599	5.27976	1.4426	3.6599	0.000252317	0.0212915
ENSG00000135617	PRADC1	protein_coding	protein_coding	18.6319	5.09191	1.39209	3.65774	0.000254451	0.0213976
ENSG00000270193	AC009237.12	processed_pseudogene	pseudogene	9.74118	6.639	1.81701	3.6538	0.000258386	0.0216538
ENSG00000215397	SCRT2	protein_coding	protein_coding	154.733	-3.14817	0.863479	-3.64592	0.000266436	0.022252
ENSG00000264113	RN7SL784P	misc_RNA	ncRNA	43.6249	6.68585	1.83453	3.64444	0.000267975	0.0223041
ENSG00000248514	AC008443.4	antisense_RNA	long_non_coding	18.1186	-5.38304	1.47786	-3.64244	0.000270063	0.0224014
ENSG00000137154	RPS6	protein_coding	protein_coding	489.847	-4.51113	1.24002	-3.63795	0.000274812	0.0225812
ENSG00000228935	AL353132.1	processed_pseudogene	pseudogene	146.714	5.84869	1.60815	3.63691	0.000275934	0.0225812
ENSG00000250526	CCT6P2	processed_pseudogene	pseudogene	11.6866	5.94053	1.63332	3.63708	0.000275743	0.0225812
ENSG00000285684	NA	NA	NA	32.7497	4.33802	1.19218	3.63872	0.000273995	0.0225812
ENSG00000254289	IGHV3-32	IG_V_pseudogene	pseudogene	27.3415	-4.61293	1.26953	-3.63359	0.000279507	0.0227971
ENSG00000249650	AC106772.1	antisense_RNA	long_non_coding	58.6009	-4.32649	1.19128	-3.63179	0.000281466	0.0228804
ENSG00000226652	PSMD10P2	transcribed_processed_pseudogene	pseudogene	17.9551	4.51888	1.2472	3.62321	0.000290965	0.0234183
ENSG00000249276	AC104119.1	lincRNA	long_non_coding	17.3515	-5.23052	1.44353	-3.62342	0.000290738	0.0234183
ENSG00000258573	AL163195.2	antisense_RNA	long_non_coding	32.2298	4.66863	1.28803	3.62463	0.000289373	0.0234183
ENSG00000285644	NA	NA	NA	138.979	3.78732	1.0466	3.61869	0.000296094	0.0237528
ENSG00000000971	CFH	protein_coding	protein_coding	61.5771	3.8873	1.07583	3.61331	0.000302308	0.024099
ENSG00000144369	FAM171B	protein_coding	protein_coding	49.2658	3.98296	1.10258	3.6124	0.000303375	0.024099
ENSG00000177150	FAM210A	protein_coding	protein_coding	54.2263	3.33917	0.924195	3.61306	0.000302606	0.024099
ENSG00000158406	HIST1H4H	protein_coding	protein_coding	37.1389	5.01165	1.38824	3.61008	0.000306105	0.0242369
ENSG00000106701	FSD1L	protein_coding	protein_coding	155.817	3.80811	1.05618	3.60554	0.000311501	0.0245051
ENSG00000175793	SFN	protein_coding	protein_coding	61.2659	-3.61426	1.00231	-3.60594	0.00031102	0.0245051
ENSG00000116035	VAX2	protein_coding	protein_coding	76.1907	-4.20836	1.16818	-3.60248	0.000315195	0.0245581
ENSG00000126432	PRDX5	protein_coding	protein_coding	71.6169	-4.95329	1.37468	-3.60323	0.000314288	0.0245581
ENSG00000229989	MIR181A1HG	lincRNA	long_non_coding	64.919	-4.47356	1.24173	-3.60269	0.000314944	0.0245581
ENSG00000284526	NA	NA	NA	149.797	-3.42747	0.951948	-3.60048	0.000317627	0.0246687
ENSG00000112208	BAG2	protein_coding	protein_coding	25.731	4.4635	1.24003	3.59951	0.000318814	0.0246823
ENSG00000138028	CGREF1	protein_coding	protein_coding	106.117	-3.49775	0.972529	-3.59655	0.00032246	0.0248855
ENSG00000241769	LINC00893	antisense_RNA	long_non_coding	87.8772	-4.37741	1.21834	-3.59293	0.000326976	0.0251544
ENSG00000132405	TBC1D14	protein_coding	protein_coding	163.01	-3.28607	0.915943	-3.58764	0.000333687	0.0252722
ENSG00000135932	CAB39	protein_coding	protein_coding	126.042	-2.89605	0.806896	-3.58912	0.000331794	0.0252722
ENSG00000213277	MARCKSL1P1	processed_pseudogene	pseudogene	16.2954	-4.90547	1.36717	-3.58804	0.000333169	0.0252722
ENSG00000228314	CYP4F29P	transcribed_unprocessed_pseudogene	pseudogene	11.4932	5.90747	1.64515	3.59085	0.000329608	0.0252722
ENSG00000280372	CR382285.2	TEC	TEC	23.658	5.02852	1.40071	3.58998	0.000330702	0.0252722
ENSG00000260262	AC139887.3	lincRNA	long_non_coding	45.0747	5.63103	1.57115	3.58403	0.000338336	0.0255449
ENSG00000186960	LINC01551	lincRNA	long_non_coding	42.8478	3.92277	1.09488	3.58284	0.000339875	0.0255819
ENSG00000285523	NA	NA	NA	20.6172	4.88107	1.36277	3.58173	0.000341329	0.0256122
ENSG00000189002	PROS2P	unprocessed_pseudogene	pseudogene	27.054	4.81905	1.34602	3.58023	0.000343294	0.0256807
ENSG00000146112	PPP1R18	protein_coding	protein_coding	295.843	-3.52152	0.983992	-3.57881	0.000345158	0.0257412
ENSG00000198788	MUC2	processed_transcript	long_non_coding	720.719	-3.15388	0.881885	-3.5763	0.000348495	0.0259108
ENSG00000198783	ZNF830	protein_coding	protein_coding	47.4298	-3.3702	0.942631	-3.57531	0.000349817	0.02593
ENSG00000248546	ANP32C	processed_pseudogene	pseudogene	92.1444	-5.09977	1.42691	-3.57399	0.00035158	0.0259818
ENSG00000248810	LINC02432	lincRNA	long_non_coding	41.5179	4.74768	1.32873	3.5731	0.000352786	0.0259921
ENSG00000103599	IQCH	protein_coding	protein_coding	303.512	4.30905	1.20652	3.57147	0.00035499	0.0259974
ENSG00000234168	LINC01039	lincRNA	long_non_coding	25.203	4.96191	1.38921	3.57176	0.000354591	0.0259974
ENSG00000114850	SSR3	protein_coding	protein_coding	169.377	4.34539	1.21813	3.56726	0.000360737	0.0262606
ENSG00000262678	AC004771.5	antisense_RNA	long_non_coding	25.7489	-3.93548	1.10314	-3.56752	0.000360373	0.0262606
ENSG00000130529	TRPM4	protein_coding	protein_coding	279.092	-2.93224	0.823578	-3.56036	0.000370344	0.0267489
ENSG00000229649	AL133387.2	lincRNA	long_non_coding	118.149	-3.54084	0.994594	-3.56008	0.000370736	0.0267489
ENSG00000231137	RBM22P5	processed_pseudogene	pseudogene	15.4622	5.33485	1.49815	3.56095	0.000369511	0.0267489
ENSG00000179954	SSC5D	protein_coding	protein_coding	254.72	-2.93783	0.82563	-3.5583	0.000373268	0.0268522
ENSG00000173862	AC008080.1	lincRNA	long_non_coding	31.8394	5.38619	1.51554	3.55398	0.000379446	0.0271606
ENSG00000204104	TRAF3IP1	protein_coding	protein_coding	140.916	-3.56058	1.00192	-3.55375	0.000379783	0.0271606
ENSG00000151116	UEVLD	protein_coding	protein_coding	91.9361	3.81478	1.0738	3.55258	0.000381468	0.0272013
ENSG00000157514	TSC22D3	protein_coding	protein_coding	124.956	-3.73449	1.05233	-3.54879	0.000387006	0.0275158
ENSG00000114757	PEX5L	protein_coding	protein_coding	147.496	3.66141	1.03298	3.54449	0.000393368	0.0276471
ENSG00000137078	SIT1	protein_coding	protein_coding	56.8823	-3.57295	1.0077	-3.54563	0.000391673	0.0276471
ENSG00000228151	AC004941.1	antisense_RNA	long_non_coding	76.5723	3.4445	0.971791	3.54448	0.000393388	0.0276471
ENSG00000257955	AC004801.3	lincRNA	long_non_coding	14.4094	6.21665	1.75288	3.54654	0.000390319	0.0276471
ENSG00000256862	AC005842.1	antisense_RNA	long_non_coding	16.5308	4.77112	1.34653	3.54326	0.000395213	0.0276956
ENSG00000279208	CR381653.2	unprocessed_pseudogene	pseudogene	198.719	4.34133	1.22573	3.54184	0.000397349	0.0277654
ENSG00000236069	AL136987.2	lincRNA	long_non_coding	12.3124	5.98359	1.69012	3.54035	0.000399604	0.027819
ENSG00000243505	RN7SL240P	misc_RNA	ncRNA	38.4072	6.06215	1.71256	3.53982	0.000400396	0.027819
ENSG00000172399	MYOZ2	protein_coding	protein_coding	33.4041	4.46435	1.26194	3.53769	0.000403648	0.0279653
ENSG00000143126	CELSR2	protein_coding	protein_coding	1394.21	4.01253	1.13588	3.53254	0.000411585	0.0282644
ENSG00000170315	UBB	protein_coding	protein_coding	56.801	-3.44741	0.976122	-3.53174	0.00041283	0.0282644
ENSG00000229110	AC006355.1	processed_pseudogene	pseudogene	20.1231	5.69253	1.61206	3.53121	0.000413665	0.0282644
ENSG00000242797	GLYCTK-AS1	processed_transcript	long_non_coding	71.8699	-3.99338	1.1309	-3.53115	0.000413761	0.0282644
ENSG00000260230	FRRS1L	protein_coding	protein_coding	241.942	3.53156	0.999655	3.53278	0.00041122	0.0282644
ENSG00000198049	AVPR1B	protein_coding	protein_coding	122.505	-3.42179	0.969634	-3.52895	0.000417217	0.0283417
ENSG00000283696	NA	NA	NA	79.0202	-4.80699	1.36203	-3.52927	0.000416703	0.0283417
ENSG00000134897	BIVM	protein_coding	protein_coding	57.0347	3.65773	1.03675	3.52808	0.00041859	0.028356
ENSG00000120645	IQSEC3	protein_coding	protein_coding	269.783	-2.83507	0.803966	-3.52635	0.000421334	0.0284297
ENSG00000233786	CDC27P1	processed_pseudogene	pseudogene	15.0551	-5.19936	1.47477	-3.52553	0.000422639	0.0284297
ENSG00000261529	AC100774.1	sense_intronic	long_non_coding	58.5091	4.98803	1.41497	3.52519	0.000423176	0.0284297
ENSG00000124882	EREG	protein_coding	protein_coding	47.5041	3.73186	1.05892	3.5242	0.00042476	0.0284578
ENSG00000147697	GSDMC	protein_coding	protein_coding	65.2459	-3.40639	0.967274	-3.52164	0.000428879	0.0286334
ENSG00000157456	CCNB2	protein_coding	protein_coding	28.138	3.89307	1.10564	3.52112	0.000429731	0.0286334
ENSG00000120937	NPPB	protein_coding	protein_coding	36.1973	5.51387	1.56837	3.51567	0.000438641	0.0291475
ENSG00000181126	HLA-V	transcribed_unprocessed_pseudogene	pseudogene	335.873	-3.92129	1.11596	-3.51383	0.000441699	0.0292709
ENSG00000229494	AC012494.1	lincRNA	long_non_coding	41.8473	3.97054	1.13038	3.51256	0.000443811	0.0293312
ENSG00000276782	Metazoa_SRP	misc_RNA	ncRNA	14.4585	-5.3343	1.52	-3.50941	0.0004491	0.0296006
ENSG00000204899	MZT1	protein_coding	protein_coding	14.0223	6.20478	1.77081	3.50392	0.000458459	0.030136
ENSG00000152475	ZNF837	protein_coding	protein_coding	52.6039	-4.03109	1.15199	-3.49924	0.000466579	0.0303426
ENSG00000155287	SLC25A28	protein_coding	protein_coding	263.853	4.23087	1.20844	3.50109	0.000463361	0.0303426
ENSG00000174606	ANGEL2	protein_coding	protein_coding	62.3921	3.20862	0.916618	3.5005	0.000464382	0.0303426
ENSG00000267082	AC011472.1	antisense_RNA	long_non_coding	25.763	-4.77798	1.36527	-3.49965	0.000465874	0.0303426
ENSG00000154102	C16orf74	protein_coding	protein_coding	42.5865	-3.84364	1.10037	-3.49305	0.000477541	0.0308377
ENSG00000211895	IGHA1	IG_C_gene	IG	56.1933	-4.15883	1.19082	-3.4924	0.000478692	0.0308377
ENSG00000228415	PTMAP1	processed_pseudogene	pseudogene	32.7719	-4.38351	1.25459	-3.49397	0.000475893	0.0308377
ENSG00000254795	OR5AP1P	unprocessed_pseudogene	pseudogene	20.5829	5.23348	1.49866	3.49209	0.00047925	0.0308377
ENSG00000185222	TCEAL9	protein_coding	protein_coding	55.6825	-3.50659	1.00516	-3.48857	0.000485605	0.0311576
ENSG00000196116	TDRD7	protein_coding	protein_coding	66.5255	4.34308	1.24517	3.48793	0.000486778	0.0311576
ENSG00000226397	C12orf77	lincRNA	long_non_coding	22.573	4.67652	1.34238	3.48375	0.000494436	0.0315649
ENSG00000169509	CRCT1	protein_coding	protein_coding	21.1078	5.87037	1.68544	3.48298	0.000495862	0.0315733
ENSG00000161671	EMC10	protein_coding	protein_coding	518.809	-2.75239	0.791687	-3.47661	0.000507793	0.0322489
ENSG00000150991	UBC	protein_coding	protein_coding	214.18	-3.42707	0.986248	-3.47485	0.000511132	0.0323766
ENSG00000232268	OR52I1	protein_coding	protein_coding	11.9783	5.98901	1.72405	3.47381	0.000513119	0.0324182
ENSG00000099800	TIMM13	protein_coding	protein_coding	53.7725	-3.67671	1.05891	-3.47215	0.0005163	0.0324511
ENSG00000226626	NOP56P2	processed_pseudogene	pseudogene	19.132	5.93311	1.7086	3.4725	0.000515638	0.0324511
ENSG00000229727	AC013460.1	processed_transcript	long_non_coding	35.0913	4.39847	1.26825	3.46813	0.000524097	0.0328564
ENSG00000268119	AC010615.2	processed_transcript	long_non_coding	177.406	3.89084	1.12211	3.46743	0.000525459	0.0328574
ENSG00000188338	SLC38A3	protein_coding	protein_coding	172.094	-2.83217	0.817068	-3.46626	0.000527751	0.0328882
ENSG00000224186	C5orf66	antisense_RNA	long_non_coding	58.8939	-4.10397	1.18413	-3.4658	0.000528649	0.0328882
ENSG00000136877	FPGS	protein_coding	protein_coding	177.806	-3.59362	1.03763	-3.46329	0.00053361	0.0331123
ENSG00000154889	MPPE1	protein_coding	protein_coding	42.4308	3.73532	1.079	3.46184	0.000536505	0.0331812
ENSG00000270696	AC005034.3	antisense_RNA	long_non_coding	30.1446	4.15874	1.20147	3.46137	0.000537441	0.0331812
ENSG00000100519	PSMC6	protein_coding	protein_coding	119.926	3.1633	0.915162	3.45655	0.000547148	0.0336937
ENSG00000154646	TMPRSS15	protein_coding	protein_coding	46.8981	3.60277	1.04251	3.45588	0.000548505	0.0336937
ENSG00000136938	ANP32B	protein_coding	protein_coding	371.192	-3.70105	1.07195	-3.45263	0.000555146	0.0338552
ENSG00000167524	SGK494	protein_coding	protein_coding	43.5531	3.53864	1.02514	3.45187	0.000556725	0.0338552
ENSG00000204956	PCDHGA1	protein_coding	protein_coding	99.5307	4.59568	1.33105	3.45267	0.000555066	0.0338552
ENSG00000248371	LINC02056	lincRNA	long_non_coding	18.9696	4.67796	1.3551	3.45211	0.000556225	0.0338552
ENSG00000254973	AC105219.4	lincRNA	long_non_coding	16.6334	5.61208	1.62612	3.45121	0.000558076	0.0338552
ENSG00000224743	TEX26-AS1	antisense_RNA	long_non_coding	117.758	3.91347	1.13435	3.44997	0.000560655	0.0339273
ENSG00000127423	AUNIP	protein_coding	protein_coding	124.141	-3.92945	1.13996	-3.44701	0.00056683	0.034178
ENSG00000146802	TMEM168	protein_coding	protein_coding	109.459	3.63666	1.05513	3.44664	0.000567601	0.034178
ENSG00000112077	RHAG	protein_coding	protein_coding	29.9497	4.22809	1.22701	3.44584	0.000569279	0.0341946
ENSG00000281974	NA	NA	NA	20.6786	5.12946	1.4891	3.44466	0.00057177	0.0342599
ENSG00000008988	RPS20	protein_coding	protein_coding	221.413	-3.93371	1.14302	-3.4415	0.000578493	0.034431
ENSG00000125378	BMP4	protein_coding	protein_coding	721.862	4.45607	1.29453	3.44223	0.000576944	0.034431
ENSG00000181392	SYNE4	protein_coding	protein_coding	360.089	-3.04134	0.883988	-3.44048	0.000580686	0.034431
ENSG00000182472	CAPN12	protein_coding	protein_coding	261.686	-2.87776	0.836554	-3.44001	0.000581686	0.034431
ENSG00000188488	SERPINA5	protein_coding	protein_coding	49.8497	2.99728	0.871018	3.44113	0.000579296	0.034431
ENSG00000183248	PRR36	protein_coding	protein_coding	242.866	-3.18522	0.926303	-3.43864	0.000584642	0.0345222
ENSG00000127954	STEAP4	protein_coding	protein_coding	81.1571	3.09163	0.899621	3.43659	0.000589078	0.0346486
ENSG00000171403	KRT9	protein_coding	protein_coding	191.716	-3.31206	0.963833	-3.43634	0.000589624	0.0346486
ENSG00000130592	LSP1	protein_coding	protein_coding	134.547	-3.38963	0.987481	-3.4326	0.000597814	0.0347116
ENSG00000161980	POLR3K	protein_coding	protein_coding	18.7467	4.03574	1.17543	3.4334	0.000596054	0.0347116
ENSG00000205830	AC024132.1	lincRNA	long_non_coding	16.2118	4.235	1.2336	3.43304	0.00059685	0.0347116
ENSG00000272463	AL357054.4	lincRNA	long_non_coding	76.4731	4.65945	1.35661	3.43462	0.000593379	0.0347116
ENSG00000277135	AC012409.3	lincRNA	long_non_coding	11.9318	5.95551	1.73462	3.43333	0.000596211	0.0347116
ENSG00000087085	ACHE	protein_coding	protein_coding	212.872	-3.51575	1.02494	-3.43021	0.000603113	0.0349153
ENSG00000257392	AC126177.3	unprocessed_pseudogene	pseudogene	17.6176	5.59668	1.63181	3.42973	0.000604185	0.0349153
ENSG00000146540	C7orf50	protein_coding	protein_coding	223.62	-2.73706	0.798713	-3.42684	0.000610644	0.0352051
ENSG00000131831	RAI2	protein_coding	protein_coding	65.3097	-3.28402	0.958575	-3.42594	0.000612667	0.0352155
ENSG00000155368	DBI	protein_coding	protein_coding	81.6916	-3.45811	1.00964	-3.4251	0.000614578	0.0352155
ENSG00000227706	AL713998.1	lincRNA	long_non_coding	185.191	-3.22233	0.940869	-3.42484	0.000615155	0.0352155
ENSG00000104888	SLC17A7	protein_coding	protein_coding	690.62	-3.20918	0.937817	-3.42197	0.000621692	0.0352206
ENSG00000105750	ZNF85	protein_coding	protein_coding	39.3071	3.37311	0.987251	3.41667	0.000633919	0.0352206
ENSG00000108298	RPL19	protein_coding	protein_coding	337.519	-4.0296	1.17805	-3.42057	0.000624893	0.0352206
ENSG00000109929	SC5D	protein_coding	protein_coding	37.385	3.49845	1.02349	3.41815	0.000630485	0.0352206
ENSG00000123684	LPGAT1	protein_coding	protein_coding	215.165	-2.81621	0.824271	-3.41661	0.000634062	0.0352206
ENSG00000124089	MC3R	protein_coding	protein_coding	44.8034	-3.72011	1.08966	-3.41401	0.000640153	0.0352206
ENSG00000130935	NOL11	protein_coding	protein_coding	210.004	4.3608	1.27538	3.41922	0.000628004	0.0352206
ENSG00000154479	CCDC173	protein_coding	protein_coding	62.7144	4.57312	1.33769	3.41867	0.000629282	0.0352206
ENSG00000166478	ZNF143	protein_coding	protein_coding	172.326	3.43417	1.00589	3.41406	0.000640025	0.0352206
ENSG00000174807	CD248	protein_coding	protein_coding	56.391	-3.55271	1.04048	-3.41449	0.000639006	0.0352206
ENSG00000175595	ERCC4	protein_coding	protein_coding	200.032	3.86451	1.13181	3.41444	0.000639131	0.0352206
ENSG00000221944	TIGD1	protein_coding	protein_coding	48.1823	4.94813	1.44838	3.41633	0.000634715	0.0352206
ENSG00000235570	LINC00533	lincRNA	long_non_coding	12.8213	6.04929	1.77246	3.41293	0.000642686	0.0352206
ENSG00000236173	AL049612.1	lincRNA	long_non_coding	76.5427	-3.1843	0.930258	-3.42303	0.000619267	0.0352206
ENSG00000240255	PSMC1P6	processed_pseudogene	pseudogene	36.922	-5.03563	1.47525	-3.41341	0.000641544	0.0352206
ENSG00000243478	AOX2P	transcribed_unprocessed_pseudogene	pseudogene	33.782	4.72123	1.38278	3.4143	0.000639471	0.0352206
ENSG00000256422	LINC02552	lincRNA	long_non_coding	9.64973	5.65704	1.65625	3.41558	0.000636464	0.0352206
ENSG00000269378	AC022149.1	processed_pseudogene	pseudogene	12.6048	6.0395	1.76525	3.42132	0.000623178	0.0352206
ENSG00000280776	AC021079.1	lincRNA	long_non_coding	22.0613	4.90714	1.43774	3.41309	0.000642312	0.0352206
ENSG00000215030	AC073621.1	processed_pseudogene	pseudogene	75.5047	-4.8162	1.41273	-3.40915	0.000651663	0.0356325
ENSG00000112559	MDFI	protein_coding	protein_coding	122.715	-3.33383	0.978651	-3.40656	0.000657877	0.0358362
ENSG00000224678	GAPDHP46	processed_pseudogene	pseudogene	17.5286	5.07561	1.49003	3.40637	0.000658328	0.0358362
ENSG00000142182	DNMT3L	protein_coding	protein_coding	50.9065	-3.68035	1.08083	-3.4051	0.000661388	0.0358428
ENSG00000164659	KIAA1324L	protein_coding	protein_coding	132.454	3.31315	0.972913	3.40539	0.00066069	0.0358428
ENSG00000160799	CCDC12	protein_coding	protein_coding	114.961	-3.36833	0.989587	-3.40378	0.000664606	0.0358579
ENSG00000261786	AC006058.1	lincRNA	long_non_coding	46.646	3.56475	1.04719	3.4041	0.000663816	0.0358579
ENSG00000130066	SAT1	protein_coding	protein_coding	57.1214	-3.95387	1.16195	-3.4028	0.000667001	0.0359076
ENSG00000273119	AP005229.2	lincRNA	long_non_coding	12.9582	-5.1732	1.52087	-3.40146	0.000670262	0.0360037
ENSG00000172244	C5orf34	protein_coding	protein_coding	15.721	4.4931	1.3216	3.39974	0.000674503	0.0361519
ENSG00000077009	NMRK2	protein_coding	protein_coding	29.2986	4.05653	1.19395	3.39759	0.000679833	0.0362781
ENSG00000151287	TEX30	protein_coding	protein_coding	31.5559	3.42253	1.00727	3.39783	0.000679224	0.0362781
ENSG00000146267	FAXC	protein_coding	protein_coding	152.09	3.09795	0.912319	3.39568	0.000684576	0.0364514
ENSG00000178966	RMI1	protein_coding	protein_coding	117.283	4.38453	1.29182	3.39407	0.000688609	0.0365863
ENSG00000145354	CISD2	protein_coding	protein_coding	125.123	4.0218	1.18528	3.39313	0.000690998	0.0366265
ENSG00000279353	AP001324.3	TEC	TEC	15.9897	4.57248	1.34779	3.39258	0.000692369	0.0366265
ENSG00000166321	NUDT13	protein_coding	protein_coding	18.9446	3.98272	1.17443	3.3912	0.000695868	0.0367319
ENSG00000148218	ALAD	protein_coding	protein_coding	152.071	-2.91851	0.860863	-3.39021	0.000698388	0.0367853
ENSG00000081800	SLC13A1	protein_coding	protein_coding	33.2088	3.3895	1.00046	3.38794	0.000704205	0.0370117
ENSG00000166342	NETO1	protein_coding	protein_coding	220.897	-2.88395	0.851473	-3.38701	0.000706596	0.0370576
ENSG00000149273	RPS3	protein_coding	protein_coding	251.069	-2.93788	0.867559	-3.38638	0.000708215	0.0370628
ENSG00000163145	C1QTNF7	protein_coding	protein_coding	68.3735	3.5014	1.03444	3.38484	0.000712197	0.0371913
ENSG00000248624	AC022447.2	sense_intronic	long_non_coding	34.9108	5.92592	1.75211	3.38216	0.000719192	0.0374764
ENSG00000245848	CEBPA	protein_coding	protein_coding	29.4358	-4.31138	1.27542	-3.38037	0.00072389	0.0376407
ENSG00000267215	AC040963.1	lincRNA	long_non_coding	60.1624	4.16474	1.2324	3.37938	0.000726495	0.0376958
ENSG00000248196	AC092658.1	processed_pseudogene	pseudogene	10.0888	5.7079	1.69021	3.37705	0.000732688	0.0378561
ENSG00000272397	AL138916.2	lincRNA	long_non_coding	28.2461	5.21342	1.54362	3.3774	0.000731733	0.0378561
ENSG00000170373	CST1	protein_coding	protein_coding	41.7741	-3.9266	1.16302	-3.37622	0.000734899	0.03789
ENSG00000248586	AC025470.1	processed_pseudogene	pseudogene	167.861	4.78889	1.41911	3.37458	0.000739289	0.0380359
ENSG00000203897	SPATA42	antisense_RNA	long_non_coding	12.3165	5.98909	1.77641	3.37145	0.000747742	0.0383145
ENSG00000261451	AC104964.2	sense_overlapping	long_non_coding	67.1263	3.75937	1.11507	3.37141	0.000747845	0.0383145
ENSG00000105251	SHD	protein_coding	protein_coding	108.7	-3.55845	1.05592	-3.37001	0.000751644	0.0384284
ENSG00000130054	FAM155B	protein_coding	protein_coding	127.676	-3.23393	0.961072	-3.36492	0.000765655	0.0390628
ENSG00000249240	AC069368.1	protein_coding	protein_coding	14.2763	-4.70515	1.39948	-3.36208	0.000773588	0.0393851
ENSG00000139567	ACVRL1	protein_coding	protein_coding	226.02	-3.23554	0.963184	-3.35921	0.000781649	0.0396087
ENSG00000248472	DDX11L9	transcribed_unprocessed_pseudogene	pseudogene	76.2569	-4.06135	1.20882	-3.35976	0.000780106	0.0396087
ENSG00000250162	CSNK1A1P3	processed_pseudogene	pseudogene	10.6074	5.797	1.72592	3.35879	0.000782852	0.0396087
ENSG00000250673	AC097372.1	protein_coding	protein_coding	9.49508	5.6338	1.67811	3.35722	0.000787293	0.039751
ENSG00000163746	PLSCR2	protein_coding	protein_coding	32.6543	3.58846	1.06956	3.3551	0.000793377	0.0399754
ENSG00000166823	MESP1	protein_coding	protein_coding	98.3975	-3.69765	1.1029	-3.35268	0.00080034	0.0400724
ENSG00000235934	AC007405.2	antisense_RNA	long_non_coding	21.0924	-3.65167	1.08935	-3.35215	0.000801875	0.0400724
ENSG00000246523	AP001528.1	lincRNA	long_non_coding	23.7491	5.33949	1.59271	3.35245	0.000801008	0.0400724
ENSG00000260509	AL590787.1	lincRNA	long_non_coding	40.9201	4.70312	1.40297	3.35227	0.000801515	0.0400724
ENSG00000235836	KIF3AP1	processed_pseudogene	pseudogene	40.6933	4.41403	1.31722	3.35101	0.000805175	0.040155
ENSG00000186838	SELENOV	protein_coding	protein_coding	84.886	-3.89963	1.16402	-3.35014	0.000807709	0.0401992
ENSG00000198894	CIPC	protein_coding	protein_coding	115.627	-3.48221	1.03984	-3.34879	0.00081166	0.0403135
ENSG00000239527	RPS23P7	processed_pseudogene	pseudogene	29.8837	5.22779	1.56308	3.34454	0.000824185	0.0408524
ENSG00000152670	DDX4	protein_coding	protein_coding	123.178	4.29822	1.28698	3.33979	0.000838432	0.0414743
ENSG00000145888	GLRA1	protein_coding	protein_coding	122.624	-3.5744	1.07165	-3.33543	0.000851678	0.0420443
ENSG00000250415	AC022113.2	lincRNA	long_non_coding	46.7991	-4.08581	1.22525	-3.33469	0.000853951	0.0420713
ENSG00000187676	B3GLCT	protein_coding	protein_coding	40.8865	4.43225	1.3294	3.33404	0.000855958	0.0420852
ENSG00000147403	RPL10	protein_coding	protein_coding	97.2007	-3.4662	1.03985	-3.33337	0.000858021	0.0421017
ENSG00000258479	LINC00640	lincRNA	long_non_coding	13.9679	4.59082	1.37752	3.33267	0.000860181	0.0421229
ENSG00000161955	TNFSF13	protein_coding	protein_coding	45.9383	-3.99665	1.19983	-3.331	0.000865337	0.0422338
ENSG00000197766	CFD	protein_coding	protein_coding	26.1918	-3.33994	1.00274	-3.33082	0.000865908	0.0422338
ENSG00000099622	CIRBP	protein_coding	protein_coding	243.106	-2.88857	0.867589	-3.32943	0.000870251	0.0422406
ENSG00000167658	EEF2	protein_coding	protein_coding	782.619	-3.83065	1.15087	-3.32849	0.000873197	0.0422406
ENSG00000178531	CTXN1	protein_coding	protein_coding	25.92	-3.95088	1.18716	-3.328	0.000874708	0.0422406
ENSG00000226258	GRM7-AS3	lincRNA	long_non_coding	35.3915	3.80291	1.14256	3.32842	0.00087341	0.0422406
ENSG00000227110	LMCD1-AS1	antisense_RNA	long_non_coding	46.8657	3.40031	1.02109	3.33009	0.000868168	0.0422406
ENSG00000121741	ZMYM2	protein_coding	protein_coding	85.4396	2.94825	0.886238	3.3267	0.000878819	0.0422623
ENSG00000185499	MUC1	protein_coding	protein_coding	153.789	-3.83518	1.15302	-3.32621	0.000880355	0.0422623
ENSG00000215223	CYP51A1P3	processed_pseudogene	pseudogene	39.8684	4.24481	1.27609	3.32643	0.000879668	0.0422623
ENSG00000171067	C11orf24	protein_coding	protein_coding	142.469	-3.17612	0.955308	-3.32471	0.000885102	0.0423067
ENSG00000260583	AP000223.1	antisense_RNA	long_non_coding	48.4298	5.47782	1.64782	3.32428	0.000886486	0.0423067
ENSG00000280201	AP003400.6	TEC	TEC	9.95057	5.6925	1.71219	3.32468	0.000885202	0.0423067
ENSG00000213181	OR10N1P	transcribed_unprocessed_pseudogene	pseudogene	13.4545	4.76619	1.43412	3.32342	0.000889215	0.0423541
ENSG00000131375	CAPN7	protein_coding	protein_coding	52.2839	2.9614	0.891769	3.32081	0.000897551	0.0426678
ENSG00000224334	AP000357.1	processed_pseudogene	pseudogene	18.2972	4.85429	1.46345	3.31703	0.000909802	0.043166
ENSG00000263727	AP001178.1	sense_intronic	long_non_coding	9.82443	5.66508	1.7085	3.31582	0.000913751	0.0432692
ENSG00000088002	SULT2B1	protein_coding	protein_coding	86.9864	-3.19343	0.963503	-3.3144	0.000918401	0.0433847
ENSG00000167965	MLST8	protein_coding	protein_coding	74.1572	-3.40337	1.02697	-3.31399	0.000919748	0.0433847
ENSG00000176318	FOXN3P1	processed_pseudogene	pseudogene	62.6553	-4.31928	1.30376	-3.31294	0.000923192	0.0433922
ENSG00000236088	COX10-AS1	processed_transcript	long_non_coding	89.4055	3.20176	0.96662	3.31232	0.000925245	0.0433922
ENSG00000246705	H2AFJ	protein_coding	protein_coding	110.875	-3.51012	1.05956	-3.31281	0.000923634	0.0433922
ENSG00000196459	TRAPPC2	protein_coding	protein_coding	49.3163	3.54022	1.06931	3.31074	0.000930486	0.0435542
ENSG00000162545	CAMK2N1	protein_coding	protein_coding	179.179	-3.52859	1.06645	-3.30873	0.000937218	0.0437853
ENSG00000149926	FAM57B	protein_coding	protein_coding	139.589	-3.10493	0.938598	-3.30805	0.00093948	0.0438071
ENSG00000130772	MED18	protein_coding	protein_coding	21.6828	4.09153	1.23773	3.30567	0.000947501	0.0440968
ENSG00000239608	RUVBL1-AS1	antisense_RNA	long_non_coding	84.0564	-3.2974	0.998192	-3.30337	0.000955291	0.0443746
ENSG00000118596	SLC16A7	protein_coding	protein_coding	305.117	3.5967	1.08905	3.3026	0.00095792	0.0444122
ENSG00000095110	NXPE1	protein_coding	protein_coding	67.0506	3.30805	1.00188	3.30184	0.000960531	0.0444487
ENSG00000163492	CCDC141	protein_coding	protein_coding	120.519	2.94152	0.891519	3.29945	0.00096874	0.0447437
ENSG00000185847	LINC01405	lincRNA	long_non_coding	70.4795	4.28673	1.29981	3.29796	0.000973888	0.0448301
ENSG00000224920	TACC1P1	unprocessed_pseudogene	pseudogene	9.53439	5.62601	1.70598	3.29781	0.000974424	0.0448301
ENSG00000251417	AC145285.2	lincRNA	long_non_coding	18.3768	4.93917	1.49793	3.29732	0.000976127	0.0448301
ENSG00000235518	AC011196.1	lincRNA	long_non_coding	9.74433	5.68249	1.72526	3.29369	0.000988807	0.0453271
ENSG00000100097	LGALS1	protein_coding	protein_coding	61.6582	-3.62726	1.10292	-3.28879	0.0010062	0.0459519
ENSG00000227057	WDR46	protein_coding	protein_coding	221.814	4.02766	1.2245	3.28923	0.00100461	0.0459519
ENSG00000258633	AL049870.2	antisense_RNA	long_non_coding	11.9807	5.16012	1.57024	3.2862	0.00101549	0.0462028
ENSG00000272046	AL445647.1	lincRNA	long_non_coding	30.7848	3.63259	1.10529	3.28656	0.00101418	0.0462028
ENSG00000224723	GUSBP10	unprocessed_pseudogene	pseudogene	30.6219	4.07107	1.23993	3.2833	0.00102601	0.0465946
ENSG00000120658	ENOX1	protein_coding	protein_coding	116.67	3.39451	1.03463	3.28089	0.00103481	0.0468633
ENSG00000142065	ZFP14	protein_coding	protein_coding	58.5841	3.08246	0.939594	3.28063	0.00103577	0.0468633
ENSG00000152455	SUV39H2	protein_coding	protein_coding	21.3012	3.53675	1.08016	3.27427	0.00105934	0.0475034
ENSG00000162191	UBXN1	protein_coding	protein_coding	77.4815	-3.03255	0.926199	-3.27419	0.00105966	0.0475034
ENSG00000216990	HSPD1P10	processed_pseudogene	pseudogene	12.5232	4.68347	1.42994	3.2753	0.00105551	0.0475034
ENSG00000230335	DNAJB5P1	processed_pseudogene	pseudogene	18.5373	-3.85765	1.17792	-3.27497	0.00105672	0.0475034
ENSG00000233077	LINC01271	lincRNA	long_non_coding	37.2451	4.3574	1.33023	3.27566	0.00105414	0.0475034
ENSG00000164520	RAET1E	protein_coding	protein_coding	64.8312	-3.66992	1.12202	-3.2708	0.00107243	0.0476425
ENSG00000182816	KRTAP13-2	protein_coding	protein_coding	11.3256	5.8542	1.78985	3.27078	0.00107253	0.0476425
ENSG00000183640	KRTAP8-1	protein_coding	protein_coding	30.9224	-3.62273	1.10732	-3.27162	0.00106932	0.0476425
ENSG00000211896	IGHG1	IG_C_gene	IG	34.6255	3.93033	1.20152	3.27113	0.00107118	0.0476425
ENSG00000266648	SETP3	processed_pseudogene	pseudogene	23.5896	-4.50773	1.3781	-3.27098	0.00107175	0.0476425
ENSG00000165304	MELK	protein_coding	protein_coding	20.6859	3.90689	1.19468	3.27024	0.00107455	0.0476455
ENSG00000248098	BCKDHA	protein_coding	protein_coding	66.2953	-3.33738	1.02116	-3.26823	0.00108221	0.0478979
ENSG00000034510	TMSB10	protein_coding	protein_coding	136.678	-3.95347	1.20993	-3.26751	0.00108497	0.0479335
ENSG00000215572	ESRRAP1	processed_pseudogene	pseudogene	34.5591	4.93688	1.51135	3.26654	0.0010887	0.0480111
ENSG00000107317	PTGDS	protein_coding	protein_coding	68.285	-3.47609	1.06439	-3.26579	0.00109161	0.0480523
ENSG00000243854	RN7SL67P	misc_RNA	ncRNA	10.465	5.75123	1.76146	3.26504	0.00109449	0.0480925
ENSG00000131966	ACTR10	protein_coding	protein_coding	36.5459	3.34755	1.02602	3.26265	0.00110377	0.0481764
ENSG00000235049	LINC00940	lincRNA	long_non_coding	187.128	-3.49945	1.07239	-3.26322	0.00110152	0.0481764
ENSG00000248971	KRT8P46	processed_pseudogene	pseudogene	10.1819	5.70145	1.74756	3.26251	0.0011043	0.0481764
ENSG00000274776	AC090241.3	lincRNA	long_non_coding	14.9826	4.84245	1.48386	3.26342	0.00110078	0.0481764
ENSG00000106211	HSPB1	protein_coding	protein_coding	111.087	-3.72342	1.14192	-3.26068	0.00111145	0.0484016
ENSG00000042781	USH2A	protein_coding	protein_coding	285.035	2.88748	0.885924	3.25929	0.00111693	0.0484022
ENSG00000118690	ARMC2	protein_coding	protein_coding	48.5505	3.99831	1.22679	3.25916	0.00111742	0.0484022
ENSG00000226428	RPL15P13	processed_pseudogene	pseudogene	10.6739	5.76966	1.77022	3.2593	0.00111687	0.0484022
ENSG00000164112	TMEM155	protein_coding	protein_coding	83.613	4.43496	1.36146	3.2575	0.00112399	0.0485147
ENSG00000267532	MIR497HG	antisense_RNA	long_non_coding	117.392	-2.97745	0.913948	-3.25778	0.00112286	0.0485147
ENSG00000138035	PNPT1	protein_coding	protein_coding	29.8627	3.10638	0.954392	3.25482	0.00113462	0.0487813
ENSG00000144120	TMEM177	protein_coding	protein_coding	59.6015	4.35725	1.33863	3.25501	0.00113388	0.0487813
ENSG00000196350	ZNF729	protein_coding	protein_coding	131.516	4.78764	1.47112	3.25441	0.0011363	0.0487813
ENSG00000228928	KPNA2P2	processed_pseudogene	pseudogene	16.1231	-3.80922	1.17065	-3.25394	0.00113817	0.0487813
ENSG00000061273	HDAC7	protein_coding	protein_coding	339.201	-2.92013	0.897671	-3.25301	0.0011419	0.0488551
ENSG00000261460	AC009690.2	antisense_RNA	long_non_coding	21.2336	5.66429	1.74288	3.24997	0.00115418	0.0492944
ENSG00000120756	PLS1	protein_coding	protein_coding	148.24	4.04784	1.24634	3.24778	0.0011631	0.0495285
ENSG00000125851	PCSK2	protein_coding	protein_coding	86.8523	2.92524	0.901008	3.24663	0.00116779	0.0495285
ENSG00000197191	CYSRT1	protein_coding	protein_coding	21.9077	4.24248	1.30659	3.24699	0.00116632	0.0495285
ENSG00000198000	NOL8	protein_coding	protein_coding	123.935	3.44453	1.06068	3.24749	0.00116428	0.0495285
ENSG00000213590	AL807752.1	processed_pseudogene	pseudogene	9.90604	5.70544	1.75762	3.24613	0.00116987	0.0495306
ENSG00000124232	RBPJL	protein_coding	protein_coding	85.7242	-3.20147	0.987783	-3.24107	0.00119082	0.0503303
ENSG00000158373	HIST1H2BD	protein_coding	protein_coding	40.5479	-4.44063	1.37064	-3.23983	0.00119603	0.050463
ENSG00000243744	AC016546.1	processed_pseudogene	pseudogene	9.80249	5.67454	1.75236	3.23822	0.0012028	0.0506608
ENSG00000146233	CYP39A1	protein_coding	protein_coding	84.5	3.87536	1.19694	3.23771	0.00120493	0.0506633
ENSG00000148482	SLC39A12	protein_coding	protein_coding	18.4345	4.71935	1.45857	3.23559	0.00121391	0.050922
ENSG00000186268	OR10D4P	unprocessed_pseudogene	pseudogene	54.2193	-4.807	1.48581	-3.23527	0.00121526	0.050922
ENSG00000170419	VSTM2A	protein_coding	protein_coding	158.548	-3.22917	0.998676	-3.23345	0.00122305	0.0511605
ENSG00000186007	LEMD1	protein_coding	protein_coding	65.004	3.49946	1.08244	3.23294	0.00122522	0.0511635
ENSG00000216775	AL109918.1	transcribed_unprocessed_pseudogene	pseudogene	148.856	-3.71896	1.15217	-3.22777	0.00124758	0.0520082
ENSG00000285543	NA	NA	NA	11.8524	5.14191	1.5941	3.22559	0.00125713	0.0523169
ENSG00000260193	AL138781.1	lincRNA	long_non_coding	64.8249	-3.79289	1.17733	-3.22159	0.00127482	0.0529624
ENSG00000164332	UBLCP1	protein_coding	protein_coding	114.523	3.80719	1.18198	3.22104	0.00127728	0.0529746
ENSG00000134884	ARGLU1	protein_coding	protein_coding	86.7566	-2.90183	0.901633	-3.21842	0.00128899	0.0532979
ENSG00000215126	CBWD6	protein_coding	protein_coding	40.5021	3.30876	1.02826	3.21783	0.00129163	0.0532979
ENSG00000257052	AP003721.4	antisense_RNA	long_non_coding	42.7903	5.06054	1.57249	3.21816	0.00129015	0.0532979
ENSG00000160124	CCDC58	protein_coding	protein_coding	34.6529	-4.09731	1.27381	-3.21658	0.00129729	0.0534408
ENSG00000232871	SEC1P	unitary_pseudogene	pseudogene	66.9576	-3.68228	1.14572	-3.21394	0.00130928	0.0538437
ENSG00000198918	RPL39	protein_coding	protein_coding	26.6947	-4.06407	1.26527	-3.21203	0.00131803	0.0541123
ENSG00000140525	FANCI	protein_coding	protein_coding	179.345	3.34849	1.04277	3.21114	0.00132212	0.054189
ENSG00000233005	AC018742.1	lincRNA	long_non_coding	11.2121	5.88013	1.83154	3.21048	0.00132514	0.0542218
ENSG00000173302	GPR148	protein_coding	protein_coding	26.9311	4.69996	1.46439	3.20951	0.00132962	0.0542232
ENSG00000239921	LINC01471	lincRNA	long_non_coding	105.747	-2.82876	0.881281	-3.20983	0.00132815	0.0542232
ENSG00000169992	NLGN2	protein_coding	protein_coding	137.031	-2.95431	0.920921	-3.208	0.00133662	0.0544176
ENSG00000141447	OSBPL1A	protein_coding	protein_coding	95.9099	3.25096	1.01423	3.20533	0.00134907	0.0545896
ENSG00000204625	HCG9	lincRNA	long_non_coding	59.2152	-3.65724	1.14093	-3.20548	0.00134838	0.0545896
ENSG00000231638	LUARIS	antisense_RNA	long_non_coding	10.7973	5.01312	1.56407	3.20518	0.0013498	0.0545896
ENSG00000261723	AC008870.4	antisense_RNA	long_non_coding	48.4527	-4.37272	1.36403	-3.20573	0.0013472	0.0545896
ENSG00000165935	SMCO2	protein_coding	protein_coding	71.5015	4.0617	1.26777	3.20383	0.00135615	0.0546862
ENSG00000230637	AL022324.1	unprocessed_pseudogene	pseudogene	22.9449	4.96228	1.54891	3.20371	0.00135667	0.0546862
ENSG00000237821	AC083873.1	processed_pseudogene	pseudogene	16.758	-4.24727	1.32652	-3.20181	0.00136568	0.0549584
ENSG00000164404	GDF9	protein_coding	protein_coding	114.165	4.25037	1.32815	3.20023	0.00137317	0.0551689
ENSG00000164379	FOXQ1	protein_coding	protein_coding	63.5718	-3.5251	1.10172	-3.19963	0.00137605	0.0551937
ENSG00000089053	ANAPC5	protein_coding	protein_coding	290.177	3.28567	1.02882	3.19362	0.00140501	0.0561704
ENSG00000172247	C1QTNF4	protein_coding	protein_coding	47.888	-3.633	1.13753	-3.19375	0.00140436	0.0561704
ENSG00000092051	JPH4	protein_coding	protein_coding	157.617	-2.81991	0.883693	-3.19105	0.00141755	0.0563206
ENSG00000164830	OXR1	protein_coding	protein_coding	51.2747	2.72451	0.853806	3.19102	0.00141771	0.0563206
ENSG00000181894	ZNF329	protein_coding	protein_coding	47.0483	3.45015	1.08139	3.19049	0.00142031	0.0563206
ENSG00000184100	BRD7P2	processed_pseudogene	pseudogene	478.249	4.43576	1.39002	3.19116	0.00141702	0.0563206
ENSG00000244313	AC024293.1	processed_pseudogene	pseudogene	54.5909	-4.98262	1.56164	-3.19063	0.00141964	0.0563206
ENSG00000130433	CACNG6	protein_coding	protein_coding	67.0119	-3.52869	1.10761	-3.18586	0.00144326	0.0571375
ENSG00000091128	LAMB4	protein_coding	protein_coding	94.7988	2.88512	0.906125	3.18402	0.00145245	0.0574084
ENSG00000168090	COPS6	protein_coding	protein_coding	127.911	-2.90479	0.912708	-3.18261	0.00145956	0.0575961
ENSG00000266818	AP005901.5	unprocessed_pseudogene	pseudogene	12.4502	5.18156	1.62834	3.18211	0.00146204	0.0576005
ENSG00000198155	ZNF876P	transcribed_unprocessed_pseudogene	pseudogene	30.8782	3.77261	1.18614	3.18058	0.00146981	0.0578133
ENSG00000141933	TPGS1	protein_coding	protein_coding	115.752	-3.24949	1.02228	-3.17868	0.00147948	0.0578207
ENSG00000184617	ZNF840P	unprocessed_pseudogene	pseudogene	13.4161	4.70817	1.48106	3.17893	0.00147821	0.0578207
ENSG00000198856	OSTC	protein_coding	protein_coding	15.7958	5.24855	1.65106	3.17889	0.00147839	0.0578207
ENSG00000232030	MAGEB6P1	protein_coding	protein_coding	21.4813	5.19249	1.63307	3.17959	0.00147486	0.0578207
ENSG00000168944	CEP120	protein_coding	protein_coding	89.0094	3.0526	0.961007	3.17646	0.00149083	0.0581709
ENSG00000163536	SERPINI1	protein_coding	protein_coding	48.885	-2.78296	0.876313	-3.17577	0.00149441	0.0582177
ENSG00000137818	RPLP1	protein_coding	protein_coding	450.985	-4.00642	1.26293	-3.17233	0.00151222	0.0588176
ENSG00000249948	GBA3	polymorphic_pseudogene	pseudogene	37.9346	3.87349	1.2212	3.17186	0.00151464	0.0588177
ENSG00000167720	SRR	protein_coding	protein_coding	17.7474	4.53224	1.42979	3.16987	0.00152509	0.0590354
ENSG00000271581	AL671883.3	unprocessed_pseudogene	pseudogene	19.491	-4.34097	1.3693	-3.17021	0.0015233	0.0590354
ENSG00000009844	VTA1	protein_coding	protein_coding	67.0918	3.051	0.963111	3.16786	0.00153565	0.0591857
ENSG00000118640	VAMP8	protein_coding	protein_coding	81.2153	-3.33371	1.05211	-3.1686	0.00153175	0.0591857
ENSG00000279127	AL121950.1	TEC	TEC	45.9456	4.19815	1.32528	3.16775	0.00153625	0.0591857
ENSG00000111291	GPRC5D	protein_coding	protein_coding	21.8228	-4.45232	1.40641	-3.16574	0.00154691	0.059222
ENSG00000220515	PGAM1P10	processed_pseudogene	pseudogene	10.156	4.83508	1.52713	3.16613	0.00154484	0.059222
ENSG00000228778	AL513542.1	lincRNA	long_non_coding	100.242	-4.60158	1.45354	-3.16578	0.00154669	0.059222
ENSG00000249196	TMEM132D-AS1	antisense_RNA	long_non_coding	37.2945	-4.24708	1.34142	-3.16611	0.0015449	0.059222
ENSG00000167525	PROCA1	protein_coding	protein_coding	148.56	-3.19907	1.01086	-3.1647	0.00155244	0.0593405
ENSG00000259008	AL355834.1	lincRNA	long_non_coding	14.0056	-3.88079	1.22693	-3.16301	0.00156148	0.0595928
ENSG00000186583	SPATC1	protein_coding	protein_coding	91.7318	-3.30285	1.04455	-3.16197	0.00156703	0.0597114
ENSG00000285825	NA	NA	NA	22.2853	-3.67483	1.16242	-3.16137	0.00157028	0.0597417
ENSG00000232448	AL354824.2	lincRNA	long_non_coding	38.5373	5.40134	1.70896	3.1606	0.00157443	0.0598064
ENSG00000184956	MUC6	protein_coding	protein_coding	683.912	-2.6543	0.840318	-3.15869	0.0015848	0.0601064
ENSG00000235703	LINC00894	antisense_RNA	long_non_coding	193.698	-3.25445	1.03088	-3.15696	0.00159422	0.0602763
ENSG00000270307	MTATP6P2	processed_pseudogene	pseudogene	40.596	-3.63027	1.1498	-3.15731	0.0015923	0.0602763
ENSG00000241884	AC114401.1	lincRNA	long_non_coding	29.2933	3.57983	1.13561	3.15235	0.00161963	0.0611423
ENSG00000062370	ZNF112	protein_coding	protein_coding	24.7715	4.43803	1.40821	3.15155	0.00162407	0.0612152
ENSG00000127084	FGD3	protein_coding	protein_coding	268.425	-2.90102	0.9215	-3.14815	0.0016431	0.0612694
ENSG00000182310	SPACA6	protein_coding	protein_coding	318.688	-3.22356	1.02363	-3.14913	0.00163755	0.0612694
ENSG00000253148	RGS21	protein_coding	protein_coding	24.0932	5.03306	1.59823	3.14915	0.00163744	0.0612694
ENSG00000254450	ALG9-IT1	sense_intronic	long_non_coding	41.7816	4.3433	1.3789	3.14983	0.00163365	0.0612694
ENSG00000255455	AP003486.1	lincRNA	long_non_coding	23.5398	3.51342	1.11516	3.1506	0.00162937	0.0612694
ENSG00000266964	FXYD1	protein_coding	protein_coding	111.443	-3.9068	1.24081	-3.1486	0.00164057	0.0612694
ENSG00000273044	AL022334.2	lincRNA	long_non_coding	22.8412	-5.01442	1.59276	-3.14827	0.00164241	0.0612694
ENSG00000165078	CPA6	protein_coding	protein_coding	23.6198	3.38189	1.07501	3.14591	0.00165571	0.0615515
ENSG00000179178	TMEM125	protein_coding	protein_coding	67.3561	-3.22338	1.02453	-3.14622	0.00165397	0.0615515
ENSG00000139211	AMIGO2	protein_coding	protein_coding	55.6086	-3.39821	1.08079	-3.1442	0.0016654	0.0617503
ENSG00000268257	AIRN	antisense_RNA	long_non_coding	137.116	-3.07913	0.979342	-3.14408	0.00166612	0.0617503
ENSG00000106714	CNTNAP3	protein_coding	protein_coding	26.9664	3.49148	1.11213	3.13945	0.00169265	0.0625525
ENSG00000237002	AL590730.1	lincRNA	long_non_coding	32.0069	-3.94081	1.25527	-3.13941	0.0016929	0.0625525
ENSG00000167749	KLK4	protein_coding	protein_coding	114.574	-3.71802	1.18513	-3.13721	0.00170563	0.0629277
ENSG00000228253	MT-ATP8	protein_coding	protein_coding	404.919	-2.52335	0.804587	-3.13621	0.00171146	0.0630474
ENSG00000180776	ZDHHC20	protein_coding	protein_coding	63.7593	3.22826	1.02956	3.13556	0.00171524	0.0630914
ENSG00000155660	PDIA4	protein_coding	protein_coding	175.472	3.67205	1.17191	3.13339	0.00172797	0.0634639
ENSG00000277481	PKD1L3	protein_coding	protein_coding	154.435	3.5173	1.1229	3.13234	0.00173419	0.0635964
ENSG00000275741	AL162497.1	antisense_RNA	long_non_coding	18.916	5.49269	1.75407	3.13139	0.0017398	0.0637064
ENSG00000239305	RNF103	protein_coding	protein_coding	53.7889	2.90405	0.927608	3.13069	0.00174398	0.0637535
ENSG00000261200	AC136944.2	lincRNA	long_non_coding	81.1156	-3.04391	0.972405	-3.13029	0.00174631	0.0637535
ENSG00000106631	MYL7	protein_coding	protein_coding	41.026	-3.10464	0.992315	-3.12868	0.00175591	0.0639805
ENSG00000162300	ZFPL1	protein_coding	protein_coding	36.2175	-3.42263	1.09421	-3.12796	0.00176024	0.0639805
ENSG00000181061	HIGD1A	protein_coding	protein_coding	41.5497	-3.76125	1.20247	-3.12793	0.0017604	0.0639805
ENSG00000237807	AC022034.2	lincRNA	long_non_coding	18.8135	-4.1469	1.32607	-3.1272	0.00176478	0.0640443
ENSG00000130656	HBZ	protein_coding	protein_coding	40.7604	-4.17619	1.3358	-3.12634	0.00176994	0.0641359
ENSG00000239263	RBM43P1	processed_pseudogene	pseudogene	24.9063	4.5929	1.46945	3.1256	0.00177443	0.0642033
ENSG00000140598	EFL1	protein_coding	protein_coding	74.0141	3.15017	1.00842	3.12387	0.00178487	0.0642949
ENSG00000185250	PPIL6	protein_coding	protein_coding	145.197	3.46598	1.10947	3.124	0.00178411	0.0642949
ENSG00000250026	TMPRSS11BNL	transcribed_unprocessed_pseudogene	pseudogene	87.75	3.97774	1.2732	3.12421	0.00178284	0.0642949
ENSG00000150873	C2orf50	protein_coding	protein_coding	81.6125	4.23181	1.35578	3.12131	0.0018005	0.0646086
ENSG00000158691	ZSCAN12	protein_coding	protein_coding	68.3172	3.62703	1.16195	3.12151	0.00179927	0.0646086
ENSG00000223597	LINC02142	lincRNA	long_non_coding	24.7789	3.57682	1.146	3.12114	0.00180153	0.0646086
ENSG00000277147	LINC00869	lincRNA	long_non_coding	61.9663	-3.30647	1.05975	-3.12005	0.0018082	0.0646576
ENSG00000283439	NA	NA	NA	127.849	-2.80654	0.899495	-3.12013	0.00180773	0.0646576
ENSG00000279785	AC008267.7	TEC	TEC	25.1039	3.91839	1.25607	3.11956	0.00181124	0.0646718
ENSG00000121335	PRB2	protein_coding	protein_coding	84.6121	-3.26502	1.04754	-3.11684	0.00182804	0.0651759
ENSG00000232759	AC002480.2	antisense_RNA	long_non_coding	20.7552	4.83423	1.55141	3.11602	0.00183311	0.0652615
ENSG00000050130	JKAMP	protein_coding	protein_coding	98.5182	3.46533	1.11298	3.11355	0.00184849	0.0653461
ENSG00000102119	EMD	protein_coding	protein_coding	30.9388	-3.15953	1.01479	-3.11349	0.00184889	0.0653461
ENSG00000153037	SRP19	protein_coding	protein_coding	59.9055	2.75585	0.884816	3.11461	0.0018419	0.0653461
ENSG00000215498	FAM230B	processed_transcript	long_non_coding	29.3499	3.01235	0.967342	3.11405	0.0018454	0.0653461
ENSG00000278995	Z69720.2	TEC	TEC	30.4566	-4.05179	1.30086	-3.1147	0.00184131	0.0653461
ENSG00000258028	AL138974.1	lincRNA	long_non_coding	39.9377	4.08758	1.31334	3.11236	0.00185601	0.0655029
ENSG00000010030	ETV7	protein_coding	protein_coding	32.9133	4.41325	1.41879	3.11056	0.00186733	0.0657836
ENSG00000180221	TPT1P10	processed_pseudogene	pseudogene	29.8128	5.36319	1.72436	3.11024	0.00186936	0.0657836
ENSG00000186143	PRR30	protein_coding	protein_coding	102.444	-2.75926	0.887454	-3.10918	0.00187604	0.0659238
ENSG00000182053	TRIM49B	protein_coding	protein_coding	12.5838	4.03309	1.29788	3.10746	0.00188705	0.0662151
ENSG00000168269	FOXI1	protein_coding	protein_coding	49.149	-3.12293	1.00524	-3.10666	0.00189211	0.0662386
ENSG00000204889	KRT40	protein_coding	protein_coding	31.3911	4.13031	1.32957	3.1065	0.00189315	0.0662386
ENSG00000162522	KIAA1522	protein_coding	protein_coding	194.186	-2.43361	0.784431	-3.10239	0.00191963	0.0669736
ENSG00000175311	ANKS4B	protein_coding	protein_coding	98.882	3.43778	1.10823	3.10204	0.00192194	0.0669736
ENSG00000178385	PLEKHM3	protein_coding	protein_coding	360.481	3.19284	1.0293	3.10194	0.00192256	0.0669736
ENSG00000228980	LINC01205	lincRNA	long_non_coding	50.5044	4.28493	1.38164	3.10133	0.00192656	0.0669736
ENSG00000238243	OR2W3	protein_coding	protein_coding	59.4005	-3.66969	1.18334	-3.10112	0.00192789	0.0669736
ENSG00000176788	BASP1	protein_coding	protein_coding	271.743	-2.79575	0.901921	-3.09977	0.0019367	0.0671839
ENSG00000249038	AARSP1	processed_pseudogene	pseudogene	33.4844	-4.70507	1.51847	-3.09856	0.00194465	0.0672869
ENSG00000251588	AC125336.1	processed_pseudogene	pseudogene	19.1132	3.6896	1.19078	3.09848	0.00194519	0.0672869
ENSG00000132530	XAF1	protein_coding	protein_coding	40.4351	3.75169	1.2126	3.09393	0.00197522	0.0680652
ENSG00000164054	SHISA5	protein_coding	protein_coding	111.251	-2.88481	0.932446	-3.09381	0.00197606	0.0680652
ENSG00000204007	GLT6D1	protein_coding	protein_coding	11.5361	4.99872	1.61561	3.09401	0.00197468	0.0680652
ENSG00000106100	NOD1	protein_coding	protein_coding	98.6988	3.0975	1.00274	3.08902	0.00200818	0.0685319
ENSG00000121211	MND1	protein_coding	protein_coding	47.2425	3.08423	0.998141	3.08997	0.00200174	0.0685319
ENSG00000125995	ROMO1	protein_coding	protein_coding	20.4416	-4.12615	1.33619	-3.08799	0.00201516	0.0685319
ENSG00000129292	PHF20L1	protein_coding	protein_coding	213.013	3.01161	0.975385	3.08761	0.00201771	0.0685319
ENSG00000139620	KANSL2	protein_coding	protein_coding	45.4341	3.66499	1.1868	3.08813	0.00201418	0.0685319
ENSG00000163297	ANTXR2	protein_coding	protein_coding	172.242	3.14824	1.01944	3.08821	0.00201365	0.0685319
ENSG00000167244	IGF2	protein_coding	protein_coding	84.6047	-3.58298	1.15977	-3.08939	0.00200569	0.0685319
ENSG00000169570	DTWD2	protein_coding	protein_coding	23.5863	3.22297	1.04292	3.09032	0.0019994	0.0685319
ENSG00000239519	CADM2-AS1	antisense_RNA	long_non_coding	66.9682	3.32721	1.07706	3.08915	0.00200728	0.0685319
ENSG00000276397	LINC01879	lincRNA	long_non_coding	17.5138	4.31011	1.39538	3.08886	0.00200929	0.0685319
ENSG00000114698	PLSCR4	protein_coding	protein_coding	55.5608	-3.05626	0.990763	-3.08476	0.00203719	0.068902
ENSG00000130751	NPAS1	protein_coding	protein_coding	85.6037	-3.14825	1.02035	-3.08545	0.00203242	0.068902
ENSG00000140043	PTGR2	protein_coding	protein_coding	28.161	2.88426	0.935329	3.08369	0.00204451	0.068902
ENSG00000141497	ZMYND15	protein_coding	protein_coding	193.215	-2.81867	0.914015	-3.08383	0.00204355	0.068902
ENSG00000188227	ZNF793	protein_coding	protein_coding	140.399	2.73711	0.887452	3.08423	0.00204078	0.068902
ENSG00000253716	MINCR	antisense_RNA	long_non_coding	126.139	3.37056	1.09311	3.08345	0.00204618	0.068902
ENSG00000268957	AC020914.4	unprocessed_pseudogene	pseudogene	38.1601	-4.07341	1.32119	-3.08313	0.00204838	0.068902
ENSG00000275056	AC020663.3	sense_intronic	long_non_coding	36.4703	4.57099	1.4833	3.08164	0.00205864	0.0691515
ENSG00000196860	TOMM20L	protein_coding	protein_coding	21.5998	-4.94409	1.60508	-3.08027	0.00206812	0.0693746
ENSG00000265015	AP005901.3	transcribed_processed_pseudogene	pseudogene	15.6385	-3.93477	1.27788	-3.07913	0.00207604	0.0695444
ENSG00000101282	RSPO4	protein_coding	protein_coding	100.438	-3.05185	0.991637	-3.07759	0.00208682	0.0698096
ENSG00000279044	AC007787.2	TEC	TEC	16.8881	-4.34934	1.41383	-3.07627	0.00209607	0.0700231
ENSG00000116690	PRG4	protein_coding	protein_coding	325.192	-3.01663	0.981851	-3.07239	0.00212351	0.0708427
ENSG00000153093	ACOXL	protein_coding	protein_coding	122.661	3.0014	0.977965	3.06902	0.0021476	0.0713422
ENSG00000188738	FSIP2	protein_coding	protein_coding	362.143	2.93315	0.955485	3.0698	0.00214199	0.0713422
ENSG00000227671	AL390728.4	transcribed_unprocessed_pseudogene	pseudogene	85.5251	4.43955	1.44674	3.06866	0.00215018	0.0713422
ENSG00000262079	AC007638.1	lincRNA	long_non_coding	19.2342	4.42833	1.44276	3.06934	0.00214532	0.0713422
ENSG00000127837	AAMP	protein_coding	protein_coding	113.793	-3.20228	1.04461	-3.06554	0.00217277	0.0717161
ENSG00000145700	ANKRD31	protein_coding	protein_coding	99.0497	3.45777	1.12825	3.06473	0.00217866	0.0717161
ENSG00000145741	BTF3	protein_coding	protein_coding	98.1145	-3.44204	1.12295	-3.06517	0.00217547	0.0717161
ENSG00000185900	POMK	protein_coding	protein_coding	18.7987	3.82178	1.24659	3.0658	0.00217092	0.0717161
ENSG00000234638	AC053503.4	antisense_RNA	long_non_coding	11.7046	4.80361	1.56741	3.06467	0.0021791	0.0717161
ENSG00000266456	AP001178.3	antisense_RNA	long_non_coding	24.7542	4.01788	1.31095	3.06486	0.00217773	0.0717161
ENSG00000113597	TRAPPC13	protein_coding	protein_coding	112.586	-3.26554	1.06574	-3.06411	0.00218316	0.071753
ENSG00000224877	NDUFAF8	protein_coding	protein_coding	59.5676	-3.89514	1.27163	-3.06312	0.00219042	0.0718946
ENSG00000227782	AC002553.1	antisense_RNA	long_non_coding	17.3042	4.28812	1.40139	3.0599	0.00221409	0.072214
ENSG00000227809	AL355674.1	lincRNA	long_non_coding	11.6501	-4.40311	1.43859	-3.06071	0.00220814	0.072214
ENSG00000251152	AC025539.1	lincRNA	long_non_coding	65.4192	3.9924	1.30458	3.0603	0.00221119	0.072214
ENSG00000252190	SCARNA17	scaRNA	ncRNA	25.1855	-4.56636	1.49162	-3.06135	0.00220342	0.072214
ENSG00000277311	Six3os1_2	misc_RNA	ncRNA	39.0837	-4.40912	1.44099	-3.05979	0.00221495	0.072214
ENSG00000184363	PKP3	protein_coding	protein_coding	80.675	-3.1329	1.02418	-3.05893	0.00222131	0.0722857
ENSG00000279289	AL136164.3	TEC	TEC	25.813	2.97964	0.974157	3.05869	0.00222308	0.0722857
ENSG00000261959	AC015909.3	antisense_RNA	long_non_coding	30.7751	-2.83909	0.928326	-3.05829	0.00222608	0.0722867
ENSG00000127515	OR7A10	protein_coding	protein_coding	31.1472	4.43096	1.44939	3.05713	0.00223469	0.0724699
ENSG00000113525	IL5	protein_coding	protein_coding	48.808	4.76664	1.55989	3.05575	0.00224498	0.0726685
ENSG00000229739	AL596220.1	antisense_RNA	long_non_coding	26.7545	4.80967	1.5741	3.05551	0.00224677	0.0726685
ENSG00000158553	POM121L2	protein_coding	protein_coding	34.0469	2.83549	0.928331	3.0544	0.00225515	0.0728427
ENSG00000241679	AC018450.1	processed_transcript	long_non_coding	41.4714	4.4833	1.46866	3.05265	0.00226832	0.0731715
ENSG00000065054	SLC9A3R2	protein_coding	protein_coding	69.8617	-3.35432	1.09897	-3.05223	0.00227147	0.0731762
ENSG00000128408	RIBC2	protein_coding	protein_coding	78.6032	-3.57462	1.17267	-3.04828	0.00230154	0.0740258
ENSG00000278376	AP004609.3	lincRNA	long_non_coding	116.528	-3.60879	1.184	-3.04797	0.00230391	0.0740258
ENSG00000124614	RPS10	protein_coding	protein_coding	18.1386	4.04899	1.32901	3.04662	0.00231434	0.0741652
ENSG00000284418	NA	NA	NA	56.0925	4.10034	1.34572	3.04694	0.00231183	0.0741652
ENSG00000100092	SH3BP1	protein_coding	protein_coding	42.7798	-3.00897	0.987915	-3.04578	0.00232081	0.0742752
ENSG00000205959	AC105345.1	lincRNA	long_non_coding	81.6071	-3.3668	1.10561	-3.04518	0.00232541	0.0743247
ENSG00000172757	CFL1	protein_coding	protein_coding	104.429	-2.68855	0.883574	-3.04281	0.0023438	0.0747165
ENSG00000258388	PPT2-EGFL8	protein_coding	protein_coding	57.8523	-2.64043	0.867737	-3.04289	0.0023432	0.0747165
ENSG00000112186	CAP2	protein_coding	protein_coding	194.849	-3.323	1.09293	-3.04045	0.00236226	0.0749609
ENSG00000119285	HEATR1	protein_coding	protein_coding	68.076	2.69185	0.885745	3.03909	0.00237298	0.0749609
ENSG00000142534	RPS11	protein_coding	protein_coding	136.746	-3.5958	1.18307	-3.03939	0.00237054	0.0749609
ENSG00000144591	GMPPA	protein_coding	protein_coding	172.924	-2.62931	0.864961	-3.03981	0.0023673	0.0749609
ENSG00000174652	ZNF266	protein_coding	protein_coding	71.0944	2.79327	0.918833	3.04002	0.0023656	0.0749609
ENSG00000214253	FIS1	protein_coding	protein_coding	93.1365	-2.64637	0.870661	-3.0395	0.00236971	0.0749609
ENSG00000265971	AC005828.5	lincRNA	long_non_coding	17.5548	-4.90577	1.61335	-3.04073	0.00236002	0.0749609
ENSG00000262874	C19orf84	protein_coding	protein_coding	117.022	-3.63634	1.19711	-3.03759	0.00238475	0.0752352
ENSG00000177051	FBXO46	protein_coding	protein_coding	77.6816	-3.19155	1.05084	-3.03715	0.00238824	0.0752481
ENSG00000133739	LRRCC1	protein_coding	protein_coding	52.3709	-3.02491	0.996681	-3.03498	0.00240548	0.0753049
ENSG00000215506	TPTE2P4	unprocessed_pseudogene	pseudogene	39.8301	4.12103	1.35757	3.0356	0.00240055	0.0753049
ENSG00000241595	KRTAP9-4	protein_coding	protein_coding	12.7658	4.19313	1.3812	3.03586	0.00239853	0.0753049
ENSG00000261949	GFY	protein_coding	protein_coding	160.883	-2.90537	0.956997	-3.03592	0.00239804	0.0753049
ENSG00000283511	NA	NA	NA	33.9696	3.96482	1.3063	3.03515	0.00240415	0.0753049
ENSG00000236296	GUSBP5	transcribed_processed_pseudogene	pseudogene	12.8789	4.42417	1.4581	3.03421	0.00241169	0.0753058
ENSG00000258817	OR4C13	protein_coding	protein_coding	12.7909	-4.55517	1.50127	-3.03421	0.00241169	0.0753058
ENSG00000205542	TMSB4X	protein_coding	protein_coding	106.059	-3.44682	1.13623	-3.03356	0.00241683	0.0753699
ENSG00000132510	KDM6B	protein_coding	protein_coding	268.657	-2.88068	0.949987	-3.03233	0.00242672	0.0755816
ENSG00000086598	TMED2	protein_coding	protein_coding	72.7119	3.35217	1.10597	3.03098	0.00243759	0.0757268
ENSG00000284710	NA	NA	NA	29.6449	4.38196	1.44564	3.03115	0.00243627	0.0757268
ENSG00000112029	FBXO5	protein_coding	protein_coding	102.958	3.94854	1.30346	3.02928	0.00245134	0.0760571
ENSG00000237309	MTND2P6	unprocessed_pseudogene	pseudogene	23.8918	-4.48264	1.48027	-3.02826	0.00245967	0.0761218
ENSG00000279613	AC124283.5	TEC	TEC	125.583	-2.49873	0.825061	-3.02855	0.00245734	0.0761218
ENSG00000186442	KRT3	protein_coding	protein_coding	69.1884	-2.74647	0.907178	-3.02749	0.00246596	0.0762197
ENSG00000261375	AC135983.4	unprocessed_pseudogene	pseudogene	91.0991	-3.41933	1.12976	-3.0266	0.00247323	0.0763477
ENSG00000285600	NA	NA	NA	37.7747	3.28155	1.08445	3.026	0.00247813	0.0764022
ENSG00000258914	AL132712.2	lincRNA	long_non_coding	25.5153	-4.37638	1.44693	-3.02459	0.00248971	0.0766624
ENSG00000125363	AMELX	protein_coding	protein_coding	22.1143	-3.67994	1.21702	-3.02372	0.00249684	0.0767112
ENSG00000207205	RNVU1-15	snRNA	ncRNA	23.6291	-3.85579	1.27522	-3.02363	0.00249759	0.0767112
ENSG00000105281	SLC1A5	protein_coding	protein_coding	96.9684	-2.9859	0.987818	-3.02272	0.00250514	0.0767498
ENSG00000154608	CEP170P1	transcribed_unprocessed_pseudogene	pseudogene	36.4302	3.25467	1.07667	3.02292	0.00250351	0.0767498
ENSG00000115255	REEP6	protein_coding	protein_coding	71.5002	-2.98423	0.987483	-3.02205	0.00251067	0.0768127
ENSG00000232173	AL645936.2	unprocessed_pseudogene	pseudogene	16.3329	-4.30087	1.42332	-3.02171	0.00251349	0.0768127
ENSG00000106392	C1GALT1	protein_coding	protein_coding	40.5968	3.27934	1.08561	3.02074	0.00252157	0.0769631
ENSG00000224914	LINC00863	lincRNA	long_non_coding	32.5358	4.59432	1.5214	3.0198	0.00252944	0.0770213
ENSG00000231762	AL590426.1	processed_pseudogene	pseudogene	37.5564	3.15167	1.04368	3.01975	0.00252979	0.0770213
ENSG00000188324	OR6C6	protein_coding	protein_coding	14.3867	4.72405	1.56469	3.01916	0.0025348	0.0770555
ENSG00000205517	RGL3	protein_coding	protein_coding	183.937	-2.48244	0.822309	-3.01886	0.00253724	0.0770555
ENSG00000133119	RFC3	protein_coding	protein_coding	177.736	3.82	1.26684	3.01537	0.0025667	0.0776616
ENSG00000134690	CDCA8	protein_coding	protein_coding	41.235	2.79701	0.927819	3.01461	0.00257312	0.0776616
ENSG00000232520	AC012507.2	antisense_RNA	long_non_coding	29.1382	3.83828	1.27314	3.01481	0.00257137	0.0776616
ENSG00000255388	AC021006.2	lincRNA	long_non_coding	16.3583	3.9732	1.31767	3.01532	0.00256707	0.0776616
ENSG00000282936	NA	NA	NA	202.54	-3.08665	1.02388	-3.01466	0.00257265	0.0776616
ENSG00000042493	CAPG	protein_coding	protein_coding	53.3058	-3.08326	1.0232	-3.01337	0.00258366	0.0778836
ENSG00000196526	AFAP1	protein_coding	protein_coding	167.378	3.00551	0.998173	3.01101	0.00260378	0.0782752
ENSG00000231355	AP000302.1	antisense_RNA	long_non_coding	11.6421	4.80582	1.59622	3.01074	0.0026061	0.0782752
ENSG00000268906	AC011473.3	antisense_RNA	long_non_coding	18.7426	-4.17581	1.38698	-3.01072	0.00260628	0.0782752
ENSG00000256771	ZNF253	protein_coding	protein_coding	43.0424	4.39849	1.46132	3.00995	0.0026129	0.0783773
ENSG00000102978	POLR2C	protein_coding	protein_coding	443.611	3.99978	1.32957	3.00832	0.00262693	0.0786047
ENSG00000179041	RRS1	protein_coding	protein_coding	66.0006	-3.10741	1.0329	-3.00842	0.00262609	0.0786047
ENSG00000225096	AL445250.1	lincRNA	long_non_coding	65.7222	2.97892	0.990431	3.0077	0.00263231	0.0786693
ENSG00000001497	LAS1L	protein_coding	protein_coding	67.2248	-2.74534	0.913632	-3.00486	0.00265699	0.0789949
ENSG00000110446	SLC15A3	protein_coding	protein_coding	169.09	-3.17142	1.0557	-3.0041	0.00266367	0.0789949
ENSG00000232382	OR5K1	protein_coding	protein_coding	31.3859	3.11458	1.0361	3.00607	0.00264649	0.0789949
ENSG00000233864	TTTY15	lincRNA	long_non_coding	27.5858	3.26227	1.08582	3.00442	0.00266088	0.0789949
ENSG00000234498	RPL13AP20	processed_pseudogene	pseudogene	22.3592	-3.43663	1.14408	-3.00385	0.00266588	0.0789949
ENSG00000243276	AC068633.1	lincRNA	long_non_coding	16.0964	4.43105	1.47461	3.00491	0.00265663	0.0789949
ENSG00000253300	AC018541.1	lincRNA	long_non_coding	46.8426	-3.68809	1.22753	-3.00447	0.00266043	0.0789949
ENSG00000197320	AC060834.1	processed_pseudogene	pseudogene	19.9809	3.77179	1.25606	3.00288	0.0026744	0.0791513
ENSG00000135905	DOCK10	protein_coding	protein_coding	91.0299	2.68242	0.894252	2.99962	0.00270315	0.0798085
ENSG00000197530	MIB2	protein_coding	protein_coding	120.816	-2.56597	0.855387	-2.99977	0.0027018	0.0798085
ENSG00000232668	AC010967.3	processed_pseudogene	pseudogene	16.4703	-3.66791	1.22321	-2.9986	0.00271221	0.079979
ENSG00000153789	FAM92B	protein_coding	protein_coding	53.264	-3.28739	1.09735	-2.99575	0.00273768	0.0801068
ENSG00000160211	G6PD	protein_coding	protein_coding	46.0867	-2.9498	0.984315	-2.99681	0.00272823	0.0801068
ENSG00000204389	HSPA1A	protein_coding	protein_coding	35.6403	-3.37891	1.12747	-2.99689	0.00272745	0.0801068
ENSG00000205464	ATP6AP1L	protein_coding	protein_coding	104.575	2.88938	0.96423	2.99657	0.00273036	0.0801068
ENSG00000239435	KCNMB3P1	transcribed_unprocessed_pseudogene	pseudogene	22.5029	3.80047	1.26886	2.99518	0.00274282	0.0801068
ENSG00000259953	AL138756.1	sense_overlapping	long_non_coding	40.0714	2.95243	0.98567	2.99535	0.00274128	0.0801068
ENSG00000274354	AC105105.4	sense_intronic	long_non_coding	38.6625	-3.65728	1.22067	-2.99613	0.00273434	0.0801068
ENSG00000279161	AC093503.3	TEC	TEC	68.684	-3.68391	1.22916	-2.9971	0.0027256	0.0801068
ENSG00000105447	GRWD1	protein_coding	protein_coding	348.237	-2.67531	0.893381	-2.9946	0.00274809	0.0801648
ENSG00000004766	VPS50	protein_coding	protein_coding	281.433	3.25727	1.08852	2.99238	0.00276807	0.080452
ENSG00000118245	TNP1	protein_coding	protein_coding	26.1479	-3.20434	1.07086	-2.9923	0.00276886	0.080452
ENSG00000259078	PTBP1P	processed_pseudogene	pseudogene	107.49	4.19694	1.40221	2.9931	0.00276163	0.080452
ENSG00000269934	AL353593.2	antisense_RNA	long_non_coding	13.8037	-3.50656	1.17196	-2.99205	0.00277113	0.080452
ENSG00000008311	AASS	protein_coding	protein_coding	29.4054	2.93783	0.982882	2.989	0.00279895	0.0806606
ENSG00000086827	ZW10	protein_coding	protein_coding	43.0658	3.56954	1.19448	2.98837	0.00280474	0.0806606
ENSG00000123124	WWP1	protein_coding	protein_coding	136.075	3.21158	1.07409	2.99004	0.00278938	0.0806606
ENSG00000138813	C4orf17	protein_coding	protein_coding	54.0111	3.68928	1.23432	2.98891	0.00279975	0.0806606
ENSG00000163081	CCDC140	protein_coding	protein_coding	77.7821	-3.5988	1.20396	-2.98914	0.0027976	0.0806606
ENSG00000172478	C2orf54	protein_coding	protein_coding	93.715	-3.67112	1.22767	-2.99032	0.00278685	0.0806606
ENSG00000218476	AL591416.1	processed_pseudogene	pseudogene	28.1956	4.67854	1.56559	2.98836	0.00280478	0.0806606
ENSG00000233296	AC092159.2	antisense_RNA	long_non_coding	40.5013	3.9612	1.3245	2.99071	0.00278326	0.0806606
ENSG00000118242	MREG	protein_coding	protein_coding	151.694	3.27766	1.09901	2.98237	0.00286024	0.0810424
ENSG00000130725	UBE2M	protein_coding	protein_coding	99.307	-3.42933	1.14966	-2.98291	0.00285521	0.0810424
ENSG00000137673	MMP7	protein_coding	protein_coding	23.3705	4.30712	1.44413	2.98249	0.00285911	0.0810424
ENSG00000141985	SH3GL1	protein_coding	protein_coding	120.345	-3.08226	1.03318	-2.98327	0.00285185	0.0810424
ENSG00000149489	ROM1	protein_coding	protein_coding	83.7861	-2.60383	0.873049	-2.98245	0.00285949	0.0810424
ENSG00000226167	AP4B1-AS1	antisense_RNA	long_non_coding	24.9229	4.68539	1.57043	2.98351	0.00284964	0.0810424
ENSG00000228917	AL591806.1	antisense_RNA	long_non_coding	14.562	-3.66778	1.22879	-2.98488	0.00283691	0.0810424
ENSG00000229604	MTATP8P2	processed_pseudogene	pseudogene	49.4842	-3.54706	1.18819	-2.98527	0.00283329	0.0810424
ENSG00000231163	CSMD2-AS1	antisense_RNA	long_non_coding	64.3032	-2.4929	0.83591	-2.98226	0.00286126	0.0810424
ENSG00000235690	CUBNP3	unprocessed_pseudogene	pseudogene	80.6439	3.73798	1.25198	2.98566	0.00282968	0.0810424
ENSG00000240764	PCDHGC5	protein_coding	protein_coding	56.0141	3.45408	1.15697	2.98546	0.00283155	0.0810424
ENSG00000250182	EEF1A1P13	processed_pseudogene	pseudogene	35.6646	-4.51884	1.51465	-2.98342	0.00285045	0.0810424
ENSG00000259436	AC010247.2	antisense_RNA	long_non_coding	76.5862	-2.9096	0.975227	-2.98351	0.00284963	0.0810424
ENSG00000079332	SAR1A	protein_coding	protein_coding	194.699	3.08972	1.03626	2.98159	0.00286753	0.0810828
ENSG00000132305	IMMT	protein_coding	protein_coding	69.7557	2.69171	0.90313	2.98042	0.00287852	0.0810828
ENSG00000204671	IL31	protein_coding	protein_coding	50.723	4.00862	1.34502	2.98034	0.00287931	0.0810828
ENSG00000232395	AL138830.2	lincRNA	long_non_coding	40.8894	-3.14583	1.05519	-2.98129	0.00287033	0.0810828
ENSG00000283457	NA	NA	NA	31.9243	4.68035	1.57008	2.98097	0.00287339	0.0810828
ENSG00000253547	AP001858.1	processed_pseudogene	pseudogene	18.7587	-3.4692	1.16489	-2.97814	0.00290005	0.0814787
ENSG00000260390	AL360014.1	lincRNA	long_non_coding	17.9227	4.27328	1.43488	2.97814	0.00290003	0.0814787
ENSG00000115267	IFIH1	protein_coding	protein_coding	51.7197	3.50819	1.17903	2.9755	0.00292511	0.0820882
ENSG00000251609	SETP12	processed_pseudogene	pseudogene	17.9089	-3.78193	1.27118	-2.97512	0.00292872	0.0820951
ENSG00000142634	EFHD2	protein_coding	protein_coding	55.3792	-2.70172	0.908546	-2.97368	0.00294254	0.0823877
ENSG00000141503	MINK1	protein_coding	protein_coding	331.963	-2.65274	0.892614	-2.97188	0.00295987	0.0826995
ENSG00000260619	AC068870.1	lincRNA	long_non_coding	32.0589	4.26357	1.43467	2.97181	0.00296046	0.0826995
ENSG00000279288	AC073346.2	TEC	TEC	20.7821	-3.72073	1.25301	-2.96944	0.00298346	0.0832467
ENSG00000135926	TMBIM1	protein_coding	protein_coding	89.7253	-2.73744	0.922244	-2.96824	0.00299514	0.0833415
ENSG00000141469	SLC14A1	protein_coding	protein_coding	78.666	2.96344	0.998472	2.96798	0.00299765	0.0833415
ENSG00000246145	RRS1-AS1	lincRNA	long_non_coding	57.6564	3.15795	1.06396	2.96812	0.00299632	0.0833415
ENSG00000269743	SLC25A53	protein_coding	protein_coding	47.5458	-3.23833	1.0912	-2.96768	0.00300053	0.0833415
ENSG00000100122	CRYBB1	protein_coding	protein_coding	21.9818	3.96197	1.33549	2.96668	0.00301031	0.08345
ENSG00000100884	CPNE6	protein_coding	protein_coding	243.802	-2.65844	0.896127	-2.96658	0.00301128	0.08345
ENSG00000205560	CPT1B	protein_coding	protein_coding	33.4465	-3.9571	1.33433	-2.96561	0.00302083	0.0834756
ENSG00000224851	LINC00502	lincRNA	long_non_coding	30.9293	4.37881	1.47643	2.96582	0.00301879	0.0834756
ENSG00000232994	RPL7P14	processed_pseudogene	pseudogene	23.053	4.36962	1.47351	2.96544	0.00302247	0.0834756
ENSG00000254376	SOX5P1	processed_pseudogene	pseudogene	16.781	4.4487	1.50037	2.96507	0.00302613	0.083482
ENSG00000206552	KRBOX1-AS1	antisense_RNA	long_non_coding	47.7625	3.69621	1.24679	2.96457	0.00303106	0.0835237
ENSG00000262609	AC005668.1	processed_pseudogene	pseudogene	30.9578	4.7923	1.61719	2.96335	0.00304307	0.0837599
ENSG00000162069	BICDL2	protein_coding	protein_coding	133.708	-2.92328	0.98713	-2.96139	0.00306254	0.0840239
ENSG00000186684	CYP27C1	protein_coding	protein_coding	72.8888	2.9386	0.992319	2.96134	0.00306299	0.0840239
ENSG00000234362	LINC01914	lincRNA	long_non_coding	33.9902	-4.31012	1.45513	-2.96202	0.00305633	0.0840239
ENSG00000112706	IMPG1	protein_coding	protein_coding	60.6835	3.74358	1.26482	2.95979	0.00307853	0.0843552
ENSG00000058056	USP13	protein_coding	protein_coding	175.712	2.71242	0.916673	2.95898	0.00308659	0.0843864
ENSG00000227233	CICP17	processed_pseudogene	pseudogene	129.053	-4.44229	1.50124	-2.95908	0.00308561	0.0843864
ENSG00000170909	OSCAR	protein_coding	protein_coding	98.9261	-2.99311	1.01189	-2.95794	0.003097	0.0845762
ENSG00000183696	UPP1	protein_coding	protein_coding	124.973	3.58618	1.21268	2.95723	0.00310413	0.084676
ENSG00000101292	PROKR2	protein_coding	protein_coding	30.3699	3.87529	1.3115	2.95486	0.00312815	0.0850484
ENSG00000106125	MINDY4	protein_coding	protein_coding	38.5518	3.50086	1.18478	2.95485	0.00312824	0.0850484
ENSG00000259178	AC023906.2	lincRNA	long_non_coding	55.9758	-4.36987	1.47872	-2.95518	0.0031249	0.0850484
ENSG00000162999	DUSP19	protein_coding	protein_coding	24.3641	3.01104	1.01942	2.95367	0.00314021	0.0852787
ENSG00000274029	AC069209.1	lincRNA	long_non_coding	12.3516	4.95752	1.67866	2.95326	0.00314441	0.0852978
ENSG00000118181	RPS25	protein_coding	protein_coding	180.048	-3.69712	1.25204	-2.95289	0.00314818	0.0853052
ENSG00000114268	PFKFB4	protein_coding	protein_coding	101.761	-2.93452	0.993896	-2.95254	0.00315171	0.0853059
ENSG00000152213	ARL11	protein_coding	protein_coding	55.7522	3.27783	1.11059	2.95143	0.00316304	0.0855178
ENSG00000116809	ZBTB17	protein_coding	protein_coding	118.247	-2.66075	0.901878	-2.95023	0.00317534	0.0855727
ENSG00000204961	PCDHA9	protein_coding	protein_coding	78.1941	3.18356	1.0791	2.95021	0.0031756	0.0855727
ENSG00000270021	AC026691.1	antisense_RNA	long_non_coding	54.9042	-3.10909	1.05373	-2.95057	0.00317189	0.0855727
ENSG00000169432	SCN9A	protein_coding	protein_coding	85.526	2.82752	0.958834	2.94891	0.00318893	0.0858371
ENSG00000110680	CALCA	protein_coding	protein_coding	14.7613	4.33817	1.47165	2.94783	0.00320012	0.0860433
ENSG00000104805	NUCB1	protein_coding	protein_coding	95.3542	-2.46866	0.837665	-2.94707	0.00320797	0.0861287
ENSG00000242428	C3orf67-AS1	antisense_RNA	long_non_coding	11.8685	4.28696	1.4549	2.94657	0.00321318	0.0861287
ENSG00000259905	PWRN1	lincRNA	long_non_coding	64.1525	2.74728	0.932386	2.9465	0.00321389	0.0861287
ENSG00000203362	AL355802.1	antisense_RNA	long_non_coding	16.0914	4.78369	1.6242	2.94527	0.00322677	0.0862627
ENSG00000204371	EHMT2	protein_coding	protein_coding	442.45	2.51646	0.854353	2.94546	0.00322477	0.0862627
ENSG00000268629	TEX13A	protein_coding	protein_coding	21.7152	-3.31582	1.12592	-2.945	0.0032295	0.0862627
ENSG00000065183	WDR3	protein_coding	protein_coding	106.264	2.83892	0.964296	2.94404	0.0032396	0.0862822
ENSG00000087076	HSD17B14	protein_coding	protein_coding	92.475	-3.09216	1.0507	-2.94295	0.00325105	0.0862822
ENSG00000106333	PCOLCE	protein_coding	protein_coding	99.1922	-2.9194	0.992239	-2.94223	0.00325853	0.0862822
ENSG00000136688	IL36G	protein_coding	protein_coding	33.2011	4.15169	1.41048	2.94346	0.0032457	0.0862822
ENSG00000235026	DPP10-AS1	antisense_RNA	long_non_coding	16.8125	4.7686	1.62028	2.94308	0.00324966	0.0862822
ENSG00000248850	AC078867.1	processed_pseudogene	pseudogene	50.7257	-3.54579	1.20504	-2.94247	0.00325608	0.0862822
ENSG00000264112	AC015813.1	lincRNA	long_non_coding	109.887	-2.87305	0.976458	-2.94232	0.00325761	0.0862822
ENSG00000270168	AC004233.2	protein_coding	protein_coding	120.069	-3.01358	1.02405	-2.9428	0.0032526	0.0862822
ENSG00000282915	NA	NA	NA	26.2149	4.95548	1.68473	2.9414	0.00326727	0.0864198
ENSG00000257943	AC084879.1	transcribed_unitary_pseudogene	pseudogene	46.0297	3.49584	1.1889	2.94041	0.00327781	0.0866046
ENSG00000087116	ADAMTS2	protein_coding	protein_coding	944.693	3.48531	1.18557	2.93977	0.00328459	0.0866889
ENSG00000144935	TRPC1	protein_coding	protein_coding	48.415	3.34927	1.13956	2.9391	0.00329167	0.0866889
ENSG00000235453	SMIM27	protein_coding	protein_coding	103.479	3.30135	1.12317	2.93932	0.00328937	0.0866889
ENSG00000153933	DGKE	protein_coding	protein_coding	88.0753	2.66082	0.905823	2.93747	0.00330906	0.0868656
ENSG00000284674	NA	NA	NA	19.0046	3.47986	1.18455	2.9377	0.00330656	0.0868656
ENSG00000284744	NA	NA	NA	15.8643	4.58085	1.55944	2.9375	0.00330869	0.0868656
ENSG00000145808	ADAMTS19	protein_coding	protein_coding	42.097	2.81798	0.959894	2.93572	0.00332771	0.087261
ENSG00000169291	SHE	protein_coding	protein_coding	39.1309	2.82503	0.962629	2.9347	0.0033387	0.0874552
ENSG00000121931	LRIF1	protein_coding	protein_coding	22.2009	4.09701	1.39697	2.93279	0.00335928	0.0876179
ENSG00000148019	CEP78	protein_coding	protein_coding	248.682	2.60831	0.889343	2.93285	0.0033587	0.0876179
ENSG00000180011	ZADH2	protein_coding	protein_coding	330.568	3.50641	1.19554	2.93291	0.00335805	0.0876179
ENSG00000180596	HIST1H2BC	protein_coding	protein_coding	53.4767	-3.58987	1.22393	-2.93307	0.00335625	0.0876179
ENSG00000228695	CES1P1	transcribed_unprocessed_pseudogene	pseudogene	26.3653	3.8758	1.32193	2.93193	0.00336858	0.0877665
ENSG00000165392	WRN	protein_coding	protein_coding	89.616	2.77063	0.945358	2.93078	0.00338114	0.087906
ENSG00000196511	TPK1	protein_coding	protein_coding	175.621	3.08716	1.05333	2.93086	0.00338026	0.087906
ENSG00000170605	OR9K2	protein_coding	protein_coding	17.2291	3.61606	1.23432	2.92959	0.00339406	0.0881479
ENSG00000000460	C1orf112	protein_coding	protein_coding	86.0899	3.25693	1.11224	2.92828	0.00340848	0.0883049
ENSG00000100479	POLE2	protein_coding	protein_coding	122.689	3.26805	1.11618	2.9279	0.0034126	0.0883049
ENSG00000223299	RN7SKP108	misc_RNA	ncRNA	22.8425	-4.31075	1.47239	-2.92772	0.00341459	0.0883049
ENSG00000254349	MIR2052HG	lincRNA	long_non_coding	41.6196	3.34854	1.14358	2.92812	0.00341023	0.0883049
ENSG00000105409	ATP1A3	protein_coding	protein_coding	198.331	-3.23628	1.10564	-2.92706	0.00342186	0.0883957
ENSG00000204745	AC083899.1	unprocessed_pseudogene	pseudogene	26.2451	3.97122	1.35687	2.92674	0.00342535	0.0883957
ENSG00000249992	TMEM158	protein_coding	protein_coding	15.8187	-4.15141	1.41877	-2.92607	0.00343272	0.0884923
ENSG00000007908	SELE	protein_coding	protein_coding	30.2783	2.90316	0.992728	2.92442	0.00345094	0.0885524
ENSG00000010539	ZNF200	protein_coding	protein_coding	134.513	3.10346	1.0616	2.92338	0.00346254	0.0885524
ENSG00000108813	DLX4	protein_coding	protein_coding	105.134	-2.35316	0.804891	-2.92358	0.00346032	0.0885524
ENSG00000111361	EIF2B1	protein_coding	protein_coding	81.2946	3.22974	1.10522	2.92226	0.00347499	0.0885524
ENSG00000160062	ZBTB8A	protein_coding	protein_coding	46.3752	3.23293	1.10559	2.92417	0.00345375	0.0885524
ENSG00000196381	ZNF781	protein_coding	protein_coding	10.7577	4.20628	1.43928	2.92249	0.00347242	0.0885524
ENSG00000235297	AC008021.1	processed_pseudogene	pseudogene	271.515	-8.0615	2.75668	-2.92435	0.00345179	0.0885524
ENSG00000256995	AC084816.1	lincRNA	long_non_coding	123.871	3.09607	1.05935	2.92262	0.00347101	0.0885524
ENSG00000264067	AC005291.1	antisense_RNA	long_non_coding	15.8451	4.40735	1.50683	2.92491	0.00344552	0.0885524
ENSG00000268516	AC020915.4	antisense_RNA	long_non_coding	61.8253	3.23943	1.10818	2.92319	0.0034646	0.0885524
ENSG00000270409	AC090950.1	transcribed_unprocessed_pseudogene	pseudogene	14.163	4.97347	1.70005	2.92548	0.00343924	0.0885524
ENSG00000105464	GRIN2D	protein_coding	protein_coding	98.3	-2.66038	0.910785	-2.92097	0.00348945	0.0888279
ENSG00000118804	STBD1	protein_coding	protein_coding	20.7289	-3.50264	1.19974	-2.91951	0.00350585	0.0891523
ENSG00000197343	ZNF655	protein_coding	protein_coding	230.679	3.25455	1.11565	2.91717	0.0035322	0.0897289
ENSG00000285755	NA	NA	NA	16.491	4.15114	1.42322	2.91671	0.0035374	0.0897675
ENSG00000133640	LRRIQ1	protein_coding	protein_coding	89.1731	2.83862	0.973767	2.91509	0.00355586	0.0899897
ENSG00000205649	HTN3	protein_coding	protein_coding	77.336	3.5732	1.22579	2.91501	0.00355673	0.0899897
ENSG00000235538	AL137005.1	lincRNA	long_non_coding	24.8256	-4.31389	1.47991	-2.91497	0.00355723	0.0899897
ENSG00000103512	NOMO1	protein_coding	protein_coding	31.6936	3.20377	1.09975	2.91318	0.00357771	0.0901338
ENSG00000107443	CCNJ	protein_coding	protein_coding	56.2925	3.3355	1.14468	2.91391	0.00356929	0.0901338
ENSG00000180448	ARHGAP45	protein_coding	protein_coding	240.586	-2.66384	0.914285	-2.91358	0.00357308	0.0901338
ENSG00000231050	AL109917.1	antisense_RNA	long_non_coding	24.5123	-3.37713	1.15924	-2.91323	0.0035771	0.0901338
ENSG00000005810	MYCBP2	protein_coding	protein_coding	366.183	3.23843	1.11219	2.91175	0.00359408	0.0901736
ENSG00000124733	MEA1	protein_coding	protein_coding	66.5349	-2.71516	0.932219	-2.91258	0.00358456	0.0901736
ENSG00000136010	ALDH1L2	protein_coding	protein_coding	201.653	2.91327	1.0005	2.91181	0.00359341	0.0901736
ENSG00000248275	TRIM52-AS1	processed_transcript	long_non_coding	11.7602	-3.8367	1.31737	-2.91239	0.00358678	0.0901736
ENSG00000183298	RPSAP19	processed_pseudogene	pseudogene	37.8194	-4.50412	1.54801	-2.90963	0.00361859	0.0906952
ENSG00000163576	EFHB	protein_coding	protein_coding	101.408	3.29678	1.13331	2.90899	0.00362603	0.0907886
ENSG00000128272	ATF4	protein_coding	protein_coding	126.71	-2.98112	1.02521	-2.9078	0.00363976	0.0910388
ENSG00000219409	AL590704.1	processed_pseudogene	pseudogene	22.3683	4.94159	1.69992	2.90696	0.0036496	0.0911914
ENSG00000261156	LINC01989	lincRNA	long_non_coding	24.4023	3.69807	1.27246	2.90623	0.00365813	0.091311
ENSG00000153802	TMPRSS11D	protein_coding	protein_coding	44.5668	2.96273	1.01982	2.90514	0.00367091	0.0915363
ENSG00000272356	AL080317.3	antisense_RNA	long_non_coding	17.3138	4.20707	1.44861	2.9042	0.0036819	0.0917164
ENSG00000239382	ALKBH6	protein_coding	protein_coding	74.743	-2.90626	1.00119	-2.9028	0.00369841	0.0920337
ENSG00000114988	LMAN2L	protein_coding	protein_coding	167.932	3.309	1.14039	2.90162	0.00371235	0.0921042
ENSG00000186399	GOLGA8R	protein_coding	protein_coding	10.9667	4.40756	1.51896	2.9017	0.00371144	0.0921042
ENSG00000260517	AC009093.2	lincRNA	long_non_coding	30.5494	-3.18011	1.09598	-2.9016	0.00371257	0.0921042
ENSG00000234740	AL162386.2	sense_intronic	long_non_coding	78.2151	-3.36202	1.15885	-2.90118	0.00371758	0.0921349
ENSG00000108599	AKAP10	protein_coding	protein_coding	26.9706	3.14082	1.08281	2.90063	0.00372408	0.0921761
ENSG00000236081	ELFN1-AS1	lincRNA	long_non_coding	67.9326	-2.93059	1.01041	-2.90041	0.00372681	0.0921761
ENSG00000175416	CLTB	protein_coding	protein_coding	189.201	-2.59922	0.896827	-2.89824	0.00375269	0.0922553
ENSG00000185942	NKAIN3	protein_coding	protein_coding	96.2223	-3.05563	1.05385	-2.89948	0.0037378	0.0922553
ENSG00000204103	MAFB	protein_coding	protein_coding	48.8755	-3.11323	1.07418	-2.89823	0.00375271	0.0922553
ENSG00000213673	SLC25A5P3	processed_pseudogene	pseudogene	19.5753	4.11854	1.42051	2.89935	0.00373941	0.0922553
ENSG00000256278	AC048382.1	antisense_RNA	long_non_coding	19.4037	3.37144	1.16312	2.89863	0.00374801	0.0922553
ENSG00000259820	AC083843.2	lincRNA	long_non_coding	44.45	3.28019	1.13176	2.89831	0.00375181	0.0922553
ENSG00000115540	MOB4	protein_coding	protein_coding	93.9307	3.42928	1.18393	2.89652	0.0037733	0.092668
ENSG00000155189	AGPAT5	protein_coding	protein_coding	210.029	-2.92296	1.00946	-2.89558	0.00378453	0.0928505
ENSG00000110925	CSRNP2	protein_coding	protein_coding	144.023	-2.46348	0.851207	-2.89411	0.00380236	0.0931941
ENSG00000214269	LGMNP1	processed_pseudogene	pseudogene	18.1145	-3.75137	1.29636	-2.89377	0.00380641	0.0931997
ENSG00000090273	NUDC	protein_coding	protein_coding	94.8394	-2.78292	0.961896	-2.89316	0.00381385	0.093286
ENSG00000248539	LINC02117	lincRNA	long_non_coding	15.6912	-3.7071	1.28147	-2.89285	0.00381758	0.093286
ENSG00000104635	SLC39A14	protein_coding	protein_coding	104.04	2.58088	0.892718	2.89104	0.00383975	0.0937337
ENSG00000258766	DIO2-AS1	antisense_RNA	long_non_coding	20.5059	4.3366	1.50057	2.88997	0.00385278	0.0939579
ENSG00000108819	PPP1R9B	protein_coding	protein_coding	130.643	-2.56623	0.888129	-2.88948	0.00385876	0.0940095
ENSG00000235098	ANKRD65	protein_coding	protein_coding	45.4488	-3.40548	1.17872	-2.88913	0.00386307	0.0940206
ENSG00000099715	PCDH11Y	protein_coding	protein_coding	41.3806	-3.40617	1.17919	-2.88857	0.00386995	0.0940942
ENSG00000223650	UHRF2P1	processed_pseudogene	pseudogene	66.4354	4.14273	1.43467	2.88758	0.00388218	0.0942037
ENSG00000242741	LINC02005	lincRNA	long_non_coding	123.748	3.2906	1.13947	2.88784	0.00387893	0.0942037
ENSG00000105146	AURKC	protein_coding	protein_coding	100.424	-3.45244	1.19657	-2.88528	0.0039106	0.0942249
ENSG00000115648	MLPH	protein_coding	protein_coding	617.804	-3.22127	1.11619	-2.88596	0.00390216	0.0942249
ENSG00000138190	EXOC6	protein_coding	protein_coding	125.434	3.00888	1.04291	2.88507	0.0039132	0.0942249
ENSG00000232970	POLHP1	processed_pseudogene	pseudogene	19.8937	4.63988	1.60785	2.88578	0.00390449	0.0942249
ENSG00000254585	MAGEL2	protein_coding	protein_coding	116.347	-2.99116	1.0369	-2.8847	0.00391783	0.0942249
ENSG00000255408	PCDHA3	protein_coding	protein_coding	65.9471	3.579	1.24042	2.88532	0.00391013	0.0942249
ENSG00000257883	AC125603.2	lincRNA	long_non_coding	9.43349	4.69632	1.62784	2.885	0.00391415	0.0942249
ENSG00000269994	AL513318.2	lincRNA	long_non_coding	21.8493	3.07513	1.06556	2.88592	0.0039027	0.0942249
ENSG00000279358	AP002833.3	TEC	TEC	36.9107	2.98738	1.03483	2.88684	0.00389137	0.0942249
ENSG00000167637	ZNF283	protein_coding	protein_coding	49.5917	2.82936	0.981064	2.88397	0.00392696	0.0942838
ENSG00000214043	LINC02347	lincRNA	long_non_coding	21.1585	3.50469	1.21527	2.88389	0.00392801	0.0942838
ENSG00000170889	RPS9	protein_coding	protein_coding	338.216	-3.15209	1.09382	-2.88171	0.0039552	0.094843
ENSG00000198521	ZNF43	protein_coding	protein_coding	94.1551	2.83522	0.984162	2.88085	0.0039661	0.0950112
ENSG00000243364	EFNA4	protein_coding	protein_coding	39.5174	-2.98176	1.03515	-2.88051	0.00397033	0.0950191
ENSG00000074935	TUBE1	protein_coding	protein_coding	67.4615	2.67584	0.929065	2.88014	0.00397496	0.0950365
ENSG00000264705	AC090337.1	lincRNA	long_non_coding	13.7	4.38355	1.52241	2.87934	0.00398502	0.0951839
ENSG00000105538	RASIP1	protein_coding	protein_coding	137.793	-2.59059	0.9	-2.87843	0.0039966	0.0952958
ENSG00000163743	RCHY1	protein_coding	protein_coding	60.85	2.42918	0.843945	2.87836	0.00399752	0.0952958
ENSG00000186198	SLC51B	protein_coding	protein_coding	21.9387	-3.16119	1.09904	-2.87632	0.00402345	0.0958201
ENSG00000131408	NR1H2	protein_coding	protein_coding	141.164	-2.89995	1.00907	-2.87388	0.00405464	0.0964035
ENSG00000204663	CST13P	transcribed_unprocessed_pseudogene	pseudogene	14.6379	-4.24299	1.47645	-2.87379	0.00405585	0.0964035
ENSG00000127951	FGL2	protein_coding	protein_coding	80.6967	3.39174	1.18048	2.87319	0.00406351	0.0964916
ENSG00000110172	CHORDC1	protein_coding	protein_coding	213.593	2.98769	1.0403	2.87195	0.00407951	0.0966833
ENSG00000177374	HIC1	protein_coding	protein_coding	175.643	-2.93867	1.02317	-2.87211	0.0040774	0.0966833
ENSG00000279036	AC015656.1	TEC	TEC	76.1244	-3.11515	1.08487	-2.87144	0.00408606	0.0967445
ENSG00000159720	ATP6V0D1	protein_coding	protein_coding	201.441	-2.28598	0.796469	-2.87014	0.00410284	0.0970475
ENSG00000120333	MRPS14	protein_coding	protein_coding	126.343	-3.30664	1.15309	-2.86763	0.00413558	0.0976324
ENSG00000265206	AC004687.1	antisense_RNA	long_non_coding	77.2938	-2.9812	1.03957	-2.86773	0.00413428	0.0976324
ENSG00000170291	ELP5	protein_coding	protein_coding	33.5366	-2.92246	1.01961	-2.86626	0.00415356	0.0979621
ENSG00000109061	MYH1	protein_coding	protein_coding	69.9643	2.93409	1.02381	2.86584	0.00415905	0.0979968
ENSG00000235533	AL360089.1	lincRNA	long_non_coding	37.2836	3.7093	1.29482	2.86473	0.00417364	0.0982458
ENSG00000113838	TBCCD1	protein_coding	protein_coding	26.7364	3.63583	1.26933	2.86437	0.00417845	0.0982641
ENSG00000265354	TIMM23	protein_coding	protein_coding	43.1568	-3.01849	1.05399	-2.86387	0.00418503	0.098324
ENSG00000006831	ADIPOR2	protein_coding	protein_coding	85.0678	2.84366	0.993818	2.86135	0.00421835	0.0984974
ENSG00000073803	MAP3K13	protein_coding	protein_coding	113.525	2.50233	0.874464	2.86156	0.00421557	0.0984974
ENSG00000119048	UBE2B	protein_coding	protein_coding	44.1671	2.87502	1.00455	2.862	0.00420981	0.0984974
ENSG00000164778	EN2	protein_coding	protein_coding	144.561	-3.25092	1.13572	-2.86243	0.00420405	0.0984974
ENSG00000250474	WBP1LP2	processed_pseudogene	pseudogene	14.74	4.62708	1.6164	2.86258	0.00420209	0.0984974
ENSG00000265179	AP000894.2	processed_transcript	long_non_coding	103.907	-3.02968	1.05859	-2.86201	0.00420965	0.0984974
ENSG00000279145	AC011912.1	TEC	TEC	37.5498	3.0308	1.05928	2.86118	0.00422068	0.0984974
ENSG00000120616	EPC1	protein_coding	protein_coding	89.5071	2.93632	1.02669	2.85999	0.00423653	0.0985843
ENSG00000131480	AOC2	protein_coding	protein_coding	141.489	-3.5366	1.23658	-2.85999	0.0042365	0.0985843
ENSG00000139192	TAPBPL	protein_coding	protein_coding	39.1983	3.00475	1.05054	2.86018	0.00423399	0.0985843
ENSG00000136155	SCEL	protein_coding	protein_coding	37.2951	3.61095	1.26312	2.85875	0.00425308	0.0986886
ENSG00000228474	OST4	protein_coding	protein_coding	18.274	-3.45475	1.20839	-2.85898	0.00425008	0.0986886
ENSG00000234705	HMGA1P4	antisense_RNA	long_non_coding	24.7351	3.56672	1.24765	2.85875	0.00425315	0.0986886
ENSG00000259536	AC091045.1	antisense_RNA	long_non_coding	15.8589	3.96607	1.3878	2.85781	0.00426574	0.0988865
ENSG00000064961	HMG20B	protein_coding	protein_coding	144.032	-2.64813	0.927133	-2.85626	0.00428671	0.0992735
ENSG00000101367	MAPRE1	protein_coding	protein_coding	61.2351	-2.85379	0.999463	-2.85532	0.00429936	0.0992735
ENSG00000155026	RSPH10B	protein_coding	protein_coding	49.184	2.9709	1.04031	2.85577	0.00429327	0.0992735
ENSG00000164649	CDCA7L	protein_coding	protein_coding	79.0568	2.94812	1.0327	2.85477	0.00430686	0.0992735
ENSG00000197406	DIO3	protein_coding	protein_coding	160.091	-2.85262	0.999079	-2.85525	0.0043003	0.0992735
ENSG00000205704	LINC00634	transcribed_unitary_pseudogene	pseudogene	135.746	-2.53145	0.886684	-2.85496	0.00430417	0.0992735
ENSG00000239899	RN7SL674P	misc_RNA	ncRNA	31.6271	-4.13201	1.44759	-2.8544	0.00431187	0.0992951
ENSG00000258700	LINC00871	lincRNA	long_non_coding	30.5885	3.30804	1.15952	2.85295	0.00433157	0.0996548
ENSG00000130202	NECTIN2	protein_coding	protein_coding	116.854	-2.82991	0.992081	-2.8525	0.00433771	0.0997019
ENSG00000100764	PSMC1	protein_coding	protein_coding	16.9844	3.8978	1.36661	2.85216	0.00434234	0.0997144
ENSG00000071462	BUD23	protein_coding	protein_coding	230.36	-2.30947	0.809943	-2.8514	0.00435266	0.0998574
ENSG00000152939	MARVELD2	protein_coding	protein_coding	144.372	2.88398	1.01175	2.85048	0.0043654	0.100004
ENSG00000160219	GAB3	protein_coding	protein_coding	20.8406	3.01181	1.05665	2.85034	0.00436727	0.100004
ENSG00000198892	SHISA4	protein_coding	protein_coding	96.3325	-2.82289	0.990714	-2.84935	0.00438092	0.100223
ENSG00000228592	D21S2088E	lincRNA	long_non_coding	21.5361	4.21836	1.48068	2.84892	0.00438672	0.100262
ENSG00000148343	MIGA2	protein_coding	protein_coding	113.48	-2.625	0.921672	-2.84809	0.00439829	0.100432
ENSG00000162643	WDR63	protein_coding	protein_coding	53.649	2.98241	1.04764	2.8468	0.00441608	0.10065
ENSG00000166558	SLC38A8	protein_coding	protein_coding	52.3568	-3.12146	1.09638	-2.84706	0.00441248	0.10065
ENSG00000196344	ADH7	protein_coding	protein_coding	24.89	3.64025	1.27905	2.84607	0.00442629	0.100694
ENSG00000204444	APOM	protein_coding	protein_coding	48.6593	-3.42246	1.20243	-2.8463	0.0044231	0.100694
ENSG00000129451	KLK10	protein_coding	protein_coding	135.032	-2.5031	0.879834	-2.84496	0.00444164	0.100772
ENSG00000129990	SYT5	protein_coding	protein_coding	156.91	-2.4099	0.847263	-2.84434	0.0044504	0.100772
ENSG00000171401	KRT13	protein_coding	protein_coding	102.879	-2.85537	1.0038	-2.84456	0.00444732	0.100772
ENSG00000198883	PNMA5	protein_coding	protein_coding	69.9084	-3.42949	1.20563	-2.84456	0.00444723	0.100772
ENSG00000213434	VTI1BP2	processed_pseudogene	pseudogene	22.8371	4.35003	1.52904	2.84494	0.00444202	0.100772
ENSG00000158195	WASF2	protein_coding	protein_coding	111.039	-2.41082	0.84782	-2.84356	0.00446132	0.100914
ENSG00000167617	CDC42EP5	protein_coding	protein_coding	43.8023	-3.39103	1.19264	-2.8433	0.00446491	0.100914
ENSG00000126562	WNK4	protein_coding	protein_coding	191.833	-2.69991	0.949838	-2.84249	0.00447624	0.101076
ENSG00000156925	ZIC3	protein_coding	protein_coding	35.1583	2.68891	0.946145	2.84197	0.00448364	0.101149
ENSG00000133142	TCEAL4	protein_coding	protein_coding	58.0133	-2.9679	1.04471	-2.84089	0.00449885	0.101166
ENSG00000137094	DNAJB5	protein_coding	protein_coding	231.689	-2.76832	0.974525	-2.84069	0.00450159	0.101166
ENSG00000179938	GOLGA8J	protein_coding	protein_coding	22.1174	-3.11998	1.09849	-2.84025	0.00450788	0.101166
ENSG00000186665	C17orf58	protein_coding	protein_coding	60.4947	-2.77532	0.977173	-2.84015	0.00450925	0.101166
ENSG00000217060	AL135903.1	unprocessed_pseudogene	pseudogene	64.167	-2.6362	0.927744	-2.84151	0.00448998	0.101166
ENSG00000238291	AL391704.3	lincRNA	long_non_coding	13.6212	-4.31622	1.51942	-2.84069	0.00450154	0.101166
ENSG00000109790	KLHL5	protein_coding	protein_coding	47.3985	2.58399	0.910383	2.83835	0.0045347	0.101477
ENSG00000203801	LINC00222	lincRNA	long_non_coding	23.538	2.87206	1.0119	2.83829	0.00453561	0.101477
ENSG00000284263	NA	NA	NA	34.0034	-3.45649	1.21764	-2.83869	0.00452991	0.101477
ENSG00000231615	AL645568.2	processed_pseudogene	pseudogene	36.0486	4.25432	1.49955	2.83706	0.00455312	0.101775
ENSG00000043514	TRIT1	protein_coding	protein_coding	50.9343	2.61825	0.923166	2.83617	0.00456587	0.101874
ENSG00000219102	HNRNPA3P12	processed_pseudogene	pseudogene	23.1057	-3.20123	1.12867	-2.83628	0.00456431	0.101874
ENSG00000198763	MT-ND2	protein_coding	protein_coding	4945.2	-2.28471	0.806102	-2.83427	0.00459311	0.102377
ENSG00000254752	OR5M2P	transcribed_unprocessed_pseudogene	pseudogene	63.719	3.05827	1.07913	2.83401	0.00459682	0.102377
ENSG00000154957	ZNF18	protein_coding	protein_coding	37.4009	3.28605	1.1598	2.8333	0.00460702	0.10251
ENSG00000068400	GRIPAP1	protein_coding	protein_coding	82.5745	-2.40924	0.85101	-2.83104	0.0046397	0.10272
ENSG00000140092	FBLN5	protein_coding	protein_coding	132.6	2.41661	0.853222	2.83233	0.00462098	0.10272
ENSG00000154783	FGD5	protein_coding	protein_coding	165.487	-2.7542	0.973006	-2.83061	0.00464593	0.10272
ENSG00000228218	ATF4P3	processed_pseudogene	pseudogene	39.3407	-2.65889	0.938999	-2.83162	0.0046313	0.10272
ENSG00000247765	AC068446.2	lincRNA	long_non_coding	66.0921	-3.52108	1.24392	-2.83062	0.00464576	0.10272
ENSG00000255501	CARD18	protein_coding	protein_coding	26.6885	3.21201	1.13472	2.83066	0.00464522	0.10272
ENSG00000278383	AL031673.1	antisense_RNA	long_non_coding	33.4563	3.60792	1.27426	2.8314	0.00463453	0.10272
ENSG00000160838	LRRC71	protein_coding	protein_coding	190.598	-2.89518	1.02349	-2.82875	0.00467304	0.103226
ENSG00000253505	AC103957.1	lincRNA	long_non_coding	20.9651	4.57996	1.61951	2.82798	0.00468424	0.10338
ENSG00000117148	ACTL8	protein_coding	protein_coding	91.8599	-3.5226	1.24599	-2.82715	0.00469639	0.103418
ENSG00000130764	LRRC47	protein_coding	protein_coding	67.5355	-2.85611	1.0104	-2.82671	0.00470292	0.103418
ENSG00000228323	AC008440.1	antisense_RNA	long_non_coding	19.6465	3.98653	1.41017	2.82697	0.00469902	0.103418
ENSG00000266472	MRPS21	protein_coding	protein_coding	78.0197	-3.14215	1.1115	-2.82694	0.00469951	0.103418
ENSG00000197956	S100A6	protein_coding	protein_coding	9.37744	4.17493	1.47711	2.82642	0.00470716	0.103418
ENSG00000139329	LUM	protein_coding	protein_coding	10.4436	4.34066	1.53593	2.82608	0.00471214	0.103434
ENSG00000177508	IRX3	protein_coding	protein_coding	140.504	-2.93177	1.03755	-2.82566	0.00471834	0.103477
ENSG00000129315	CCNT1	protein_coding	protein_coding	187.584	3.3706	1.19319	2.82486	0.00473018	0.103643
ENSG00000272288	AL451165.2	antisense_RNA	long_non_coding	29.4952	-3.91386	1.38565	-2.82456	0.00473457	0.103646
ENSG00000016602	CLCA4	protein_coding	protein_coding	30.1257	3.4141	1.20904	2.82382	0.0047455	0.103661
ENSG00000129347	KRI1	protein_coding	protein_coding	148.332	-2.38693	0.845235	-2.82399	0.00474305	0.103661
ENSG00000266003	AC109315.1	processed_pseudogene	pseudogene	14.7477	5.06169	1.7926	2.82365	0.00474801	0.103661
ENSG00000115468	EFHD1	protein_coding	protein_coding	70.8993	-2.66718	0.944759	-2.82314	0.00475562	0.103735
ENSG00000235120	BSN-AS1	antisense_RNA	long_non_coding	19.4913	4.43427	1.57102	2.82254	0.00476456	0.103744
ENSG00000254415	SIGLEC14	protein_coding	protein_coding	21.4201	-3.42234	1.2125	-2.82254	0.00476446	0.103744
ENSG00000141504	SAT2	protein_coding	protein_coding	52.9906	-2.76634	0.980351	-2.82178	0.00477574	0.103802
ENSG00000149452	SLC22A8	protein_coding	protein_coding	213.189	-2.33219	0.826416	-2.82205	0.00477175	0.103802
ENSG00000008282	SYPL1	protein_coding	protein_coding	31.9636	3.19259	1.13173	2.82098	0.00478779	0.103826
ENSG00000118816	CCNI	protein_coding	protein_coding	129.979	-2.81746	0.998883	-2.82061	0.00479328	0.103826
ENSG00000169241	SLC50A1	protein_coding	protein_coding	254.332	3.1226	1.10677	2.82136	0.00478204	0.103826
ENSG00000226490	AC138647.1	protein_coding	protein_coding	13.4474	-3.97545	1.40951	-2.82045	0.00479563	0.103826
ENSG00000240521	AC092979.1	antisense_RNA	long_non_coding	17.6858	4.74012	1.68073	2.82028	0.00479813	0.103826
ENSG00000198171	DDRGK1	protein_coding	protein_coding	39.3716	-2.76743	0.981624	-2.81924	0.00481379	0.104072
ENSG00000157349	DDX19B	protein_coding	protein_coding	22.27	3.06366	1.08684	2.81887	0.00481929	0.104099
ENSG00000198888	MT-ND1	protein_coding	protein_coding	5043.55	-2.58308	0.916487	-2.81846	0.00482549	0.104141
ENSG00000133134	BEX2	protein_coding	protein_coding	22.4385	-3.51292	1.24682	-2.81751	0.00483982	0.104358
ENSG00000279406	AL359183.1	TEC	TEC	15.6558	-3.17542	1.12724	-2.81699	0.0048476	0.104433
ENSG00000197309	OR10D3	protein_coding	protein_coding	68.9527	3.10623	1.10292	2.81637	0.00485701	0.104544
ENSG00000136521	NDUFB5	protein_coding	protein_coding	138.089	-3.14147	1.11588	-2.81524	0.00487407	0.10478
ENSG00000236348	PSMC1P10	processed_pseudogene	pseudogene	13.0053	-3.44961	1.22541	-2.81508	0.00487658	0.10478
ENSG00000272918	AC005070.3	antisense_RNA	long_non_coding	52.7636	3.3373	1.18579	2.81441	0.00488675	0.104906
ENSG00000142765	SYTL1	protein_coding	protein_coding	238.182	-2.62707	0.933678	-2.81368	0.00489784	0.104998
ENSG00000152763	WDR78	protein_coding	protein_coding	464.272	3.33135	1.18404	2.81356	0.00489964	0.104998
ENSG00000236171	RPL12P26	processed_pseudogene	pseudogene	24.9349	4.7885	1.70211	2.81327	0.00490403	0.105
ENSG00000168746	LINC01620	lincRNA	long_non_coding	34.8434	3.21206	1.14208	2.81246	0.00491638	0.105124
ENSG00000235118	FAM237A	protein_coding	protein_coding	14.546	-3.22366	1.14626	-2.81233	0.00491846	0.105124
ENSG00000279095	AC243964.3	TEC	TEC	13.3525	4.35302	1.54804	2.81196	0.00492412	0.105153
ENSG00000055950	MRPL43	protein_coding	protein_coding	52.1318	-2.88826	1.02771	-2.81038	0.00494827	0.105522
ENSG00000099338	CATSPERG	protein_coding	protein_coding	443.414	-2.5295	0.900093	-2.81026	0.00495008	0.105522
ENSG00000146352	CLVS2	protein_coding	protein_coding	154.201	2.51326	0.894567	2.80947	0.00496238	0.105692
ENSG00000257746	AC138123.3	lincRNA	long_non_coding	26.2799	4.24503	1.51143	2.80862	0.00497544	0.105878
ENSG00000248869	LINC02511	lincRNA	long_non_coding	15.8682	4.00108	1.42472	2.80833	0.00497988	0.10588
ENSG00000197603	C5orf42	protein_coding	protein_coding	327.091	2.94169	1.04806	2.80679	0.00500378	0.106295
ENSG00000284959	NA	NA	NA	46.9682	2.74074	0.976799	2.80583	0.00501864	0.106518
ENSG00000268836	Z69706.1	lincRNA	long_non_coding	20.4131	-3.8989	1.39043	-2.80408	0.00504597	0.107005
ENSG00000079616	KIF22	protein_coding	protein_coding	154.738	-2.76362	0.986478	-2.8015	0.0050865	0.107665
ENSG00000101966	XIAP	protein_coding	protein_coding	182.379	3.36597	1.2018	2.80076	0.00509817	0.107665
ENSG00000159784	FAM131B	protein_coding	protein_coding	227.994	-2.57066	0.917737	-2.80109	0.00509306	0.107665
ENSG00000254675	AP003032.1	antisense_RNA	long_non_coding	81.7038	-3.98957	1.42433	-2.80103	0.00509404	0.107665
ENSG00000258871	AC004828.1	lincRNA	long_non_coding	15.7785	3.87172	1.38241	2.8007	0.00509914	0.107665
ENSG00000214530	STARD10	protein_coding	protein_coding	85.0905	-3.06378	1.09417	-2.80009	0.00510877	0.107775
ENSG00000164418	GRIK2	protein_coding	protein_coding	65.1214	2.79863	0.99958	2.7998	0.00511338	0.107779
ENSG00000171819	ANGPTL7	protein_coding	protein_coding	21.7412	3.98928	1.42502	2.79946	0.00511883	0.1078
ENSG00000137962	ARHGAP29	protein_coding	protein_coding	506.046	3.19326	1.14084	2.79905	0.00512533	0.107844
ENSG00000225611	LINC02158	antisense_RNA	long_non_coding	14.9549	3.79013	1.35471	2.79775	0.00514601	0.108
ENSG00000237413	MGC27382	processed_transcript	long_non_coding	35.0932	-3.41911	1.22196	-2.79806	0.00514105	0.108
ENSG00000263327	TAPT1-AS1	antisense_RNA	long_non_coding	37.8821	-2.98082	1.06541	-2.7978	0.00514516	0.108
ENSG00000116721	PRAMEF1	protein_coding	protein_coding	36.3749	3.68358	1.31748	2.79592	0.0051752	0.108089
ENSG00000166133	RPUSD2	protein_coding	protein_coding	54.3926	3.22874	1.15466	2.79626	0.00516985	0.108089
ENSG00000189332	AC090099.1	transcribed_unprocessed_pseudogene	pseudogene	34.6954	3.45952	1.23739	2.79582	0.00517687	0.108089
ENSG00000198471	RTP2	protein_coding	protein_coding	16.1937	4.70681	1.68343	2.79596	0.00517454	0.108089
ENSG00000234190	AC241644.2	lincRNA	long_non_coding	27.8912	-3.6814	1.31648	-2.7964	0.00516754	0.108089
ENSG00000251639	AC092535.2	processed_pseudogene	pseudogene	16.9819	-4.03708	1.44383	-2.79609	0.00517256	0.108089
ENSG00000253519	AC106801.1	antisense_RNA	long_non_coding	17.5796	4.32096	1.54608	2.79478	0.00519352	0.108252
ENSG00000265121	AC068594.2	lincRNA	long_non_coding	19.2735	-4.04381	1.44679	-2.79502	0.00518966	0.108252
ENSG00000233684	LINC01865	lincRNA	long_non_coding	16.9829	4.48564	1.60528	2.79429	0.00520132	0.108322
ENSG00000160678	S100A1	protein_coding	protein_coding	97.2961	-2.59436	0.928561	-2.79396	0.00520677	0.108343
ENSG00000078098	FAP	protein_coding	protein_coding	56.5615	2.49261	0.892517	2.79279	0.00522552	0.108385
ENSG00000166482	MFAP4	protein_coding	protein_coding	93.9247	-3.46966	1.2423	-2.79293	0.00522322	0.108385
ENSG00000184394	OR4N5	protein_coding	protein_coding	25.13	3.68156	1.31809	2.7931	0.00522063	0.108385
ENSG00000226005	AL513303.1	lincRNA	long_non_coding	20.6444	3.87469	1.38742	2.79273	0.00522659	0.108385
ENSG00000189134	NKAPL	protein_coding	protein_coding	56.0543	-2.903	1.03993	-2.79154	0.00524581	0.108691
ENSG00000168487	BMP1	protein_coding	protein_coding	236.075	-2.94516	1.05584	-2.78942	0.0052803	0.109313
ENSG00000233122	CTAGE7P	processed_pseudogene	pseudogene	66.1092	3.69524	1.3256	2.78759	0.00531009	0.109837
ENSG00000253170	AC108515.1	lincRNA	long_non_coding	11.9236	4.34475	1.5589	2.78706	0.0053189	0.109926
ENSG00000221971	TTC4P1	processed_pseudogene	pseudogene	30.9519	-3.96266	1.4221	-2.78649	0.00532829	0.110026
ENSG00000240502	RN7SL837P	misc_RNA	ncRNA	13.5334	4.1241	1.48019	2.78619	0.00533318	0.110034
ENSG00000223543	TCEAL4P1	processed_pseudogene	pseudogene	47.1253	-3.96923	1.42493	-2.78557	0.00534343	0.110152
ENSG00000110711	AIP	protein_coding	protein_coding	42.2033	-2.85783	1.02608	-2.7852	0.00534942	0.110183
ENSG00000111348	ARHGDIB	protein_coding	protein_coding	145.865	4.41429	1.58509	2.78487	0.00535486	0.110202
ENSG00000065491	TBC1D22B	protein_coding	protein_coding	51.0132	2.79435	1.00399	2.78325	0.00538166	0.110436
ENSG00000144824	PHLDB2	protein_coding	protein_coding	149.789	2.60687	0.936864	2.78255	0.00539343	0.110436
ENSG00000157335	CLEC18C	protein_coding	protein_coding	41.1154	-3.66661	1.31764	-2.78272	0.00539049	0.110436
ENSG00000217929	CICP18	transcribed_processed_pseudogene	pseudogene	16.502	-4.31948	1.55198	-2.78321	0.00538247	0.110436
ENSG00000268894	PLCE1-AS1	antisense_RNA	long_non_coding	19.1684	3.47419	1.24811	2.78355	0.00537669	0.110436
ENSG00000280248	AC124319.4	TEC	TEC	26.4703	3.69296	1.32709	2.78275	0.00539009	0.110436
ENSG00000176371	ZSCAN2	protein_coding	protein_coding	113.131	3.20108	1.15095	2.78126	0.00541478	0.110737
ENSG00000188959	C9orf152	protein_coding	protein_coding	298.012	-3.24831	1.16799	-2.78112	0.0054172	0.110737
ENSG00000213305	HNRNPCP6	processed_pseudogene	pseudogene	32.5388	-3.0875	1.11054	-2.78019	0.00543272	0.110776
ENSG00000218891	ZNF579	protein_coding	protein_coding	172.47	-3.22083	1.15838	-2.78047	0.00542809	0.110776
ENSG00000250292	AC093844.1	processed_pseudogene	pseudogene	23.3224	4.22143	1.51829	2.78039	0.00542935	0.110776
ENSG00000196531	NACA	protein_coding	protein_coding	836.725	-2.22085	0.799114	-2.77914	0.00545028	0.110856
ENSG00000233288	AC092447.5	lincRNA	long_non_coding	25.244	4.02515	1.44825	2.77931	0.00544739	0.110856
ENSG00000255239	TREHP1	unprocessed_pseudogene	pseudogene	28.0666	3.56424	1.28244	2.77926	0.00544833	0.110856
ENSG00000187325	TAF9B	protein_coding	protein_coding	22.1717	4.16049	1.49734	2.77859	0.0054595	0.110951
ENSG00000138459	SLC35A5	protein_coding	protein_coding	113.366	3.07882	1.10852	2.77742	0.00547917	0.111209
ENSG00000228835	AC012123.1	antisense_RNA	long_non_coding	26.3559	3.83237	1.38016	2.77675	0.00549047	0.111209
ENSG00000250769	AC119751.5	processed_pseudogene	pseudogene	66.1432	3.61194	1.30074	2.77684	0.00548907	0.111209
ENSG00000254685	FPGT	protein_coding	protein_coding	89.5357	3.64595	1.31294	2.77693	0.00548754	0.111209
ENSG00000111700	SLCO1B3	protein_coding	protein_coding	24.6776	4.75461	1.71357	2.77469	0.00552551	0.111416
ENSG00000117281	CD160	protein_coding	protein_coding	85.6338	3.37435	1.21592	2.77514	0.00551778	0.111416
ENSG00000148362	PAXX	protein_coding	protein_coding	26.5026	-3.34152	1.20439	-2.77444	0.00552969	0.111416
ENSG00000158806	NPM2	protein_coding	protein_coding	91.3737	3.51611	1.26712	2.77489	0.00552208	0.111416
ENSG00000217702	AC073263.1	lincRNA	long_non_coding	18.5239	-4.06273	1.46387	-2.77534	0.00551446	0.111416
ENSG00000224715	Z82186.1	lincRNA	long_non_coding	124.009	3.19513	1.15137	2.77508	0.00551878	0.111416
ENSG00000234696	GPR50-AS1	antisense_RNA	long_non_coding	55.8369	-3.70211	1.33445	-2.77426	0.00553266	0.111416
ENSG00000152266	PTH	protein_coding	protein_coding	28.0273	4.05497	1.46223	2.77314	0.00555188	0.111711
ENSG00000226995	LINC00658	lincRNA	long_non_coding	16.1255	3.17404	1.14502	2.77204	0.00557067	0.111997
ENSG00000115266	APC2	protein_coding	protein_coding	173.899	-2.66391	0.963222	-2.76562	0.00568141	0.113669
ENSG00000117640	MTFR1L	protein_coding	protein_coding	55.6678	-2.62463	0.948906	-2.76596	0.00567563	0.113669
ENSG00000171208	NETO2	protein_coding	protein_coding	64.4114	2.78162	1.00548	2.76645	0.00566697	0.113669
ENSG00000179010	MRFAP1	protein_coding	protein_coding	115.06	-3.51303	1.27024	-2.76565	0.00568096	0.113669
ENSG00000196290	NIF3L1	protein_coding	protein_coding	27.882	3.35423	1.21268	2.76596	0.00567556	0.113669
ENSG00000277007	AC096642.1	lincRNA	long_non_coding	22.4914	2.70356	0.977566	2.7656	0.00568182	0.113669
ENSG00000260774	AC021087.3	processed_transcript	long_non_coding	83.3351	-2.42664	0.877647	-2.76494	0.00569339	0.113807
ENSG00000169885	CALML6	protein_coding	protein_coding	68.3108	-2.76405	0.999806	-2.76459	0.00569949	0.113836
ENSG00000187950	OVCH1	protein_coding	protein_coding	48.1328	3.23327	1.1697	2.76418	0.0057066	0.113884
ENSG00000068489	PRR11	protein_coding	protein_coding	171.079	3.41854	1.23699	2.7636	0.00571677	0.113901
ENSG00000230662	TNPO1P2	processed_pseudogene	pseudogene	23.9261	2.97243	1.07553	2.7637	0.005715	0.113901
ENSG00000227399	AL391219.1	processed_pseudogene	pseudogene	17.232	4.50877	1.63197	2.76278	0.00573109	0.114
ENSG00000252020	SCARNA17	scaRNA	ncRNA	30.2216	-4.38232	1.58611	-2.76293	0.00572846	0.114
ENSG00000096070	BRPF3	protein_coding	protein_coding	166.903	-2.33001	0.843487	-2.76236	0.00573852	0.114055
ENSG00000105737	GRIK5	protein_coding	protein_coding	177.274	-2.72536	0.987085	-2.76102	0.00576213	0.114272
ENSG00000134901	KDELC1	protein_coding	protein_coding	11.8452	3.93172	1.42416	2.76073	0.00576724	0.114272
ENSG00000244215	LINC02016	lincRNA	long_non_coding	17.8165	4.30837	1.56058	2.76075	0.00576693	0.114272
ENSG00000285437	NA	NA	NA	17.9196	3.43624	1.24471	2.76068	0.00576818	0.114272
ENSG00000164889	SLC4A2	protein_coding	protein_coding	172.025	-2.32188	0.841286	-2.75992	0.00578163	0.114353
ENSG00000196081	ZNF724	protein_coding	protein_coding	16.0723	3.45174	1.25067	2.75992	0.00578147	0.114353
ENSG00000224272	AC131097.3	antisense_RNA	long_non_coding	36.5529	-3.79624	1.37599	-2.75892	0.00579921	0.114607
ENSG00000268041	AC010616.1	protein_coding	protein_coding	98.4826	-2.8367	1.02852	-2.75804	0.00581496	0.114765
ENSG00000278987	AL031009.1	TEC	TEC	47.933	3.22168	1.16815	2.75795	0.00581659	0.114765
ENSG00000101188	NTSR1	protein_coding	protein_coding	47.9842	-2.71598	0.985002	-2.75734	0.00582745	0.114886
ENSG00000128917	DLL4	protein_coding	protein_coding	105.438	-2.53697	0.920457	-2.75621	0.00584756	0.115189
ENSG00000188313	PLSCR1	protein_coding	protein_coding	11.7155	3.48159	1.26337	2.75581	0.00585479	0.115239
ENSG00000233060	AC016700.3	lincRNA	long_non_coding	29.0223	4.69086	1.70254	2.75521	0.0058654	0.115354
ENSG00000127720	METTL25	protein_coding	protein_coding	17.5387	3.6762	1.33479	2.75414	0.00588463	0.115639
ENSG00000113594	LIFR	protein_coding	protein_coding	102.829	2.58679	0.939626	2.753	0.00590517	0.115856
ENSG00000180440	SERTM1	protein_coding	protein_coding	80.6374	3.00931	1.09301	2.75324	0.00590092	0.115856
ENSG00000066322	ELOVL1	protein_coding	protein_coding	54.631	-3.23798	1.17666	-2.75184	0.00592608	0.115893
ENSG00000121988	ZRANB3	protein_coding	protein_coding	67.997	2.49374	0.906394	2.75127	0.0059364	0.115893
ENSG00000167800	TBX10	protein_coding	protein_coding	41.3086	-2.43412	0.884503	-2.75196	0.005924	0.115893
ENSG00000224008	LINC01441	lincRNA	long_non_coding	24.8628	3.18927	1.15876	2.75232	0.00591744	0.115893
ENSG00000229887	HNRNPA1P6	transcribed_unprocessed_pseudogene	pseudogene	51.6955	-3.6628	1.33121	-2.75149	0.0059325	0.115893
ENSG00000259198	AC020658.2	lincRNA	long_non_coding	166.521	3.206	1.16537	2.75106	0.0059403	0.115893
ENSG00000279034	AC011266.1	TEC	TEC	24.6841	4.06119	1.47549	2.75244	0.00591538	0.115893
ENSG00000100813	ACIN1	protein_coding	protein_coding	310.742	-2.31776	0.842902	-2.74974	0.00596432	0.115898
ENSG00000164587	RPS14	protein_coding	protein_coding	270.873	-2.76989	1.00728	-2.74986	0.00596203	0.115898
ENSG00000169245	CXCL10	protein_coding	protein_coding	16.7376	4.51377	1.64145	2.74987	0.0059618	0.115898
ENSG00000181896	ZNF101	protein_coding	protein_coding	90.767	2.74793	0.999148	2.75027	0.00595453	0.115898
ENSG00000185710	SMG1P4	transcribed_unprocessed_pseudogene	pseudogene	17.0813	3.48935	1.26881	2.75009	0.00595786	0.115898
ENSG00000188037	CLCN1	protein_coding	protein_coding	128.932	-2.73041	0.993301	-2.74882	0.00598097	0.116129
ENSG00000092094	OSGEP	protein_coding	protein_coding	45.2611	2.87504	1.04618	2.74813	0.00599364	0.11619
ENSG00000241258	CRCP	protein_coding	protein_coding	29.8421	2.86732	1.04328	2.74838	0.00598913	0.11619
ENSG00000148357	HMCN2	protein_coding	protein_coding	496.431	-2.28168	0.831018	-2.74564	0.00603923	0.116529
ENSG00000148606	POLR3A	protein_coding	protein_coding	140.652	2.6419	0.962313	2.74537	0.00604431	0.116529
ENSG00000158604	TMED4	protein_coding	protein_coding	26.3567	2.88312	1.04976	2.74646	0.00602414	0.116529
ENSG00000179271	GADD45GIP1	protein_coding	protein_coding	48.3139	-3.00715	1.09495	-2.74637	0.00602582	0.116529
ENSG00000224775	BRAFP1	unprocessed_pseudogene	pseudogene	31.324	-3.74394	1.36297	-2.7469	0.00601611	0.116529
ENSG00000225271	AC074281.1	processed_pseudogene	pseudogene	15.954	-3.13623	1.14249	-2.74509	0.00604936	0.116529
ENSG00000226031	FGF13-AS1	antisense_RNA	long_non_coding	23.5399	4.70181	1.71269	2.74527	0.00604612	0.116529
ENSG00000243345	AC093714.2	lincRNA	long_non_coding	18.3137	4.00222	1.45751	2.74592	0.00603408	0.116529
ENSG00000169087	HSPBAP1	protein_coding	protein_coding	38.612	2.72803	0.994055	2.74434	0.00606325	0.116603
ENSG00000228288	PCAT6	antisense_RNA	long_non_coding	58.2623	-2.86866	1.04539	-2.74411	0.00606755	0.116603
ENSG00000228792	AL356310.1	lincRNA	long_non_coding	14.2558	4.61483	1.68159	2.74432	0.00606355	0.116603
ENSG00000283538	NA	NA	NA	27.1411	2.99598	1.09194	2.74373	0.00607452	0.116645
ENSG00000187902	SHISA7	protein_coding	protein_coding	137.541	-2.54468	0.927829	-2.74262	0.00609514	0.116944
ENSG00000214760	RPL21P1	processed_pseudogene	pseudogene	12.6398	4.4119	1.60894	2.74212	0.00610446	0.116944
ENSG00000270547	LINC01235	lincRNA	long_non_coding	9.36947	4.08078	1.48812	2.74223	0.0061023	0.116944
ENSG00000121005	CRISPLD1	protein_coding	protein_coding	132.473	3.67525	1.3413	2.74006	0.00614272	0.117033
ENSG00000122223	CD244	protein_coding	protein_coding	51.3219	3.63209	1.3254	2.74038	0.00613686	0.117033
ENSG00000140395	WDR61	protein_coding	protein_coding	156.726	-3.17788	1.15929	-2.74122	0.00612107	0.117033
ENSG00000176909	MAMSTR	protein_coding	protein_coding	139.188	-3.24439	1.18382	-2.74061	0.00613257	0.117033
ENSG00000244649	LINC02086	lincRNA	long_non_coding	137.028	-2.50822	0.91536	-2.74015	0.00614113	0.117033
ENSG00000248334	WHAMMP2	transcribed_unprocessed_pseudogene	pseudogene	47.3354	3.77329	1.37688	2.74046	0.00613542	0.117033
ENSG00000255204	AC036111.2	unprocessed_pseudogene	pseudogene	17.4986	-3.88905	1.41877	-2.74113	0.0061228	0.117033
ENSG00000150361	KLHL1	protein_coding	protein_coding	87.0787	3.29239	1.2017	2.73977	0.00614816	0.117045
ENSG00000063244	U2AF2	protein_coding	protein_coding	157.469	-2.42069	0.884595	-2.7365	0.00620964	0.117115
ENSG00000108528	SLC25A11	protein_coding	protein_coding	102.306	-3.19799	1.16869	-2.73638	0.00621186	0.117115
ENSG00000135655	USP15	protein_coding	protein_coding	258.689	2.50454	0.914848	2.73766	0.00618776	0.117115
ENSG00000177489	OR2G2	protein_coding	protein_coding	29.5838	3.57045	1.30435	2.73735	0.00619372	0.117115
ENSG00000196361	ELAVL3	protein_coding	protein_coding	131.292	-2.67023	0.975598	-2.73702	0.00619986	0.117115
ENSG00000213214	ARHGEF35	protein_coding	protein_coding	18.7626	3.42178	1.25025	2.73688	0.00620242	0.117115
ENSG00000224854	CDKN2A-AS1	lincRNA	long_non_coding	17.0816	4.51788	1.65063	2.73707	0.00619889	0.117115
ENSG00000233039	MTND5P30	processed_pseudogene	pseudogene	12.4832	3.46431	1.26499	2.73861	0.00616989	0.117115
ENSG00000241168	AC128685.1	lincRNA	long_non_coding	149.196	3.68646	1.34736	2.73606	0.00621794	0.117115
ENSG00000251219	LINC01217	sense_intronic	long_non_coding	19.6789	4.41833	1.6138	2.73784	0.0061845	0.117115
ENSG00000258359	PCNPP1	processed_pseudogene	pseudogene	40.8824	4.43645	1.61988	2.73875	0.00616727	0.117115
ENSG00000267327	AC009271.1	lincRNA	long_non_coding	27.282	2.83524	1.03575	2.73737	0.00619318	0.117115
ENSG00000267650	AC008742.1	antisense_RNA	long_non_coding	64.1099	-3.10716	1.13566	-2.736	0.00621906	0.117115
ENSG00000278445	AL137246.2	lincRNA	long_non_coding	24.1168	4.1996	1.53408	2.73754	0.00619002	0.117115
ENSG00000174453	VWC2L	protein_coding	protein_coding	61.4573	2.71018	0.990857	2.73519	0.00623447	0.117248
ENSG00000233382	NKAPP1	transcribed_processed_pseudogene	pseudogene	36.3398	3.24885	1.1879	2.73496	0.00623873	0.117248
ENSG00000267417	AC138474.1	antisense_RNA	long_non_coding	65.2681	-3.12245	1.14172	-2.73487	0.00624056	0.117248
ENSG00000236991	EDRF1-AS1	antisense_RNA	long_non_coding	17.7089	3.93341	1.43842	2.73453	0.00624692	0.117278
ENSG00000228630	HOTAIR	antisense_RNA	long_non_coding	108.125	-3.33529	1.21992	-2.73402	0.00625657	0.117368
ENSG00000187753	C9orf153	protein_coding	protein_coding	80.2111	3.37101	1.2331	2.73376	0.00626162	0.117373
ENSG00000171234	UGT2B7	protein_coding	protein_coding	36.2762	3.0082	1.10107	2.73207	0.00629371	0.117884
ENSG00000203878	CHIAP2	transcribed_unprocessed_pseudogene	pseudogene	10.8967	3.53196	1.29309	2.73142	0.00630629	0.118029
ENSG00000176605	C14orf177	protein_coding	protein_coding	15.4864	3.46878	1.27065	2.72992	0.00633497	0.118383
ENSG00000204314	PRRT1	protein_coding	protein_coding	263.61	-2.71447	0.994708	-2.72891	0.00635433	0.118383
ENSG00000213676	ATF6B	protein_coding	protein_coding	78.6836	-2.42659	0.888807	-2.73016	0.00633031	0.118383
ENSG00000226604	PAPPA-AS2	antisense_RNA	long_non_coding	14.0031	3.61617	1.32508	2.72902	0.00635224	0.118383
ENSG00000229699	AL161636.1	lincRNA	long_non_coding	42.657	3.55884	1.30411	2.72894	0.0063539	0.118383
ENSG00000237342	AL132796.1	lincRNA	long_non_coding	15.9741	-4.10814	1.50539	-2.72896	0.00635342	0.118383
ENSG00000207024	Y_RNA	misc_RNA	ncRNA	43.3855	-4.01443	1.47134	-2.72842	0.00636387	0.11847
ENSG00000106348	IMPDH1	protein_coding	protein_coding	75.7451	-2.51728	0.923075	-2.72705	0.00639024	0.118509
ENSG00000155087	ODF1	protein_coding	protein_coding	11.484	3.96493	1.45368	2.72751	0.00638149	0.118509
ENSG00000198742	SMURF1	protein_coding	protein_coding	101.119	2.82602	1.03612	2.7275	0.00638163	0.118509
ENSG00000211785	TRAV12-1	TR_V_gene	TR	9.80951	4.71901	1.73014	2.72752	0.00638119	0.118509
ENSG00000278849	AL513478.2	lincRNA	long_non_coding	74.686	3.07024	1.12578	2.72722	0.00638706	0.118509
ENSG00000158887	MPZ	protein_coding	protein_coding	202.052	-3.14115	1.1524	-2.72575	0.00641551	0.118588
ENSG00000184925	LCN12	protein_coding	protein_coding	84.7303	-3.00478	1.10244	-2.72558	0.00641885	0.118588
ENSG00000224875	AC083949.1	antisense_RNA	long_non_coding	29.8472	-3.83664	1.40727	-2.72631	0.0064047	0.118588
ENSG00000241542	RN7SL369P	misc_RNA	ncRNA	19.4962	4.41184	1.61862	2.72567	0.00641707	0.118588
ENSG00000258616	LINC02303	lincRNA	long_non_coding	19.3349	-3.73538	1.37039	-2.72579	0.00641477	0.118588
ENSG00000112511	PHF1	protein_coding	protein_coding	113.781	-2.28022	0.837608	-2.7223	0.00648293	0.118696
ENSG00000112818	MEP1A	protein_coding	protein_coding	58.8283	2.77523	1.01889	2.72378	0.00645399	0.118696
ENSG00000154162	CDH12	protein_coding	protein_coding	48.7844	2.69651	0.990011	2.72372	0.00645507	0.118696
ENSG00000154529	CNTNAP3B	protein_coding	protein_coding	138.434	3.2184	1.18177	2.72338	0.00646177	0.118696
ENSG00000164100	NDST3	protein_coding	protein_coding	33.5727	2.56934	0.943724	2.72256	0.00647792	0.118696
ENSG00000184319	RPL23AP82	transcribed_unprocessed_pseudogene	pseudogene	63.8919	2.99705	1.10063	2.72302	0.00646877	0.118696
ENSG00000198217	OR51H2P	transcribed_unprocessed_pseudogene	pseudogene	13.3598	3.31471	1.21754	2.72247	0.00647955	0.118696
ENSG00000198650	TAT	protein_coding	protein_coding	33.4657	2.60652	0.956878	2.72398	0.00645004	0.118696
ENSG00000207142	Y_RNA	misc_RNA	ncRNA	14.2328	-4.01914	1.47638	-2.72229	0.00648308	0.118696
ENSG00000225930	LINC02249	lincRNA	long_non_coding	40.5179	3.70907	1.36163	2.72399	0.00644981	0.118696
ENSG00000236830	CBR3-AS1	processed_transcript	long_non_coding	84.8597	2.89167	1.06203	2.72279	0.00647328	0.118696
ENSG00000257964	AC020612.3	antisense_RNA	long_non_coding	23.0109	-4.06537	1.49233	-2.72418	0.00644607	0.118696
ENSG00000161958	FGF11	protein_coding	protein_coding	37.292	-2.57124	0.944603	-2.72204	0.00648809	0.118698
ENSG00000232685	LINC00442	antisense_RNA	long_non_coding	39.472	-3.07168	1.12857	-2.72175	0.00649371	0.118712
ENSG00000099869	IGF2-AS	antisense_RNA	long_non_coding	132.616	-3.19711	1.17524	-2.72039	0.00652045	0.119062
ENSG00000115604	IL18R1	protein_coding	protein_coding	51.6697	3.86718	1.42177	2.71997	0.00652877	0.119062
ENSG00000179094	PER1	protein_coding	protein_coding	160.004	-2.2949	0.843778	-2.71979	0.00653238	0.119062
ENSG00000238755	LINC02006	processed_transcript	long_non_coding	43.9091	3.87625	1.42496	2.72026	0.00652315	0.119062
ENSG00000129226	CD68	protein_coding	protein_coding	35.4012	-3.53204	1.29882	-2.71942	0.00653968	0.119106
ENSG00000168066	SF1	protein_coding	protein_coding	120.395	-2.14549	0.789333	-2.7181	0.00656576	0.119267
ENSG00000249464	LINC01091	lincRNA	long_non_coding	43.3395	2.81425	1.03542	2.71799	0.00656808	0.119267
ENSG00000259810	AC002519.1	sense_intronic	long_non_coding	58.8993	2.90554	1.06879	2.71852	0.00655738	0.119267
ENSG00000279485	AC016734.2	TEC	TEC	87.4506	-2.46114	0.905412	-2.71825	0.00656285	0.119267
ENSG00000127588	GNG13	protein_coding	protein_coding	19.5906	-3.20799	1.18046	-2.71757	0.00657632	0.119311
ENSG00000168779	SHOX2	protein_coding	protein_coding	228.75	-2.30066	0.846648	-2.71737	0.00658028	0.119311
ENSG00000138115	CYP2C8	protein_coding	protein_coding	16.5186	3.77786	1.39107	2.7158	0.00661155	0.119789
ENSG00000100442	FKBP3	protein_coding	protein_coding	21.5949	3.48009	1.28166	2.7153	0.00662163	0.119883
ENSG00000236232	MTCYBP24	unprocessed_pseudogene	pseudogene	22.5236	3.66986	1.35178	2.71485	0.00663064	0.119957
ENSG00000069345	DNAJA2	protein_coding	protein_coding	92.113	-2.81359	1.03693	-2.71338	0.00666015	0.120312
ENSG00000106028	SSBP1	protein_coding	protein_coding	42.7392	2.78468	1.0262	2.71357	0.00665622	0.120312
ENSG00000090402	SI	protein_coding	protein_coding	61.7533	3.16231	1.16569	2.71282	0.00667131	0.120335
ENSG00000133794	ARNTL	protein_coding	protein_coding	127.482	2.67945	0.987673	2.7129	0.00666982	0.120335
ENSG00000132406	TMEM128	protein_coding	protein_coding	27.0831	4.56088	1.68305	2.7099	0.00673037	0.120993
ENSG00000165716	FAM69B	protein_coding	protein_coding	30.8913	3.28993	1.21408	2.70981	0.00673225	0.120993
ENSG00000215179	AC026241.1	processed_pseudogene	pseudogene	42.2261	3.42065	1.26231	2.70983	0.00673178	0.120993
ENSG00000226302	AC122683.1	lincRNA	long_non_coding	20.7126	4.407	1.62575	2.71074	0.00671324	0.120993
ENSG00000236382	KRTAP10-13P	unprocessed_pseudogene	pseudogene	19.4938	-2.80152	1.03385	-2.70979	0.00673257	0.120993
ENSG00000250263	LINC02509	lincRNA	long_non_coding	18.885	4.55031	1.67955	2.70925	0.00674361	0.121102
ENSG00000272205	AL451050.2	lincRNA	long_non_coding	41.3206	-2.75418	1.0167	-2.70894	0.00674985	0.121125
ENSG00000125652	ALKBH7	protein_coding	protein_coding	66.0745	-3.31883	1.22528	-2.70863	0.00675621	0.12115
ENSG00000261411	AL161938.1	lincRNA	long_non_coding	47.831	-3.02372	1.1169	-2.70726	0.00678416	0.121562
ENSG00000150893	FREM2	protein_coding	protein_coding	113.19	2.27862	0.842042	2.70606	0.00680867	0.121911
ENSG00000102794	ACOD1	protein_coding	protein_coding	24.2854	3.38707	1.25191	2.70551	0.00681998	0.121994
ENSG00000263412	AC004477.1	processed_transcript	long_non_coding	41.752	2.78887	1.03087	2.70535	0.0068233	0.121994
ENSG00000167685	ZNF444	protein_coding	protein_coding	201.242	-2.26853	0.838753	-2.70464	0.00683777	0.122163
ENSG00000232471	AC119751.1	unprocessed_pseudogene	pseudogene	14.4001	3.61942	1.33853	2.70403	0.00685037	0.122299
ENSG00000080845	DLGAP4	protein_coding	protein_coding	263.316	-2.69766	0.997789	-2.70364	0.00685841	0.122336
ENSG00000272829	AC002470.1	lincRNA	long_non_coding	18.3526	-2.87459	1.06331	-2.70344	0.0068625	0.122336
ENSG00000099901	RANBP1	protein_coding	protein_coding	86.1247	-2.62404	0.971264	-2.70168	0.006899	0.122646
ENSG00000112118	MCM3	protein_coding	protein_coding	77.7046	-2.48144	0.918259	-2.70233	0.0068855	0.122646
ENSG00000143761	ARF1	protein_coding	protein_coding	99.9706	-3.15462	1.16763	-2.70172	0.00689811	0.122646
ENSG00000198522	GPN1	protein_coding	protein_coding	72.2881	2.50803	0.928338	2.70163	0.00690002	0.122646
ENSG00000163795	ZNF513	protein_coding	protein_coding	81.9187	-2.59534	0.960955	-2.70079	0.00691743	0.122866
ENSG00000163002	NUP35	protein_coding	protein_coding	47.3067	2.60874	0.966144	2.70015	0.00693073	0.123013
ENSG00000214283	RAD51AP1P1	processed_pseudogene	pseudogene	13.6534	-4.51084	1.67087	-2.69969	0.00694047	0.123096
ENSG00000196337	CGB7	protein_coding	protein_coding	60.9844	-3.17374	1.17582	-2.69918	0.00695103	0.123104
ENSG00000197134	ZNF257	protein_coding	protein_coding	149.718	3.39822	1.25889	2.69937	0.00694703	0.123104
ENSG00000072609	CHFR	protein_coding	protein_coding	455.613	-2.13317	0.790424	-2.69877	0.00695973	0.123169
ENSG00000126247	CAPNS1	protein_coding	protein_coding	160.902	-2.55337	0.946566	-2.69751	0.00698604	0.123188
ENSG00000152684	PELO	protein_coding	protein_coding	39.4567	3.37305	1.25018	2.69805	0.00697479	0.123188
ENSG00000170542	SERPINB9	protein_coding	protein_coding	38.141	2.66069	0.986199	2.69792	0.00697744	0.123188
ENSG00000248781	PSMC1P4	processed_pseudogene	pseudogene	10.8484	3.57208	1.3241	2.69774	0.00698117	0.123188
ENSG00000276649	AL117335.1	antisense_RNA	long_non_coding	110.593	-2.44833	0.907459	-2.698	0.00697565	0.123188
ENSG00000255045	AP000866.5	antisense_RNA	long_non_coding	15.4463	-4.05474	1.50332	-2.6972	0.00699254	0.123213
ENSG00000175221	MED16	protein_coding	protein_coding	121.681	-2.50548	0.929425	-2.69574	0.00702335	0.123667
ENSG00000010810	FYN	protein_coding	protein_coding	107.21	2.29938	0.853049	2.69548	0.00702875	0.123672
ENSG00000069275	NUCKS1	protein_coding	protein_coding	224.056	-2.03037	0.753762	-2.69365	0.00706738	0.124263
ENSG00000074966	TXK	protein_coding	protein_coding	39.4712	2.85577	1.0604	2.69309	0.00707924	0.124381
ENSG00000152669	CCNO	protein_coding	protein_coding	101.413	-3.87566	1.43961	-2.69217	0.00709893	0.124638
ENSG00000104903	LYL1	protein_coding	protein_coding	66.2658	-2.62621	0.975816	-2.6913	0.00711742	0.124698
ENSG00000164941	INTS8	protein_coding	protein_coding	89.9709	2.93106	1.08909	2.69129	0.00711771	0.124698
ENSG00000204472	AIF1	protein_coding	protein_coding	64.1496	-3.56547	1.32464	-2.69164	0.0071101	0.124698
ENSG00000270243	AC022217.4	processed_pseudogene	pseudogene	13.1901	4.50312	1.6735	2.69085	0.00712711	0.124773
ENSG00000108312	UBTF	protein_coding	protein_coding	132.394	-2.37121	0.881497	-2.68998	0.00714564	0.125008
ENSG00000152926	ZNF117	protein_coding	protein_coding	311.906	3.23059	1.20183	2.68807	0.00718673	0.125442
ENSG00000171552	BCL2L1	protein_coding	protein_coding	41.6487	-2.7041	1.00604	-2.68787	0.00719104	0.125442
ENSG00000279605	AC067930.6	TEC	TEC	34.3865	-3.09969	1.15321	-2.68787	0.00719097	0.125442
ENSG00000285766	NA	NA	NA	10.3205	-3.80123	1.4142	-2.6879	0.00719034	0.125442
ENSG00000061656	SPAG4	protein_coding	protein_coding	72.2725	-2.63486	0.980672	-2.68679	0.00721432	0.125668
ENSG00000224271	AL117329.1	lincRNA	long_non_coding	129.798	3.66101	1.36251	2.68696	0.00721064	0.125668
ENSG00000279968	GVQW2	protein_coding	protein_coding	14.1896	4.14323	1.54225	2.68649	0.0072207	0.12569
ENSG00000108242	CYP2C18	protein_coding	protein_coding	41.2207	3.8156	1.42078	2.68557	0.00724072	0.125769
ENSG00000254067	AC123767.1	transcribed_unprocessed_pseudogene	pseudogene	37.8168	4.08648	1.5216	2.68564	0.007239	0.125769
ENSG00000267241	CYP4F10P	unprocessed_pseudogene	pseudogene	24.3811	-3.1854	1.18607	-2.68567	0.00723853	0.125769
ENSG00000121316	PLBD1	protein_coding	protein_coding	31.2181	2.86307	1.06641	2.68478	0.00725783	0.125836
ENSG00000232386	AC015712.1	lincRNA	long_non_coding	16.6935	-3.63747	1.35469	-2.6851	0.00725074	0.125836
ENSG00000235601	BARX1-AS1	lincRNA	long_non_coding	57.7833	-2.48679	0.926292	-2.68467	0.00726004	0.125836
ENSG00000149179	C11orf49	protein_coding	protein_coding	289.464	-2.70678	1.0086	-2.68369	0.00728142	0.12587
ENSG00000188229	TUBB4B	protein_coding	protein_coding	65.6621	-2.89382	1.07832	-2.68363	0.00728268	0.12587
ENSG00000235140	AC026391.1	lincRNA	long_non_coding	94.2392	3.70692	1.38113	2.68398	0.0072752	0.12587
ENSG00000272604	AC073073.2	antisense_RNA	long_non_coding	25.3074	4.13077	1.53908	2.68392	0.00727638	0.12587
ENSG00000150627	WDR17	protein_coding	protein_coding	55.3101	2.93866	1.09517	2.6833	0.00729002	0.125908
ENSG00000270165	AC010530.1	sense_intronic	long_non_coding	39.8876	3.95086	1.47263	2.68286	0.00729949	0.125982
ENSG00000167757	KLK11	protein_coding	protein_coding	73.7987	-2.20006	0.820133	-2.68257	0.00730586	0.125985
ENSG00000227717	AC138749.1	unprocessed_pseudogene	pseudogene	74.9903	-2.86039	1.06636	-2.68238	0.00731001	0.125985
ENSG00000197601	FAR1	protein_coding	protein_coding	183.656	3.10305	1.157	2.68199	0.00731857	0.126044
ENSG00000226272	ARHGAP26-AS1	antisense_RNA	long_non_coding	19.5774	3.98049	1.48494	2.68057	0.00734973	0.126402
ENSG00000260550	AC136618.1	lincRNA	long_non_coding	27.0059	-4.00053	1.49241	-2.68058	0.00734942	0.126402
ENSG00000232485	AC098820.1	processed_transcript	long_non_coding	17.0282	3.71341	1.3856	2.68	0.00736212	0.126526
ENSG00000225580	AL358942.1	processed_pseudogene	pseudogene	47.4256	3.38276	1.26254	2.67934	0.00737685	0.12669
ENSG00000005471	ABCB4	protein_coding	protein_coding	166.65	2.4479	0.913903	2.67851	0.00739508	0.126894
ENSG00000119574	ZBTB45	protein_coding	protein_coding	69.1833	-3.03751	1.13411	-2.67832	0.00739918	0.126894
ENSG00000255866	AC090023.1	lincRNA	long_non_coding	12.5553	-4.37364	1.63418	-2.67636	0.00744273	0.127552
ENSG00000183671	GPR1	protein_coding	protein_coding	35.6944	3.69614	1.38144	2.67558	0.00746009	0.127759
ENSG00000204653	ASPDH	protein_coding	protein_coding	58.7952	-2.43167	0.909383	-2.67398	0.00749569	0.128099
ENSG00000232265	AC239803.1	lincRNA	long_non_coding	31.156	3.09657	1.15793	2.67422	0.00749023	0.128099
ENSG00000280048	AC012409.5	TEC	TEC	19.4054	3.38582	1.26611	2.6742	0.00749084	0.128099
ENSG00000151806	GUF1	protein_coding	protein_coding	30.6288	2.75115	1.02909	2.67338	0.00750901	0.128147
ENSG00000262585	LINC01979	lincRNA	long_non_coding	152.728	-2.53001	0.946316	-2.67354	0.00750559	0.128147
ENSG00000100106	TRIOBP	protein_coding	protein_coding	154.154	-2.17721	0.814676	-2.67248	0.00752925	0.128223
ENSG00000203859	HSD3B2	protein_coding	protein_coding	15.034	3.21421	1.20268	2.67254	0.00752786	0.128223
ENSG00000233783	AP001442.1	processed_transcript	long_non_coding	39.2999	2.85044	1.06647	2.67277	0.00752272	0.128223
ENSG00000228784	LINC00954	lincRNA	long_non_coding	67.661	2.40029	0.898902	2.67025	0.00757947	0.128719
ENSG00000231616	AL354733.2	antisense_RNA	long_non_coding	104.747	2.87978	1.07843	2.67035	0.00757729	0.128719
ENSG00000235749	AL390860.1	antisense_RNA	long_non_coding	19.5882	4.24371	1.58917	2.6704	0.00757608	0.128719
ENSG00000265043	AC068418.2	lincRNA	long_non_coding	331.483	-2.67878	1.00311	-2.67048	0.00757439	0.128719
ENSG00000279609	AL158070.2	TEC	TEC	41.3998	-3.87885	1.45279	-2.66993	0.00758662	0.128751
ENSG00000154133	ROBO4	protein_coding	protein_coding	155.551	-2.44352	0.915746	-2.66834	0.00762278	0.128865
ENSG00000164885	CDK5	protein_coding	protein_coding	70.5439	-2.77778	1.04093	-2.66857	0.00761754	0.128865
ENSG00000165502	RPL36AL	protein_coding	protein_coding	11.9515	-4.19468	1.57167	-2.66894	0.00760917	0.128865
ENSG00000169330	KIAA1024	protein_coding	protein_coding	87.5354	-2.9072	1.08949	-2.66841	0.00762115	0.128865
ENSG00000254428	AP003392.1	antisense_RNA	long_non_coding	26.9944	3.44812	1.29228	2.66824	0.00762503	0.128865
ENSG00000260097	SPDYE6	protein_coding	protein_coding	62.8441	-2.9246	1.09589	-2.66871	0.00761438	0.128865
ENSG00000136156	ITM2B	protein_coding	protein_coding	363.41	3.07054	1.15091	2.66792	0.00763215	0.128896
ENSG00000142046	TMEM91	protein_coding	protein_coding	87.1011	-2.97365	1.11475	-2.66755	0.00764062	0.128949
ENSG00000249771	AC108210.1	lincRNA	long_non_coding	54.0974	3.96591	1.48837	2.66461	0.00770781	0.129993
ENSG00000135297	MTO1	protein_coding	protein_coding	155.66	2.56007	0.961054	2.66381	0.00772603	0.130211
ENSG00000118473	SGIP1	protein_coding	protein_coding	273.606	2.82294	1.06004	2.66307	0.00774321	0.13032
ENSG00000254999	BRK1	protein_coding	protein_coding	28.7295	-3.84026	1.44195	-2.66323	0.00773934	0.13032
ENSG00000196553	CCDC196	protein_coding	protein_coding	66.1123	3.29051	1.23573	2.6628	0.00774925	0.130332
ENSG00000103160	HSDL1	protein_coding	protein_coding	354.112	-3.38182	1.27085	-2.66107	0.00778935	0.130916
ENSG00000063241	ISOC2	protein_coding	protein_coding	126.806	-2.50764	0.942614	-2.6603	0.00780713	0.130971
ENSG00000108506	INTS2	protein_coding	protein_coding	83.6435	2.31454	0.869959	2.66051	0.00780218	0.130971
ENSG00000108788	MLX	protein_coding	protein_coding	55.9751	-2.52689	0.950033	-2.65979	0.00781896	0.130971
ENSG00000143162	CREG1	protein_coding	protein_coding	45.4439	3.07313	1.15561	2.65931	0.00783017	0.130971
ENSG00000166033	HTRA1	protein_coding	protein_coding	37.7068	2.8811	1.08324	2.65972	0.00782067	0.130971
ENSG00000205208	C4orf46	protein_coding	protein_coding	31.6038	2.76806	1.0409	2.6593	0.00783021	0.130971
ENSG00000283039	NA	NA	NA	34.1309	-3.69084	1.38748	-2.66011	0.00781147	0.130971
ENSG00000107014	RLN2	protein_coding	protein_coding	38.0893	-3.45527	1.29976	-2.65838	0.00785171	0.13124
ENSG00000107874	CUEDC2	protein_coding	protein_coding	41.4185	-2.58898	0.974247	-2.65742	0.00787424	0.13149
ENSG00000257545	AC079385.1	antisense_RNA	long_non_coding	10.5626	-3.64764	1.3727	-2.65728	0.00787741	0.13149
ENSG00000075945	KIFAP3	protein_coding	protein_coding	77.1883	2.9907	1.12608	2.65584	0.00791108	0.131837
ENSG00000132382	MYBBP1A	protein_coding	protein_coding	117.292	-2.66018	1.00177	-2.65547	0.00791973	0.131837
ENSG00000134910	STT3A	protein_coding	protein_coding	196.001	2.73221	1.02894	2.65536	0.00792242	0.131837
ENSG00000143595	AQP10	protein_coding	protein_coding	38.521	-2.82762	1.06502	-2.655	0.00793091	0.131837
ENSG00000226994	AC012593.1	lincRNA	long_non_coding	19.656	2.83397	1.06747	2.65486	0.00793421	0.131837
ENSG00000249893	MTND6P16	unprocessed_pseudogene	pseudogene	49.9969	-2.98718	1.12507	-2.65512	0.00792806	0.131837
ENSG00000255200	PGAM1P8	transcribed_processed_pseudogene	pseudogene	20.9429	3.35013	1.26193	2.65478	0.00793605	0.131837
ENSG00000204438	GPANK1	protein_coding	protein_coding	134.029	-2.19685	0.827651	-2.65432	0.00794691	0.131927
ENSG00000129235	TXNDC17	protein_coding	protein_coding	24.7671	-2.8167	1.06134	-2.65392	0.00795639	0.131995
ENSG00000204965	PCDHA5	protein_coding	protein_coding	24.0267	3.63589	1.37095	2.65209	0.00799954	0.132545
ENSG00000260793	AC003102.1	antisense_RNA	long_non_coding	45.7952	-2.45498	0.925691	-2.65205	0.00800044	0.132545
ENSG00000215712	TMEM242	protein_coding	protein_coding	55.8903	2.77316	1.04582	2.65166	0.00800964	0.132608
ENSG00000105767	CADM4	protein_coding	protein_coding	63.1386	-2.9119	1.09847	-2.65087	0.00802856	0.132662
ENSG00000139160	ETFBKMT	protein_coding	protein_coding	127.749	2.82605	1.06637	2.65015	0.00804559	0.132662
ENSG00000163354	DCST2	protein_coding	protein_coding	67.241	-2.66089	1.00397	-2.65038	0.00804024	0.132662
ENSG00000187988	KCTD9P3	processed_pseudogene	pseudogene	11.9864	3.91443	1.47689	2.65045	0.00803856	0.132662
ENSG00000224812	TMEM72-AS1	antisense_RNA	long_non_coding	34.0186	3.44129	1.29834	2.65054	0.00803639	0.132662
ENSG00000260949	AP006545.1	sense_overlapping	long_non_coding	14.0511	4.60287	1.73641	2.6508	0.00803007	0.132662
ENSG00000279407	AC007191.1	TEC	TEC	103.967	-2.39127	0.90251	-2.64958	0.0080591	0.132795
ENSG00000186020	ZNF529	protein_coding	protein_coding	59.3472	3.48091	1.3145	2.64809	0.00809471	0.133292
ENSG00000177707	NECTIN3	protein_coding	protein_coding	71.1583	2.96855	1.12118	2.6477	0.00810403	0.133356
ENSG00000139985	ADAM21	protein_coding	protein_coding	10.5281	4.63043	1.74903	2.64743	0.00811054	0.133373
ENSG00000183019	MCEMP1	protein_coding	protein_coding	64.8513	-2.77106	1.04712	-2.64637	0.00813607	0.133612
ENSG00000215110	UGT2B25P	processed_pseudogene	pseudogene	9.50705	4.10803	1.5523	2.64642	0.00813489	0.133612
ENSG00000213023	SYT3	protein_coding	protein_coding	64.878	-2.35769	0.891501	-2.64462	0.00817816	0.134213
ENSG00000105605	CACNG7	protein_coding	protein_coding	135.649	-2.83866	1.07388	-2.64337	0.00820855	0.134378
ENSG00000216937	CCDC7	protein_coding	protein_coding	86.4643	2.62309	0.992222	2.64365	0.00820168	0.134378
ENSG00000236513	AC074035.1	lincRNA	long_non_coding	14.1868	4.61477	1.74584	2.6433	0.00821024	0.134378
ENSG00000246225	AC006299.1	antisense_RNA	long_non_coding	27.9429	3.45329	1.30629	2.64358	0.00820334	0.134378
ENSG00000161642	ZNF385A	protein_coding	protein_coding	132.596	-2.44872	0.926497	-2.64299	0.00821786	0.134412
ENSG00000141429	GALNT1	protein_coding	protein_coding	38.9438	3.56096	1.34792	2.64182	0.00824623	0.134786
ENSG00000114771	AADAC	protein_coding	protein_coding	13.0594	3.28614	1.24482	2.63985	0.00829426	0.135434
ENSG00000280068	AC138965.3	TEC	TEC	20.6704	3.95378	1.49779	2.63974	0.00829695	0.135434
ENSG00000063127	SLC6A16	protein_coding	protein_coding	135.605	-2.47945	0.93979	-2.63831	0.00833211	0.135822
ENSG00000187187	ZNF546	protein_coding	protein_coding	51.5032	2.4108	0.913806	2.6382	0.00833485	0.135822
ENSG00000276945	AC008498.1	unprocessed_pseudogene	pseudogene	10.5629	-4.09671	1.55291	-2.63809	0.00833747	0.135822
ENSG00000178723	GLULP4	processed_pseudogene	pseudogene	15.9679	3.79656	1.4395	2.63742	0.00835396	0.136
ENSG00000100075	SLC25A1	protein_coding	protein_coding	41.0293	-2.78869	1.05774	-2.63645	0.00837796	0.136283
ENSG00000255495	AC145124.1	antisense_RNA	long_non_coding	22.5833	-3.45767	1.31158	-2.63626	0.0083825	0.136283
ENSG00000175130	MARCKSL1	protein_coding	protein_coding	36.0161	-2.85894	1.08503	-2.6349	0.00841626	0.13674
ENSG00000170390	DCLK2	protein_coding	protein_coding	270.744	3.20301	1.21597	2.63412	0.0084355	0.136883
ENSG00000196296	ATP2A1	protein_coding	protein_coding	212.768	-2.85448	1.08367	-2.63409	0.00843629	0.136883
ENSG00000257242	LINC01619	processed_transcript	long_non_coding	38.0945	2.92146	1.10948	2.63318	0.00845899	0.13716
ENSG00000162604	TM2D1	protein_coding	protein_coding	93.9016	2.8901	1.09816	2.63178	0.00849394	0.137304
ENSG00000176723	ZNF843	protein_coding	protein_coding	102.357	-2.6181	0.995258	-2.63057	0.00852412	0.137304
ENSG00000186517	ARHGAP30	protein_coding	protein_coding	175.62	-2.43319	0.924934	-2.63067	0.00852172	0.137304
ENSG00000204052	LRRC73	protein_coding	protein_coding	29.2704	-3.02719	1.15059	-2.631	0.00851341	0.137304
ENSG00000214146	LINC02026	lincRNA	long_non_coding	29.0806	3.50039	1.33052	2.63084	0.00851733	0.137304
ENSG00000231630	AL592464.1	lincRNA	long_non_coding	14.1473	-3.88333	1.47577	-2.63139	0.0085037	0.137304
ENSG00000253842	AP003472.2	lincRNA	long_non_coding	21.1788	-3.4752	1.32056	-2.63161	0.00849804	0.137304
ENSG00000260816	AC027279.1	sense_intronic	long_non_coding	31.9419	3.01105	1.14384	2.6324	0.00847828	0.137304
ENSG00000279721	AC018737.2	TEC	TEC	55.6065	3.50125	1.3301	2.63232	0.00848042	0.137304
ENSG00000285904	NA	NA	NA	53.1382	2.48394	0.944183	2.63078	0.00851898	0.137304
ENSG00000279827	AC136469.2	TEC	TEC	32.5834	-2.76318	1.05054	-2.63024	0.00853252	0.137348
ENSG00000254275	LINC00824	processed_transcript	long_non_coding	34.4708	2.56811	0.976526	2.62984	0.00854248	0.137418
ENSG00000105245	NUMBL	protein_coding	protein_coding	202.145	-2.67756	1.01875	-2.62827	0.00858207	0.137809
ENSG00000247271	ZBED5-AS1	antisense_RNA	long_non_coding	54.7155	3.52938	1.34271	2.62856	0.00857471	0.137809
ENSG00000259854	AP005233.1	lincRNA	long_non_coding	72.2881	-3.21737	1.22417	-2.6282	0.00858372	0.137809
ENSG00000249661	TNRC18P1	processed_pseudogene	pseudogene	65.4921	-2.59334	0.987232	-2.62688	0.00861729	0.138257
ENSG00000111452	ADGRD1	protein_coding	protein_coding	619.825	2.85959	1.08934	2.62506	0.00866342	0.138564
ENSG00000114670	NEK11	protein_coding	protein_coding	61.4051	2.4016	0.914958	2.62482	0.0086696	0.138564
ENSG00000165637	VDAC2	protein_coding	protein_coding	145.599	3.05358	1.16296	2.6257	0.00864703	0.138564
ENSG00000255967	HADHAP2	processed_pseudogene	pseudogene	33.0183	3.66278	1.3954	2.6249	0.00866748	0.138564
ENSG00000270806	C17orf50	protein_coding	protein_coding	36.0838	-2.44962	0.933092	-2.62528	0.00865787	0.138564
ENSG00000280087	AC011481.3	TEC	TEC	176.521	-2.2671	0.863731	-2.62478	0.00867055	0.138564
ENSG00000227582	ADGRF5P1	transcribed_processed_pseudogene	pseudogene	52.344	-2.41849	0.921497	-2.62452	0.0086771	0.138578
ENSG00000171703	TCEA2	protein_coding	protein_coding	150.057	-2.50023	0.952776	-2.62415	0.00868656	0.138638
ENSG00000254477	AP000640.1	antisense_RNA	long_non_coding	19.6773	2.71695	1.03557	2.62363	0.0086999	0.13876
ENSG00000148288	GBGT1	protein_coding	protein_coding	69.0189	-2.53884	0.967832	-2.62322	0.00871024	0.138834
ENSG00000186790	FOXE3	protein_coding	protein_coding	58.6193	-2.7894	1.06364	-2.62251	0.00872839	0.139033
ENSG00000196998	WDR45	protein_coding	protein_coding	85.4273	-2.68543	1.02414	-2.62214	0.00873793	0.139094
ENSG00000235942	LCE6A	protein_coding	protein_coding	19.4843	-3.60988	1.37715	-2.62127	0.00876034	0.13936
ENSG00000132688	NES	protein_coding	protein_coding	82.6566	-2.27736	0.86894	-2.62084	0.00877128	0.139443
ENSG00000156735	BAG4	protein_coding	protein_coding	32.961	2.95373	1.12729	2.6202	0.00878785	0.13958
ENSG00000229143	AC009480.2	processed_pseudogene	pseudogene	11.1975	4.25331	1.62345	2.61993	0.00879491	0.13958
ENSG00000231754	AL512380.1	lincRNA	long_non_coding	30.2896	4.06207	1.5505	2.61984	0.00879707	0.13958
ENSG00000104643	MTMR9	protein_coding	protein_coding	93.2098	2.48224	0.948206	2.61782	0.00884922	0.140025
ENSG00000134970	TMED7	protein_coding	protein_coding	12.7833	3.05063	1.1654	2.61767	0.00885335	0.140025
ENSG00000135312	HTR1B	protein_coding	protein_coding	19.045	3.10387	1.18593	2.61726	0.00886392	0.140025
ENSG00000181786	ACTL9	protein_coding	protein_coding	38.8295	-3.27972	1.253	-2.61749	0.00885803	0.140025
ENSG00000204839	MROH6	protein_coding	protein_coding	100.548	-2.7959	1.0682	-2.61739	0.00886057	0.140025
ENSG00000258572	AL133467.1	lincRNA	long_non_coding	69.9029	-2.34835	0.896888	-2.61833	0.00883603	0.140025
ENSG00000284601	NA	NA	NA	77.4747	2.98922	1.14214	2.6172	0.00886534	0.140025
ENSG00000112308	C6orf62	protein_coding	protein_coding	105.424	-2.63912	1.00847	-2.61695	0.00887206	0.140041
ENSG00000131149	GSE1	protein_coding	protein_coding	462.538	-2.29314	0.876367	-2.61665	0.00887986	0.140073
ENSG00000010626	LRRC23	protein_coding	protein_coding	81.7685	-2.83877	1.0851	-2.61613	0.00889329	0.140104
ENSG00000064763	FAR2	protein_coding	protein_coding	46.8895	3.34171	1.27727	2.61628	0.00888931	0.140104
ENSG00000006025	OSBPL7	protein_coding	protein_coding	134.932	-2.43513	0.931189	-2.61508	0.00892067	0.140248
ENSG00000102595	UGGT2	protein_coding	protein_coding	77.0068	2.40734	0.920814	2.61436	0.0089394	0.140248
ENSG00000105877	DNAH11	protein_coding	protein_coding	350.49	2.68575	1.02736	2.61424	0.00894271	0.140248
ENSG00000138036	DYNC2LI1	protein_coding	protein_coding	62.7972	2.55002	0.975382	2.61438	0.00893901	0.140248
ENSG00000160588	MPZL3	protein_coding	protein_coding	20.6357	3.2265	1.23387	2.61495	0.00892408	0.140248
ENSG00000197584	KCNMB2	protein_coding	protein_coding	17.3489	3.53993	1.35373	2.61495	0.00892407	0.140248
ENSG00000230251	PHBP4	processed_pseudogene	pseudogene	20.701	4.20036	1.60651	2.61458	0.00893371	0.140248
ENSG00000015568	RGPD5	protein_coding	protein_coding	81.4149	2.48184	0.950245	2.61179	0.00900686	0.140711
ENSG00000161653	NAGS	protein_coding	protein_coding	97.6853	-3.20014	1.22488	-2.61261	0.00898531	0.140711
ENSG00000167646	DNAAF3	protein_coding	protein_coding	67.5075	-3.31103	1.26756	-2.61213	0.00899792	0.140711
ENSG00000226864	ATE1-AS1	transcribed_unitary_pseudogene	pseudogene	12.9181	3.69275	1.41368	2.61215	0.00899746	0.140711
ENSG00000230587	AC093609.1	lincRNA	long_non_coding	13.2278	4.5124	1.72768	2.61183	0.00900581	0.140711
ENSG00000258181	AC008083.3	lincRNA	long_non_coding	14.3774	4.26452	1.63277	2.61183	0.00900579	0.140711
ENSG00000124787	RPP40	protein_coding	protein_coding	32.5565	3.23729	1.23978	2.61118	0.00902293	0.140872
ENSG00000145244	CORIN	protein_coding	protein_coding	115.569	2.59689	0.994787	2.6105	0.00904109	0.141003
ENSG00000268403	AC132192.2	antisense_RNA	long_non_coding	11.3732	-3.49321	1.33818	-2.61043	0.0090429	0.141003
ENSG00000163635	ATXN7	protein_coding	protein_coding	49.2687	3.00187	1.15023	2.60979	0.00905969	0.141175
ENSG00000277322	GOLGA6L6	protein_coding	protein_coding	419.507	-3.24663	1.24427	-2.60928	0.00907333	0.141297
ENSG00000176273	SLC35G1	protein_coding	protein_coding	63.5868	2.76258	1.05886	2.60902	0.00908018	0.141313
ENSG00000224559	LINC01087	lincRNA	long_non_coding	41.6211	2.50807	0.961516	2.60846	0.00909513	0.141456
ENSG00000280199	Z82202.1	lincRNA	long_non_coding	148.46	-3.41039	1.30784	-2.60765	0.00911663	0.1417
ENSG00000124613	ZNF391	protein_coding	protein_coding	83.9585	2.67891	1.02833	2.60511	0.00918456	0.142347
ENSG00000144445	KANSL1L	protein_coding	protein_coding	71.5476	2.43545	0.935031	2.60467	0.0091963	0.142347
ENSG00000149308	NPAT	protein_coding	protein_coding	104.924	2.6524	1.01837	2.60457	0.00919909	0.142347
ENSG00000243024	AC012158.1	transcribed_processed_pseudogene	pseudogene	12.9103	3.22598	1.23804	2.60571	0.0091684	0.142347
ENSG00000245857	GS1-24F4.2	lincRNA	long_non_coding	59.8778	-3.28031	1.25892	-2.60565	0.00916995	0.142347
ENSG00000255310	AF131215.5	sense_intronic	long_non_coding	15.0759	3.12081	1.19808	2.60484	0.00919175	0.142347
ENSG00000260249	AC007608.3	antisense_RNA	long_non_coding	41.4222	2.62263	1.00694	2.60457	0.00919904	0.142347
ENSG00000139324	TMTC3	protein_coding	protein_coding	54.1481	3.11814	1.19749	2.60391	0.00921679	0.14253
ENSG00000143537	ADAM15	protein_coding	protein_coding	143.761	-2.15966	0.829608	-2.60324	0.00923486	0.142629
ENSG00000254781	AC091564.4	processed_pseudogene	pseudogene	32.3617	2.96898	1.14041	2.60342	0.00922978	0.142629
ENSG00000232199	RPL3P8	processed_pseudogene	pseudogene	82.4743	3.30153	1.26855	2.6026	0.00925196	0.142802
ENSG00000148516	ZEB1	protein_coding	protein_coding	178.451	-2.27606	0.874709	-2.60208	0.00926608	0.14293
ENSG00000130150	MOSPD2	protein_coding	protein_coding	62.7603	3.25137	1.24998	2.60113	0.00929169	0.143234
ENSG00000092148	HECTD1	protein_coding	protein_coding	296.085	2.69144	1.03562	2.59887	0.00935322	0.143728
ENSG00000104870	FCGRT	protein_coding	protein_coding	121.61	-2.27	0.873411	-2.59901	0.00934929	0.143728
ENSG00000124140	SLC12A5	protein_coding	protein_coding	242.453	-2.24151	0.862414	-2.59912	0.00934637	0.143728
ENSG00000257512	AC124947.2	transcribed_processed_pseudogene	pseudogene	17.0744	4.20851	1.61904	2.59939	0.00933902	0.143728
ENSG00000285188	NA	NA	NA	29.7309	4.33094	1.66631	2.59913	0.00934616	0.143728
ENSG00000224281	SLC25A5-AS1	processed_transcript	long_non_coding	10.3559	3.33464	1.28421	2.59665	0.00941386	0.144569
ENSG00000147606	SLC26A7	protein_coding	protein_coding	46.8419	3.15422	1.21521	2.59562	0.00944204	0.144729
ENSG00000169564	PCBP1	protein_coding	protein_coding	30.8234	-3.10406	1.1958	-2.59579	0.00943724	0.144729
ENSG00000229241	PNPT1P1	processed_pseudogene	pseudogene	24.9587	3.82256	1.47261	2.59577	0.00943803	0.144729
ENSG00000232480	TGFB2-AS1	antisense_RNA	long_non_coding	31.6314	-3.68188	1.41875	-2.59515	0.00945497	0.144836
ENSG00000001631	KRIT1	protein_coding	protein_coding	47.1301	-2.81864	1.08644	-2.59437	0.00947641	0.145073
ENSG00000250626	AC093909.4	lincRNA	long_non_coding	90.1529	3.41148	1.31535	2.59358	0.00949813	0.145314
ENSG00000240225	ZNF542P	transcribed_unprocessed_pseudogene	pseudogene	42.8108	2.33032	0.89912	2.59178	0.00954818	0.145988
ENSG00000230732	AC016949.1	sense_intronic	long_non_coding	15.751	3.34072	1.28912	2.59147	0.00955656	0.146025
ENSG00000150054	MPP7	protein_coding	protein_coding	83.7522	2.29061	0.884056	2.59102	0.00956918	0.146126
ENSG00000231421	AC011840.1	processed_transcript	long_non_coding	18.4015	-3.03169	1.17042	-2.59026	0.00959022	0.146356
ENSG00000152749	GPR180	protein_coding	protein_coding	75.415	2.70062	1.04277	2.58984	0.00960192	0.146443
ENSG00000104419	NDRG1	protein_coding	protein_coding	267.569	-2.23923	0.865315	-2.58777	0.00966	0.146965
ENSG00000146755	TRIM50	protein_coding	protein_coding	62.5316	-2.8233	1.09104	-2.5877	0.00966188	0.146965
ENSG00000179304	FAM156B	protein_coding	protein_coding	28.4704	-3.05958	1.18218	-2.58809	0.00965097	0.146965
ENSG00000226526	AL049569.1	antisense_RNA	long_non_coding	14.7059	-3.85679	1.49052	-2.58754	0.00966629	0.146965
ENSG00000250539	KRT8P33	processed_pseudogene	pseudogene	10.8986	3.7728	1.45778	2.58805	0.00965223	0.146965
ENSG00000253168	AC124069.1	antisense_RNA	long_non_coding	9.28166	-3.46168	1.33798	-2.58725	0.00967455	0.146999
ENSG00000169020	ATP5I	protein_coding	protein_coding	25.9759	-3.57343	1.38142	-2.58677	0.00968795	0.147067
ENSG00000228002	DHX9P1	processed_pseudogene	pseudogene	10.9553	3.74104	1.44628	2.58666	0.00969111	0.147067
ENSG00000213347	MXD3	protein_coding	protein_coding	60.0799	-2.70163	1.04478	-2.58585	0.00971401	0.147323
ENSG00000233695	GAS6-AS1	antisense_RNA	long_non_coding	168.349	-2.27741	0.880879	-2.58538	0.00972711	0.147332
ENSG00000240535	AC034238.1	processed_transcript	long_non_coding	22.3607	2.78471	1.07718	2.58518	0.00973271	0.147332
ENSG00000241224	C3orf85	protein_coding	protein_coding	31.5412	3.3215	1.28481	2.58521	0.00973207	0.147332
ENSG00000266369	AC090774.4	antisense_RNA	long_non_coding	20.1136	4.09454	1.58416	2.58468	0.00974699	0.147456
ENSG00000165076	PRSS37	protein_coding	protein_coding	56.9772	3.14078	1.21552	2.58391	0.00976884	0.147512
ENSG00000169490	TM2D2	protein_coding	protein_coding	16.1927	3.15039	1.21914	2.58411	0.00976311	0.147512
ENSG00000260997	AC004847.1	sense_overlapping	long_non_coding	39.6953	-2.36048	0.913506	-2.58398	0.00976684	0.147512
ENSG00000128951	DUT	protein_coding	protein_coding	97.7219	3.33145	1.28985	2.58281	0.00979987	0.147707
ENSG00000143278	F13B	protein_coding	protein_coding	31.8637	4.2676	1.65211	2.58312	0.00979114	0.147707
ENSG00000226124	FTCDNL1	protein_coding	protein_coding	51.6002	3.6122	1.39845	2.583	0.00979461	0.147707
ENSG00000007306	CEACAM7	protein_coding	protein_coding	60.0355	3.16662	1.22732	2.58011	0.00987695	0.147863
ENSG00000102871	TRADD	protein_coding	protein_coding	58.2335	-2.37554	0.920578	-2.58049	0.00986616	0.147863
ENSG00000106799	TGFBR1	protein_coding	protein_coding	58.2298	2.50612	0.970887	2.58127	0.00984379	0.147863
ENSG00000113593	PPWD1	protein_coding	protein_coding	195.926	3.36247	1.30299	2.58057	0.00986364	0.147863
ENSG00000124593	AL365205.1	protein_coding	protein_coding	13.2851	-3.65782	1.41687	-2.58162	0.00983388	0.147863
ENSG00000142541	RPL13A	protein_coding	protein_coding	91.1614	-2.98346	1.15584	-2.58121	0.00984533	0.147863
ENSG00000242067	AC091179.1	processed_pseudogene	pseudogene	18.1956	4.21087	1.63198	2.58022	0.00987377	0.147863
ENSG00000254456	AC090592.1	lincRNA	long_non_coding	12.7917	4.32654	1.67662	2.58051	0.00986558	0.147863
ENSG00000258647	LINC00930	lincRNA	long_non_coding	63.8958	-2.22783	0.863009	-2.58146	0.00983827	0.147863
ENSG00000259438	AC090970.2	lincRNA	long_non_coding	53.8188	3.2251	1.24928	2.58156	0.00983562	0.147863
ENSG00000261261	AC026462.4	lincRNA	long_non_coding	22.1126	3.43648	1.3315	2.58091	0.00985406	0.147863
ENSG00000077150	NFKB2	protein_coding	protein_coding	215.733	-2.19451	0.850673	-2.57973	0.00988767	0.147933
ENSG00000069248	NUP133	protein_coding	protein_coding	220.709	2.96304	1.14895	2.57891	0.00991131	0.148196
ENSG00000249173	LINC01093	lincRNA	long_non_coding	20.6887	-2.88618	1.11942	-2.57827	0.00992963	0.148303
ENSG00000277170	AC012676.3	sense_intronic	long_non_coding	19.2751	3.86416	1.49876	2.57824	0.00993063	0.148303
ENSG00000198001	IRAK4	protein_coding	protein_coding	97.6371	2.57673	1.00014	2.57636	0.00998471	0.148746
ENSG00000240553	AL031428.1	antisense_RNA	long_non_coding	13.3555	4.38723	1.7028	2.57647	0.00998143	0.148746
ENSG00000253406	AC012613.2	antisense_RNA	long_non_coding	61.0969	-2.57464	0.999159	-2.5768	0.00997187	0.148746
ENSG00000280114	AL021920.2	unprocessed_pseudogene	pseudogene	143.575	3.64704	1.41536	2.57676	0.00997297	0.148746
ENSG00000163527	STT3B	protein_coding	protein_coding	55.8428	2.59544	1.00755	2.57598	0.0099955	0.148816
ENSG00000120539	MASTL	protein_coding	protein_coding	87.4053	2.70049	1.0486	2.57532	0.0100146	0.148828
ENSG00000223392	CLDN10-AS1	antisense_RNA	long_non_coding	18.9376	3.65962	1.42083	2.5757	0.0100038	0.148828
ENSG00000250591	PRSS3P1	unprocessed_pseudogene	pseudogene	17.5629	-3.05301	1.18544	-2.57543	0.0100117	0.148828
ENSG00000138336	TET1	protein_coding	protein_coding	155.971	2.49404	0.968621	2.57483	0.0100289	0.148858
ENSG00000198721	ECI2	protein_coding	protein_coding	114.082	3.11509	1.20974	2.575	0.0100239	0.148858
ENSG00000076382	SPAG5	protein_coding	protein_coding	52.2563	2.43602	0.946353	2.57411	0.0100498	0.148897
ENSG00000218363	SLC25A20P1	processed_pseudogene	pseudogene	72.6535	3.95922	1.53801	2.57425	0.0100458	0.148897
ENSG00000240350	AC017002.3	lincRNA	long_non_coding	21.6681	-2.81471	1.09346	-2.57414	0.0100491	0.148897
ENSG00000240441	AC007622.1	processed_pseudogene	pseudogene	12.7224	4.07092	1.58168	2.5738	0.0100587	0.148939
ENSG00000153002	CPB1	protein_coding	protein_coding	113.874	2.96337	1.15167	2.5731	0.0100793	0.14906
ENSG00000177842	ZNF620	protein_coding	protein_coding	51.8003	2.82742	1.099	2.57273	0.01009	0.14906
ENSG00000254980	AP002008.1	antisense_RNA	long_non_coding	47.365	-3.27603	1.27339	-2.57268	0.0100913	0.14906
ENSG00000262406	MMP12	protein_coding	protein_coding	31.8141	-3.09319	1.20215	-2.57304	0.0100809	0.14906
ENSG00000205628	LINC01446	lincRNA	long_non_coding	34.2668	2.79949	1.08826	2.57246	0.010098	0.149067
ENSG00000159753	CARMIL2	protein_coding	protein_coding	283.983	-2.48561	0.9664	-2.57203	0.0101104	0.149161
ENSG00000113296	THBS4	protein_coding	protein_coding	142.118	-2.30535	0.89675	-2.57078	0.010147	0.149249
ENSG00000134762	DSC3	protein_coding	protein_coding	112.963	2.48626	0.967081	2.57089	0.0101438	0.149249
ENSG00000138083	SIX3	protein_coding	protein_coding	174.928	-2.93107	1.13997	-2.57119	0.010135	0.149249
ENSG00000140332	TLE3	protein_coding	protein_coding	272.963	-2.17026	0.843966	-2.5715	0.0101259	0.149249
ENSG00000276097	AC006538.3	sense_intronic	long_non_coding	17.3684	-3.04086	1.18266	-2.5712	0.0101348	0.149249
ENSG00000232063	AL691447.2	lincRNA	long_non_coding	25.5794	3.32251	1.29272	2.57017	0.0101647	0.14934
ENSG00000237986	CELF2-AS2	antisense_RNA	long_non_coding	35.5216	3.32945	1.29543	2.57015	0.0101655	0.14934
ENSG00000105507	CABP5	protein_coding	protein_coding	46.1572	-2.74847	1.06971	-2.56937	0.0101884	0.14957
ENSG00000167447	SMG8	protein_coding	protein_coding	55.4347	2.5759	1.00261	2.5692	0.0101933	0.14957
ENSG00000097096	SYDE2	protein_coding	protein_coding	47.2551	2.97133	1.15712	2.56786	0.0102327	0.149938
ENSG00000105325	FZR1	protein_coding	protein_coding	73.1605	-2.1804	0.849309	-2.56727	0.0102503	0.149938
ENSG00000127483	HP1BP3	protein_coding	protein_coding	129.593	-2.03	0.790775	-2.5671	0.0102553	0.149938
ENSG00000197121	PGAP1	protein_coding	protein_coding	111.532	2.36686	0.921853	2.5675	0.0102433	0.149938
ENSG00000243584	AC068769.1	processed_pseudogene	pseudogene	23.5549	2.94712	1.1477	2.56785	0.0102332	0.149938
ENSG00000254300	LINC01111	lincRNA	long_non_coding	22.7654	-3.74485	1.45857	-2.56749	0.0102439	0.149938
ENSG00000281386	AP003500.1	lincRNA	long_non_coding	14.1759	-3.58762	1.39822	-2.56585	0.0102923	0.150388
ENSG00000221083	SNORA77	snoRNA	ncRNA	9.79956	-3.74628	1.46048	-2.5651	0.0103145	0.150622
ENSG00000065135	GNAI3	protein_coding	protein_coding	564.789	2.60856	1.01852	2.56113	0.0104334	0.150745
ENSG00000102984	ZNF821	protein_coding	protein_coding	100.877	-2.15587	0.840636	-2.56457	0.0103304	0.150745
ENSG00000117569	PTBP2	protein_coding	protein_coding	61.3937	2.2991	0.896633	2.56415	0.0103428	0.150745
ENSG00000125945	ZNF436	protein_coding	protein_coding	95.8097	2.6476	1.03393	2.56072	0.0104456	0.150745
ENSG00000137804	NUSAP1	protein_coding	protein_coding	22.6077	3.2408	1.26552	2.56084	0.0104419	0.150745
ENSG00000142459	EVI5L	protein_coding	protein_coding	126.695	-2.32137	0.906615	-2.56048	0.0104527	0.150745
ENSG00000146006	LRRTM2	protein_coding	protein_coding	27.0835	2.95359	1.15179	2.56434	0.0103371	0.150745
ENSG00000166986	MARS	protein_coding	protein_coding	238.562	-2.28251	0.890549	-2.56304	0.0103761	0.150745
ENSG00000170776	AKAP13	protein_coding	protein_coding	331.674	2.41758	0.943009	2.56369	0.0103567	0.150745
ENSG00000171481	OR1L3	protein_coding	protein_coding	11.3109	3.84576	1.50113	2.56191	0.0104098	0.150745
ENSG00000184933	OR6A2	protein_coding	protein_coding	23.1477	3.07088	1.19913	2.56093	0.0104393	0.150745
ENSG00000202146	Y_RNA	misc_RNA	ncRNA	9.56955	-4.18794	1.63489	-2.56161	0.0104189	0.150745
ENSG00000203585	LINC02408	lincRNA	long_non_coding	17.8033	3.45175	1.34647	2.56355	0.0103607	0.150745
ENSG00000233393	AP000688.2	lincRNA	long_non_coding	32.3482	3.1823	1.24221	2.56181	0.010413	0.150745
ENSG00000236878	MTATP6P26	processed_pseudogene	pseudogene	12.789	-3.22755	1.26047	-2.56059	0.0104494	0.150745
ENSG00000254207	AC100797.1	sense_intronic	long_non_coding	90.9316	-2.7677	1.08087	-2.56062	0.0104485	0.150745
ENSG00000258890	CEP95	protein_coding	protein_coding	90.5566	2.26645	0.884259	2.56311	0.0103739	0.150745
ENSG00000267107	PCAT19	lincRNA	long_non_coding	55.0241	2.82605	1.10343	2.56114	0.0104328	0.150745
ENSG00000272950	AC093799.2	antisense_RNA	long_non_coding	23.012	4.36091	1.70209	2.56209	0.0104043	0.150745
ENSG00000285589	NA	NA	NA	44.7077	-3.27371	1.27851	-2.56058	0.0104498	0.150745
ENSG00000285754	NA	NA	NA	21.419	2.81095	1.09762	2.56094	0.0104389	0.150745
ENSG00000205495	OR52J3	protein_coding	protein_coding	31.6139	3.57582	1.39685	2.55992	0.0104698	0.150902
ENSG00000100968	NFATC4	protein_coding	protein_coding	301.326	-2.26816	0.886424	-2.55878	0.0105041	0.151218
ENSG00000283138	NA	NA	NA	86.8892	-3.55377	1.38881	-2.55886	0.0105016	0.151218
ENSG00000235687	LINC00993	transcribed_unprocessed_pseudogene	pseudogene	13.3534	4.17822	1.63312	2.55842	0.0105148	0.151225
ENSG00000260059	AC092620.3	lincRNA	long_non_coding	18.7793	3.09221	1.20867	2.55835	0.010517	0.151225
ENSG00000140682	TGFB1I1	protein_coding	protein_coding	129.322	-2.65918	1.03958	-2.55795	0.0105293	0.151312
ENSG00000161681	SHANK1	protein_coding	protein_coding	257.065	-2.14329	0.838178	-2.55708	0.0105554	0.151598
ENSG00000168255	POLR2J3	protein_coding	protein_coding	20.7758	3.47001	1.35725	2.55664	0.0105688	0.151598
ENSG00000186994	KANK3	protein_coding	protein_coding	42.4857	-2.87717	1.12545	-2.55647	0.010574	0.151598
ENSG00000203784	LELP1	protein_coding	protein_coding	25.938	-3.00896	1.17693	-2.55662	0.0105694	0.151598
ENSG00000152620	NADK2	protein_coding	protein_coding	189.564	2.90676	1.13718	2.5561	0.0105852	0.151669
ENSG00000189068	VSTM1	protein_coding	protein_coding	62.8462	-2.43413	0.952811	-2.55468	0.0106285	0.1522
ENSG00000147162	OGT	protein_coding	protein_coding	128.824	-2.62129	1.02651	-2.5536	0.0106615	0.15251
ENSG00000228653	HNRNPCP7	processed_pseudogene	pseudogene	37.1329	-3.0418	1.1912	-2.55357	0.0106626	0.15251
ENSG00000268240	AC123912.2	lincRNA	long_non_coding	33.4049	3.2003	1.25397	2.55214	0.0107065	0.153047
ENSG00000132026	RTBDN	protein_coding	protein_coding	84.2998	-2.74305	1.07523	-2.55112	0.0107376	0.153383
ENSG00000267583	AC007998.3	lincRNA	long_non_coding	15.5557	3.844	1.50688	2.55096	0.0107425	0.153383
ENSG00000197171	AL672167.1	transcribed_unprocessed_pseudogene	pseudogene	27.965	2.78611	1.0925	2.55022	0.0107654	0.15362
ENSG00000176386	CDC26	protein_coding	protein_coding	10.2659	4.58441	1.79784	2.54996	0.0107735	0.153646
ENSG00000073417	PDE8A	protein_coding	protein_coding	115.912	2.24128	0.87916	2.54934	0.0107927	0.153739
ENSG00000163933	RFT1	protein_coding	protein_coding	42.6583	2.55226	1.00114	2.54935	0.0107924	0.153739
ENSG00000172232	AZU1	protein_coding	protein_coding	31.7627	-2.70245	1.06036	-2.5486	0.0108155	0.153884
ENSG00000240707	LINC01168	lincRNA	long_non_coding	100.422	-2.31819	0.909536	-2.54876	0.0108107	0.153884
ENSG00000157873	TNFRSF14	protein_coding	protein_coding	104.607	-2.29675	0.901583	-2.54746	0.010851	0.154219
ENSG00000180008	SOCS4	protein_coding	protein_coding	45.5256	2.6458	1.03878	2.54703	0.0108643	0.154219
ENSG00000258604	AL161668.3	lincRNA	long_non_coding	9.97531	3.784	1.48562	2.54709	0.0108625	0.154219
ENSG00000268047	AC018766.1	antisense_RNA	long_non_coding	11.3921	-3.70069	1.45279	-2.54729	0.0108562	0.154219
ENSG00000175604	AC007601.1	antisense_RNA	long_non_coding	9.50364	4.0663	1.59682	2.5465	0.0108809	0.154364
ENSG00000203408	OR6C71P	transcribed_unprocessed_pseudogene	pseudogene	12.059	3.7163	1.46091	2.54382	0.0109646	0.155371
ENSG00000254620	AL050327.1	lincRNA	long_non_coding	19.5925	4.11633	1.61809	2.54394	0.010961	0.155371
ENSG00000285610	NA	NA	NA	24.7898	-2.83373	1.11409	-2.54354	0.0109736	0.155408
ENSG00000101040	ZMYND8	protein_coding	protein_coding	322.967	2.84158	1.11736	2.54311	0.010987	0.155508
ENSG00000235095	AC099654.2	unprocessed_pseudogene	pseudogene	17.9132	2.89831	1.14021	2.54192	0.0110247	0.15586
ENSG00000254990	AP001781.2	lincRNA	long_non_coding	35.5539	3.76241	1.48014	2.54192	0.0110245	0.15586
ENSG00000146926	ASB10	protein_coding	protein_coding	42.2061	-2.63434	1.03647	-2.54164	0.0110334	0.155893
ENSG00000153498	SPACA7	protein_coding	protein_coding	37.4189	-3.13243	1.23265	-2.54122	0.0110467	0.155991
ENSG00000132535	DLG4	protein_coding	protein_coding	334.264	-2.065	0.812731	-2.54082	0.0110594	0.156041
ENSG00000225885	AC023590.1	antisense_RNA	long_non_coding	44.3803	3.30968	1.30266	2.5407	0.0110631	0.156041
ENSG00000146360	GPR6	protein_coding	protein_coding	16.88	3.43592	1.35308	2.53933	0.0111065	0.15605
ENSG00000151838	CCDC175	protein_coding	protein_coding	25.2809	3.17564	1.25064	2.53922	0.0111101	0.15605
ENSG00000156504	FAM122B	protein_coding	protein_coding	28.0178	-2.913	1.14727	-2.53907	0.0111149	0.15605
ENSG00000188011	RTP5	protein_coding	protein_coding	34.4288	-2.78849	1.09814	-2.53927	0.0111084	0.15605
ENSG00000213722	DDAH2	protein_coding	protein_coding	224.186	-2.87044	1.13018	-2.5398	0.0110917	0.15605
ENSG00000223646	AC002463.1	lincRNA	long_non_coding	26.6269	3.70114	1.45766	2.5391	0.0111139	0.15605
ENSG00000236106	AC010729.1	lincRNA	long_non_coding	23.6915	3.19544	1.2579	2.54029	0.011076	0.15605
ENSG00000253666	AP000424.1	antisense_RNA	long_non_coding	12.1232	3.8637	1.52139	2.53959	0.0110983	0.15605
ENSG00000232295	AL589935.1	processed_transcript	long_non_coding	28.8236	2.63268	1.03709	2.53852	0.0111321	0.156202
ENSG00000166037	CEP57	protein_coding	protein_coding	107.629	2.58966	1.02023	2.5383	0.0111392	0.156211
ENSG00000131446	MGAT1	protein_coding	protein_coding	156.702	-2.16815	0.854402	-2.53763	0.0111607	0.156423
ENSG00000182154	MRPL41	protein_coding	protein_coding	27.213	-3.38423	1.33407	-2.53677	0.0111879	0.156715
ENSG00000237753	AC079922.2	lincRNA	long_non_coding	47.4055	3.34521	1.31895	2.53626	0.0112045	0.156856
ENSG00000196668	LINC00173	processed_transcript	long_non_coding	85.9082	-2.34072	0.923186	-2.53548	0.0112294	0.157115
ENSG00000110811	P3H3	protein_coding	protein_coding	190.023	-2.27434	0.897325	-2.53458	0.0112582	0.157157
ENSG00000178222	RNF212	protein_coding	protein_coding	48.6925	3.35787	1.32481	2.5346	0.0112577	0.157157
ENSG00000227606	AC005392.1	lincRNA	long_non_coding	14.8881	4.00811	1.58108	2.53505	0.0112432	0.157157
ENSG00000278434	AC023830.3	sense_intronic	long_non_coding	22.3937	-2.76546	1.09096	-2.53488	0.0112485	0.157157
ENSG00000162627	SNX7	protein_coding	protein_coding	18.8361	3.59174	1.4173	2.53422	0.0112698	0.157197
ENSG00000163666	HESX1	protein_coding	protein_coding	14.7488	3.59738	1.41959	2.53409	0.0112739	0.157197
ENSG00000174851	YIF1A	protein_coding	protein_coding	29.4509	-2.9142	1.15024	-2.53357	0.0112907	0.157341
ENSG00000279670	AL359922.3	TEC	TEC	13.4257	3.91754	1.54699	2.53237	0.0113295	0.157791
ENSG00000091409	ITGA6	protein_coding	protein_coding	130.008	2.39151	0.94451	2.53201	0.0113409	0.15786
ENSG00000137203	TFAP2A	protein_coding	protein_coding	272.783	-2.1097	0.833613	-2.53079	0.0113804	0.158142
ENSG00000213205	STRADBP1	processed_pseudogene	pseudogene	15.0517	3.85936	1.52496	2.53079	0.0113806	0.158142
ENSG00000225539	LINC01821	lincRNA	long_non_coding	54.062	2.79267	1.10341	2.53094	0.0113759	0.158142
ENSG00000272768	AC004854.2	antisense_RNA	long_non_coding	30.4571	-3.8852	1.53607	-2.52932	0.0114284	0.158716
ENSG00000279039	AC011447.6	TEC	TEC	13.4996	3.09087	1.22278	2.52774	0.0114799	0.159339
ENSG00000169442	CD52	protein_coding	protein_coding	29.0209	-2.85686	1.13032	-2.52747	0.0114886	0.15937
ENSG00000112699	GMDS	protein_coding	protein_coding	163.723	2.72127	1.07698	2.52676	0.0115122	0.159515
ENSG00000154016	GRAP	protein_coding	protein_coding	27.7615	-3.63285	1.43774	-2.52678	0.0115115	0.159515
ENSG00000160193	WDR4	protein_coding	protein_coding	93.1233	2.82722	1.11906	2.52643	0.0115227	0.159571
ENSG00000204060	FOXO6	protein_coding	protein_coding	65.1936	-3.10337	1.22867	-2.52579	0.0115438	0.159772
ENSG00000277758	FO681492.1	protein_coding	protein_coding	38.3363	3.43546	1.36041	2.52531	0.0115596	0.1599
ENSG00000163581	SLC2A2	protein_coding	protein_coding	39.4559	3.37913	1.33843	2.5247	0.0115799	0.159999
ENSG00000273557	AC008781.3	sense_intronic	long_non_coding	15.9018	4.12726	1.63464	2.52488	0.0115738	0.159999
ENSG00000272690	LINC02018	lincRNA	long_non_coding	41.802	-3.20442	1.26951	-2.52413	0.0115984	0.160073
ENSG00000272953	AC092171.4	lincRNA	long_non_coding	33.4346	-3.14181	1.24468	-2.52419	0.0115966	0.160073
ENSG00000126583	PRKCG	protein_coding	protein_coding	169.719	-2.39926	0.95142	-2.52176	0.0116768	0.16062
ENSG00000140199	SLC12A6	protein_coding	protein_coding	335.172	2.68403	1.06452	2.52135	0.0116907	0.16062
ENSG00000159082	SYNJ1	protein_coding	protein_coding	238.226	2.76205	1.09541	2.52148	0.0116861	0.16062
ENSG00000160877	NACC1	protein_coding	protein_coding	64.8277	-2.33255	0.924646	-2.52265	0.0116476	0.16062
ENSG00000214193	SH3D21	protein_coding	protein_coding	151.2	-2.24968	0.891895	-2.52236	0.011657	0.16062
ENSG00000230029	CDY11P	unprocessed_pseudogene	pseudogene	14.3995	3.67685	1.45789	2.52204	0.0116678	0.16062
ENSG00000237560	LINC01497	lincRNA	long_non_coding	22.0932	3.54483	1.40575	2.52167	0.01168	0.16062
ENSG00000244122	UGT1A7	protein_coding	protein_coding	28.9125	2.61368	1.03626	2.52222	0.0116618	0.16062
ENSG00000101255	TRIB3	protein_coding	protein_coding	55.3619	-2.43851	0.967701	-2.5199	0.0117388	0.160682
ENSG00000111674	ENO2	protein_coding	protein_coding	154.481	-2.66847	1.05899	-2.51982	0.0117413	0.160682
ENSG00000124103	FAM209A	protein_coding	protein_coding	14.8941	-3.46363	1.37451	-2.51991	0.0117385	0.160682
ENSG00000132321	IQCA1	protein_coding	protein_coding	71.6722	-2.32391	0.922223	-2.5199	0.0117388	0.160682
ENSG00000134545	KLRC1	protein_coding	protein_coding	24.7979	3.70283	1.46924	2.52023	0.0117278	0.160682
ENSG00000184465	WDR27	protein_coding	protein_coding	366.015	2.88355	1.14405	2.52048	0.0117194	0.160682
ENSG00000185245	GP1BA	protein_coding	protein_coding	37.4771	-2.30952	0.91649	-2.51996	0.0117367	0.160682
ENSG00000010072	SPRTN	protein_coding	protein_coding	29.021	2.49609	0.990686	2.51956	0.0117503	0.160703
ENSG00000106628	POLD2	protein_coding	protein_coding	91.2916	-2.4418	0.969205	-2.51939	0.011756	0.160703
ENSG00000049089	COL9A2	protein_coding	protein_coding	149.694	-2.38233	0.945735	-2.51903	0.011768	0.160776
ENSG00000258390	LINC02318	lincRNA	long_non_coding	14.5457	3.44074	1.36614	2.51859	0.0117827	0.160887
ENSG00000160972	PPP1R16A	protein_coding	protein_coding	68.3669	-2.8216	1.12086	-2.51736	0.0118237	0.161087
ENSG00000241787	MTND4P16	unprocessed_pseudogene	pseudogene	26.4907	3.89853	1.54849	2.51764	0.0118144	0.161087
ENSG00000258655	ARHGAP5-AS1	antisense_RNA	long_non_coding	26.1112	-3.66104	1.4543	-2.5174	0.0118225	0.161087
ENSG00000285884	NA	NA	NA	21.4134	4.27162	1.69679	2.51748	0.0118198	0.161087
ENSG00000196403	OR10D1P	unprocessed_pseudogene	pseudogene	23.8653	-2.76864	1.10002	-2.51691	0.011839	0.161205
ENSG00000198435	NRARP	protein_coding	protein_coding	39.2694	-2.80192	1.11341	-2.51653	0.0118518	0.161289
ENSG00000081181	ARG2	protein_coding	protein_coding	40.9226	-3.43638	1.36588	-2.51588	0.0118736	0.161454
ENSG00000230185	C9orf147	antisense_RNA	long_non_coding	10.5596	4.07898	1.62136	2.51577	0.0118772	0.161454
ENSG00000049449	RCN1	protein_coding	protein_coding	37.195	2.35482	0.937025	2.51308	0.0119682	0.161826
ENSG00000100601	ALKBH1	protein_coding	protein_coding	42.0384	3.08939	1.22901	2.51373	0.0119462	0.161826
ENSG00000103495	MAZ	protein_coding	protein_coding	39.7017	-2.34927	0.934798	-2.51313	0.0119667	0.161826
ENSG00000140264	SERF2	protein_coding	protein_coding	75.8988	-2.22171	0.88372	-2.51404	0.0119356	0.161826
ENSG00000164764	SBSPON	protein_coding	protein_coding	47.1045	2.85667	1.13702	2.51242	0.0119906	0.161826
ENSG00000173457	PPP1R14B	protein_coding	protein_coding	122.805	-3.00242	1.19416	-2.51426	0.0119281	0.161826
ENSG00000178904	DPY19L3	protein_coding	protein_coding	223.659	2.67917	1.06601	2.51326	0.0119621	0.161826
ENSG00000180488	MIGA1	protein_coding	protein_coding	184.573	2.69782	1.07334	2.51348	0.0119547	0.161826
ENSG00000197253	TPSB2	protein_coding	protein_coding	43.1726	-2.63738	1.04969	-2.51253	0.0119869	0.161826
ENSG00000225632	AL161644.1	antisense_RNA	long_non_coding	25.0802	3.06198	1.2183	2.51332	0.0119602	0.161826
ENSG00000229258	AL445488.1	antisense_RNA	long_non_coding	16.2401	3.66062	1.45701	2.51242	0.0119908	0.161826
ENSG00000265474	AC010761.4	antisense_RNA	long_non_coding	18.7497	-3.57606	1.42334	-2.51245	0.0119897	0.161826
ENSG00000270479	BNIP3P37	processed_pseudogene	pseudogene	16.5474	3.55577	1.41515	2.51265	0.0119827	0.161826
ENSG00000179869	ABCA13	protein_coding	protein_coding	269.877	2.32432	0.925459	2.51154	0.0120207	0.161961
ENSG00000185519	FAM131C	protein_coding	protein_coding	22.615	-3.12205	1.24296	-2.51179	0.0120121	0.161961
ENSG00000279193	AC026336.4	TEC	TEC	62.1473	-3.32824	1.32518	-2.51154	0.0120205	0.161961
ENSG00000076826	CAMSAP3	protein_coding	protein_coding	142.724	-2.32852	0.927339	-2.51097	0.0120401	0.162043
ENSG00000127328	RAB3IP	protein_coding	protein_coding	298.973	2.6393	1.05108	2.51103	0.012038	0.162043
ENSG00000159212	CLIC6	protein_coding	protein_coding	101.81	-2.18138	0.868871	-2.51059	0.0120529	0.162126
ENSG00000134363	FST	protein_coding	protein_coding	92.2627	-2.94669	1.17382	-2.51033	0.0120617	0.16215
ENSG00000280420	AC005355.2	TEC	TEC	38.4517	4.02318	1.60277	2.51015	0.012068	0.16215
ENSG00000119899	SLC17A5	protein_coding	protein_coding	38.9353	2.5441	1.01374	2.50962	0.012086	0.162213
ENSG00000143772	ITPKB	protein_coding	protein_coding	142.368	-2.44022	0.972305	-2.50973	0.0120823	0.162213
ENSG00000249262	AC112250.1	processed_pseudogene	pseudogene	44.1627	-3.50732	1.3979	-2.50899	0.0121078	0.162403
ENSG00000279474	AC125437.2	TEC	TEC	38.3847	-2.80103	1.11647	-2.50882	0.0121135	0.162403
ENSG00000173442	EHBP1L1	protein_coding	protein_coding	156.295	-2.34097	0.933187	-2.50858	0.0121218	0.162426
ENSG00000060491	OGFR	protein_coding	protein_coding	74.4969	-2.50123	0.997254	-2.50812	0.0121376	0.162485
ENSG00000061455	PRDM6	protein_coding	protein_coding	77.2389	2.47739	0.987805	2.50798	0.0121425	0.162485
ENSG00000181381	DDX60L	protein_coding	protein_coding	141.774	2.30807	0.920333	2.50787	0.0121462	0.162485
ENSG00000134627	PIWIL4	protein_coding	protein_coding	21.6812	3.33433	1.32972	2.50755	0.0121573	0.162491
ENSG00000172292	CERS6	protein_coding	protein_coding	138.071	2.50473	0.998972	2.50731	0.0121655	0.162491
ENSG00000228597	MTND4P1	processed_pseudogene	pseudogene	13.3541	-3.39021	1.35215	-2.50727	0.0121667	0.162491
ENSG00000225889	AC012368.1	antisense_RNA	long_non_coding	43.8579	2.55801	1.02033	2.50705	0.0121745	0.162506
ENSG00000115053	NCL	protein_coding	protein_coding	368.328	-2.04483	0.815797	-2.50654	0.012192	0.162587
ENSG00000130300	PLVAP	protein_coding	protein_coding	50.3218	2.15303	0.858984	2.50648	0.0121938	0.162587
ENSG00000280417	AC096887.2	TEC	TEC	21.2371	3.97455	1.58589	2.50619	0.012204	0.162634
ENSG00000137720	C11orf1	protein_coding	protein_coding	33.8988	2.73588	1.09214	2.50507	0.0122427	0.16306
ENSG00000175772	LINC01106	lincRNA	long_non_coding	96.3341	-2.68142	1.07095	-2.50379	0.0122872	0.163466
ENSG00000221995	TIAF1	protein_coding	protein_coding	73.1941	2.81298	1.12383	2.50303	0.0123134	0.163466
ENSG00000224260	AL023754.1	lincRNA	long_non_coding	45.0899	3.15447	1.26004	2.50348	0.012298	0.163466
ENSG00000250067	YJEFN3	protein_coding	protein_coding	80.7344	-2.1287	0.8504	-2.50318	0.0123083	0.163466
ENSG00000259105	RPS3AP4	processed_pseudogene	pseudogene	11.9976	3.46819	1.38559	2.50304	0.0123133	0.163466
ENSG00000268736	MTCO3P39	processed_pseudogene	pseudogene	37.4747	3.10493	1.2403	2.50337	0.0123016	0.163466
ENSG00000114019	AMOTL2	protein_coding	protein_coding	136.909	2.5708	1.02739	2.50227	0.0123399	0.16364
ENSG00000136492	BRIP1	protein_coding	protein_coding	125.15	2.50593	1.00139	2.50245	0.0123336	0.16364
ENSG00000167565	SERTAD3	protein_coding	protein_coding	25.3621	-2.70891	1.08269	-2.50202	0.0123485	0.163665
ENSG00000279642	AL023973.1	TEC	TEC	22.6022	3.05851	1.22255	2.50174	0.0123583	0.163706
ENSG00000268043	NBPF12	protein_coding	protein_coding	105.156	-2.18193	0.872435	-2.50096	0.0123855	0.163977
ENSG00000268104	SLC6A14	protein_coding	protein_coding	16.4826	2.94526	1.17782	2.5006	0.0123983	0.164057
ENSG00000185559	DLK1	protein_coding	protein_coding	293.494	-2.77477	1.10976	-2.50034	0.0124075	0.164089
ENSG00000233936	AL390778.2	lincRNA	long_non_coding	20.3941	3.31434	1.32623	2.49906	0.0124522	0.164413
ENSG00000235927	NEXN-AS1	antisense_RNA	long_non_coding	40.8722	-3.1623	1.26522	-2.4994	0.0124404	0.164413
ENSG00000267284	AC022031.2	lincRNA	long_non_coding	14.8415	3.93174	1.57323	2.49915	0.0124491	0.164413
ENSG00000126067	PSMB2	protein_coding	protein_coding	166.934	3.22958	1.29291	2.49792	0.0124924	0.16454
ENSG00000148180	GSN	protein_coding	protein_coding	190.436	2.35634	0.943527	2.49738	0.0125116	0.16454
ENSG00000159763	PIP	protein_coding	protein_coding	54.0414	-3.01572	1.20718	-2.49816	0.012484	0.16454
ENSG00000164796	CSMD3	protein_coding	protein_coding	412.561	2.67826	1.07222	2.49786	0.0124947	0.16454
ENSG00000182405	PGBD4	protein_coding	protein_coding	35.7901	2.43122	0.973558	2.49726	0.0125158	0.16454
ENSG00000188582	PAQR9	protein_coding	protein_coding	30.1511	3.83582	1.53532	2.49838	0.0124762	0.16454
ENSG00000213071	LPAL2	transcribed_unprocessed_pseudogene	pseudogene	45.9856	2.4091	0.964598	2.49752	0.0125066	0.16454
ENSG00000284653	NA	NA	NA	36.801	3.10594	1.2437	2.49734	0.0125128	0.16454
ENSG00000265399	AP005329.2	antisense_RNA	long_non_coding	50.8556	3.27821	1.31283	2.49705	0.0125233	0.164551
ENSG00000173610	UGT2A1	protein_coding	protein_coding	39.5757	-3.02673	1.21227	-2.49676	0.0125335	0.164596
ENSG00000010379	SLC6A13	protein_coding	protein_coding	296.831	2.88317	1.15589	2.49434	0.0126192	0.164907
ENSG00000074964	ARHGEF10L	protein_coding	protein_coding	134.405	-2.25573	0.904031	-2.49519	0.0125889	0.164907
ENSG00000106258	CYP3A5	protein_coding	protein_coding	44.9081	2.36644	0.948732	2.49432	0.01262	0.164907
ENSG00000116745	RPE65	protein_coding	protein_coding	78.1713	3.84005	1.53924	2.49477	0.012604	0.164907
ENSG00000139330	KERA	protein_coding	protein_coding	14.8672	3.97109	1.59131	2.49549	0.0125785	0.164907
ENSG00000169851	PCDH7	protein_coding	protein_coding	273.607	2.62417	1.05192	2.49464	0.0126086	0.164907
ENSG00000188783	PRELP	protein_coding	protein_coding	116.756	-2.13373	0.85517	-2.4951	0.0125922	0.164907
ENSG00000237704	AP004289.2	processed_pseudogene	pseudogene	49.4363	3.47819	1.39373	2.4956	0.0125743	0.164907
ENSG00000261519	AC010542.4	lincRNA	long_non_coding	10.051	3.44636	1.38092	2.49571	0.0125707	0.164907
ENSG00000279070	AC073263.2	lincRNA	long_non_coding	10.0036	3.33271	1.33619	2.49418	0.0126249	0.164907
ENSG00000261654	AL360270.2	sense_overlapping	long_non_coding	163.256	2.89264	1.16029	2.49303	0.0126658	0.165354
ENSG00000188185	LINC00265	lincRNA	long_non_coding	26.5797	2.53088	1.01538	2.49254	0.0126834	0.165407
ENSG00000260401	AP002761.4	sense_overlapping	long_non_coding	73.8238	-2.85764	1.14639	-2.49272	0.012677	0.165407
ENSG00000011007	ELOA	protein_coding	protein_coding	61.4769	-2.31746	0.930432	-2.49073	0.012748	0.165412
ENSG00000095951	HIVEP1	protein_coding	protein_coding	128.272	2.02043	0.811146	2.49084	0.0127442	0.165412
ENSG00000101400	SNTA1	protein_coding	protein_coding	44.239	-3.32784	1.33623	-2.49048	0.012757	0.165412
ENSG00000105202	FBL	protein_coding	protein_coding	121.393	-2.48046	0.996295	-2.48969	0.0127856	0.165412
ENSG00000105520	PLPPR2	protein_coding	protein_coding	73.2618	-2.28151	0.916133	-2.49037	0.0127609	0.165412
ENSG00000131374	TBC1D5	protein_coding	protein_coding	187.309	2.04212	0.819605	2.49159	0.0127171	0.165412
ENSG00000164171	ITGA2	protein_coding	protein_coding	168.643	2.70566	1.08653	2.49019	0.0127673	0.165412
ENSG00000164403	SHROOM1	protein_coding	protein_coding	68.7296	-2.2316	0.895685	-2.4915	0.0127204	0.165412
ENSG00000179593	ALOX15B	protein_coding	protein_coding	112.983	-2.61147	1.0489	-2.48973	0.0127839	0.165412
ENSG00000198948	MFAP3L	protein_coding	protein_coding	86.4402	2.17047	0.871365	2.49089	0.0127425	0.165412
ENSG00000225208	AL133387.1	lincRNA	long_non_coding	34.8391	-2.90144	1.16508	-2.49033	0.0127624	0.165412
ENSG00000250979	AC022905.1	unprocessed_pseudogene	pseudogene	52.0586	2.32316	0.932524	2.49127	0.0127289	0.165412
ENSG00000273387	AC005005.3	antisense_RNA	long_non_coding	15.7265	-3.19399	1.28207	-2.49127	0.0127289	0.165412
ENSG00000285859	NA	NA	NA	15.7261	-4.10551	1.64899	-2.48971	0.0127846	0.165412
ENSG00000285892	NA	NA	NA	15.9564	4.22159	1.6945	2.49135	0.0127257	0.165412
ENSG00000134443	GRP	protein_coding	protein_coding	21.7872	2.91444	1.17099	2.48887	0.012815	0.165692
ENSG00000184698	OR51M1	protein_coding	protein_coding	39.9483	2.54667	1.02329	2.48871	0.0128208	0.165692
ENSG00000283544	NA	NA	NA	21.7885	3.24757	1.30523	2.48811	0.0128423	0.165882
ENSG00000176584	DMBT1P1	transcribed_unprocessed_pseudogene	pseudogene	124.064	2.29094	0.920981	2.4875	0.0128645	0.16608
ENSG00000189325	C6orf222	protein_coding	protein_coding	35.9219	-2.75385	1.10742	-2.48673	0.0128922	0.166196
ENSG00000244471	AL137058.1	lincRNA	long_non_coding	46.2073	2.66852	1.07313	2.48668	0.0128943	0.166196
ENSG00000259788	AL596325.1	antisense_RNA	long_non_coding	9.39693	3.55506	1.42974	2.4865	0.0129007	0.166196
ENSG00000272758	AC083798.2	antisense_RNA	long_non_coding	27.8021	3.49057	1.40372	2.48665	0.0128952	0.166196
ENSG00000088340	FER1L4	transcribed_unitary_pseudogene	pseudogene	204.926	-2.25366	0.906887	-2.48505	0.0129532	0.166718
ENSG00000167815	PRDX2	protein_coding	protein_coding	51.6166	-2.56033	1.03033	-2.48495	0.012957	0.166718
ENSG00000258203	AC004801.5	lincRNA	long_non_coding	52.089	-3.43949	1.3842	-2.48482	0.0129617	0.166718
ENSG00000253825	AC097173.2	lincRNA	long_non_coding	10.7155	4.16917	1.678	2.4846	0.0129696	0.166731
ENSG00000149289	ZC3H12C	protein_coding	protein_coding	65.8225	2.43938	0.982136	2.48375	0.0130009	0.166896
ENSG00000167748	KLK1	protein_coding	protein_coding	90.7422	-3.13944	1.26391	-2.48392	0.0129945	0.166896
ENSG00000240376	AC010343.1	processed_pseudogene	pseudogene	10.9191	-3.89621	1.56872	-2.48369	0.0130029	0.166896
ENSG00000105479	CCDC114	protein_coding	protein_coding	140.183	-2.67109	1.07619	-2.48198	0.0130654	0.167262
ENSG00000133112	TPT1	protein_coding	protein_coding	174.309	-2.56415	1.03311	-2.48197	0.0130657	0.167262
ENSG00000160908	ZNF394	protein_coding	protein_coding	74.8686	-2.08364	0.839279	-2.48265	0.0130408	0.167262
ENSG00000173020	GRK2	protein_coding	protein_coding	84.0787	-2.0323	0.818788	-2.48208	0.0130617	0.167262
ENSG00000184220	CMSS1	protein_coding	protein_coding	85.5534	2.17686	0.877001	2.48217	0.0130586	0.167262
ENSG00000275835	TUBGCP5	protein_coding	protein_coding	60.9012	2.6969	1.08675	2.48161	0.0130791	0.167346
ENSG00000261630	AC007496.2	antisense_RNA	long_non_coding	11.4442	4.06464	1.63807	2.48137	0.0130879	0.16737
ENSG00000226624	AC005099.1	processed_pseudogene	pseudogene	9.75474	3.96512	1.59853	2.48047	0.0131208	0.167703
ENSG00000227674	LINC00355	lincRNA	long_non_coding	35.7392	2.70531	1.09087	2.47995	0.0131402	0.167839
ENSG00000266554	LINC01443	lincRNA	long_non_coding	13.4518	3.72691	1.5029	2.47981	0.0131453	0.167839
ENSG00000042317	SPATA7	protein_coding	protein_coding	46.0618	2.99319	1.20715	2.47955	0.0131547	0.167872
ENSG00000120068	HOXB8	protein_coding	protein_coding	70.1107	-2.82039	1.13762	-2.4792	0.0131679	0.167952
ENSG00000100299	ARSA	protein_coding	protein_coding	55.3686	-2.68433	1.08335	-2.47781	0.0132192	0.168343
ENSG00000248428	AC010395.1	lincRNA	long_non_coding	15.8555	3.03315	1.22411	2.47785	0.0132175	0.168343
ENSG00000261382	AC091962.1	lincRNA	long_non_coding	12.6299	3.0134	1.2161	2.47792	0.0132151	0.168343
ENSG00000069018	TRPC7	protein_coding	protein_coding	68.9225	2.46081	0.9939	2.47591	0.0132897	0.168708
ENSG00000103742	IGDCC4	protein_coding	protein_coding	291.512	-2.05144	0.828547	-2.47595	0.013288	0.168708
ENSG00000119772	DNMT3A	protein_coding	protein_coding	1659.17	-2.22739	0.899688	-2.47574	0.0132962	0.168708
ENSG00000131127	ZNF141	protein_coding	protein_coding	40.6451	2.56256	1.03561	2.47444	0.0133447	0.168708
ENSG00000159208	CIART	protein_coding	protein_coding	89.1173	-2.44498	0.988101	-2.47443	0.013345	0.168708
ENSG00000170374	SP7	protein_coding	protein_coding	107.227	-2.43282	0.982428	-2.47633	0.0132741	0.168708
ENSG00000188015	S100A3	protein_coding	protein_coding	18.3868	-3.09935	1.25201	-2.4755	0.0133051	0.168708
ENSG00000213846	AC098614.1	transcribed_processed_pseudogene	pseudogene	45.2544	-2.69082	1.08749	-2.47433	0.0133485	0.168708
ENSG00000231131	LINC01468	lincRNA	long_non_coding	78.7896	-3.04529	1.23079	-2.47426	0.0133513	0.168708
ENSG00000231881	AL109615.2	lincRNA	long_non_coding	20.45	-3.12246	1.26158	-2.47505	0.0133217	0.168708
ENSG00000232347	AL390728.5	lincRNA	long_non_coding	22.0503	4.0723	1.64434	2.47656	0.0132654	0.168708
ENSG00000260945	AC109495.1	lincRNA	long_non_coding	22.5644	-3.39636	1.37252	-2.47454	0.0133409	0.168708
ENSG00000261719	AC137761.2	processed_pseudogene	pseudogene	15.0848	-3.42216	1.3827	-2.47499	0.0133239	0.168708
ENSG00000275385	CCL18	protein_coding	protein_coding	17.9715	-2.99316	1.20972	-2.47425	0.0133516	0.168708
ENSG00000282419	NA	NA	NA	23.5913	-2.84524	1.14895	-2.47638	0.0132722	0.168708
ENSG00000112977	DAP	protein_coding	protein_coding	58.9946	-2.62068	1.05965	-2.47315	0.0133929	0.169054
ENSG00000240505	TNFRSF13B	protein_coding	protein_coding	47.162	-2.56936	1.0389	-2.47315	0.0133928	0.169054
ENSG00000089558	KCNH4	protein_coding	protein_coding	149.055	-2.10256	0.850642	-2.47173	0.0134461	0.169219
ENSG00000135750	KCNK1	protein_coding	protein_coding	33.2718	2.50672	1.01414	2.47176	0.0134452	0.169219
ENSG00000139971	C14orf37	protein_coding	protein_coding	105.15	2.24984	0.910242	2.47169	0.0134476	0.169219
ENSG00000229425	AJ009632.2	lincRNA	long_non_coding	86.595	2.32045	0.938539	2.47241	0.0134207	0.169219
ENSG00000255491	AC100858.3	lincRNA	long_non_coding	74.8772	2.64469	1.06968	2.4724	0.0134209	0.169219
ENSG00000259381	AC090695.1	processed_pseudogene	pseudogene	49.3643	-3.57822	1.44748	-2.47204	0.0134346	0.169219
ENSG00000184277	TM2D3	protein_coding	protein_coding	104.502	2.29032	0.92678	2.47127	0.0134636	0.169333
ENSG00000105398	SULT2A1	protein_coding	protein_coding	39.5981	3.02394	1.22397	2.47061	0.0134884	0.16947
ENSG00000152558	TMEM123	protein_coding	protein_coding	54.3873	2.18504	0.884408	2.47063	0.0134876	0.16947
ENSG00000179085	DPM3	protein_coding	protein_coding	21.6898	-3.1081	1.25866	-2.46937	0.0135351	0.16997
ENSG00000088280	ASAP3	protein_coding	protein_coding	126.685	-2.36605	0.958564	-2.46833	0.0135746	0.170137
ENSG00000099899	TRMT2A	protein_coding	protein_coding	68.9138	-2.42106	0.980691	-2.46873	0.0135595	0.170137
ENSG00000167011	NAT16	protein_coding	protein_coding	238.799	-2.28215	0.924589	-2.46828	0.0135764	0.170137
ENSG00000278318	ZNF229	protein_coding	protein_coding	52.3332	2.73052	1.10611	2.46858	0.0135649	0.170137
ENSG00000277465	AL137067.1	misc_RNA	ncRNA	56.1225	-2.45145	0.993393	-2.46776	0.0135963	0.1703
ENSG00000147408	CSGALNACT1	protein_coding	protein_coding	177.587	-1.9777	0.801662	-2.467	0.0136251	0.170413
ENSG00000223770	AC006145.1	antisense_RNA	long_non_coding	46.5621	2.78399	1.12862	2.46672	0.0136358	0.170413
ENSG00000259356	AC022710.1	antisense_RNA	long_non_coding	15.3698	3.39082	1.37452	2.46692	0.0136279	0.170413
ENSG00000270647	TAF15	protein_coding	protein_coding	300.162	-2.06029	0.835125	-2.46704	0.0136234	0.170413
ENSG00000278408	AC108861.1	antisense_RNA	long_non_coding	17.3993	4.13061	1.67462	2.4666	0.0136403	0.170413
ENSG00000136802	LRRC8A	protein_coding	protein_coding	159.82	-2.01767	0.818183	-2.46604	0.0136615	0.170503
ENSG00000232354	VIPR1-AS1	antisense_RNA	long_non_coding	102.972	-2.14411	0.869396	-2.4662	0.0136554	0.170503
ENSG00000071564	TCF3	protein_coding	protein_coding	106.722	-2.08332	0.84513	-2.46508	0.0136982	0.170699
ENSG00000115129	TP53I3	protein_coding	protein_coding	68.2033	-2.5513	1.03489	-2.46529	0.0136904	0.170699
ENSG00000182117	NOP10	protein_coding	protein_coding	24.5609	-3.38168	1.37183	-2.46509	0.0136979	0.170699
ENSG00000119737	GPR75	protein_coding	protein_coding	35.3501	-2.49939	1.01408	-2.46469	0.0137131	0.170722
ENSG00000142235	LMTK3	protein_coding	protein_coding	171.72	-2.09274	0.849098	-2.46467	0.013714	0.170722
ENSG00000168925	CTRB1	protein_coding	protein_coding	35.2584	-3.36409	1.36532	-2.46395	0.0137417	0.170979
ENSG00000231305	AC112484.2	antisense_RNA	long_non_coding	28.3014	-2.49619	1.0135	-2.46294	0.0137802	0.171371
ENSG00000141198	TOM1L1	protein_coding	protein_coding	136.31	2.2504	0.913857	2.46253	0.0137962	0.171396
ENSG00000233028	AC006970.2	processed_pseudogene	pseudogene	18.5628	4.02908	1.63616	2.46252	0.0137963	0.171396
ENSG00000172320	OR5A1	protein_coding	protein_coding	96.9137	2.36911	0.962382	2.46172	0.0138274	0.17152
ENSG00000173809	TDRD12	protein_coding	protein_coding	54.787	2.16963	0.881318	2.4618	0.0138242	0.17152
ENSG00000185909	KLHDC8B	protein_coding	protein_coding	33.3174	3.50854	1.42504	2.46206	0.0138142	0.17152
ENSG00000130517	PGPEP1	protein_coding	protein_coding	215.844	-2.27152	0.922942	-2.46117	0.0138484	0.171651
ENSG00000135677	GNS	protein_coding	protein_coding	77.4416	2.36579	0.961379	2.46083	0.0138618	0.171651
ENSG00000164542	KIAA0895	protein_coding	protein_coding	79.5871	2.51249	1.02096	2.46091	0.0138586	0.171651
ENSG00000218109	KIRREL3-AS3	antisense_RNA	long_non_coding	43.1802	-2.67687	1.08784	-2.46071	0.0138663	0.171651
ENSG00000221858	OR2A12	protein_coding	protein_coding	75.5231	2.49894	1.01561	2.46053	0.0138732	0.171651
ENSG00000139998	RAB15	protein_coding	protein_coding	165.724	-2.3936	0.973117	-2.45972	0.0139045	0.171952
ENSG00000172159	FRMD3	protein_coding	protein_coding	91.457	2.36337	0.961234	2.45868	0.0139447	0.172362
ENSG00000253783	AC100807.1	lincRNA	long_non_coding	11.5957	3.94347	1.60404	2.45846	0.0139533	0.17238
ENSG00000057608	GDI2	protein_coding	protein_coding	195.979	2.7767	1.12992	2.45743	0.0139936	0.172498
ENSG00000122783	C7orf49	protein_coding	protein_coding	37.0629	2.79988	1.13933	2.45748	0.0139914	0.172498
ENSG00000179412	HNRNPCL4	protein_coding	protein_coding	27.6392	-3.66911	1.4928	-2.45787	0.0139764	0.172498
ENSG00000220891	LL22NC03-63E9.3	antisense_RNA	long_non_coding	31.1602	2.9244	1.19008	2.45731	0.0139982	0.172498
ENSG00000279196	AC135048.4	TEC	TEC	31.4203	-3.06149	1.24573	-2.45759	0.0139873	0.172498
ENSG00000187867	PALM3	protein_coding	protein_coding	84.7076	-2.46329	1.00257	-2.45698	0.0140111	0.17257
ENSG00000255511	AC023078.6	processed_pseudogene	pseudogene	22.9102	3.83948	1.56299	2.45649	0.0140302	0.172718
ENSG00000251688	LINC02507	lincRNA	long_non_coding	11.4986	-3.46775	1.4123	-2.45539	0.0140731	0.173159
ENSG00000115919	KYNU	protein_coding	protein_coding	255.676	2.09708	0.854206	2.455	0.0140884	0.173252
ENSG00000116001	TIA1	protein_coding	protein_coding	20.0214	2.6471	1.07832	2.45484	0.0140949	0.173252
ENSG00000189339	SLC35E2B	protein_coding	protein_coding	221.218	2.85087	1.16156	2.45435	0.014114	0.173319
ENSG00000266296	AC027141.1	processed_pseudogene	pseudogene	26.3015	3.21475	1.30983	2.45433	0.0141146	0.173319
ENSG00000104324	CPQ	protein_coding	protein_coding	62.1492	2.34984	0.95753	2.45406	0.0141252	0.17333
ENSG00000137561	TTPA	protein_coding	protein_coding	42.6596	2.48837	1.01406	2.45388	0.0141324	0.17333
ENSG00000139505	MTMR6	protein_coding	protein_coding	35.4595	2.28646	0.931816	2.45377	0.0141368	0.17333
ENSG00000100890	KIAA0391	protein_coding	protein_coding	27.6561	2.65018	1.08074	2.45218	0.0141992	0.173513
ENSG00000132692	BCAN	protein_coding	protein_coding	111.631	-1.9784	0.806866	-2.45195	0.0142083	0.173513
ENSG00000169093	ASMTL	protein_coding	protein_coding	55.9224	-2.42985	0.990632	-2.45283	0.0141739	0.173513
ENSG00000197283	SYNGAP1	protein_coding	protein_coding	535.477	-1.97797	0.806669	-2.45202	0.0142055	0.173513
ENSG00000204174	NPY4R	protein_coding	protein_coding	14.9466	3.47312	1.41615	2.45252	0.014186	0.173513
ENSG00000215231	LINC01020	lincRNA	long_non_coding	43.4746	-3.28029	1.33783	-2.45195	0.0142086	0.173513
ENSG00000227175	AL590677.1	antisense_RNA	long_non_coding	12.4101	-3.69391	1.50622	-2.45245	0.0141888	0.173513
ENSG00000269891	ARHGAP19-SLIT1	protein_coding	protein_coding	63.6494	3.40764	1.38969	2.45209	0.0142028	0.173513
ENSG00000204538	PSORS1C2	protein_coding	protein_coding	10.8406	-3.6	1.46877	-2.45103	0.0142449	0.173867
[truncated: 29,377 more rows]
