# Supplementary material for: RNA-sequencing and bioinformatics analysis of long noncoding RNAs and mRNAs in the asthenozoospermia
Source: Biosci Rep. 2020 Jul 15;40(7):BSR20194041. doi: 10.1042/BSR20194041 (PMC7364483; doi:10.1042/BSR20194041)
Supplement: Supplementary Tables S1-S7 [file BSR-2019-4041_supp.zip › BSR-2019-4041_suppST3.xlsx]

## Sheet: DeLncRNA.escaped
Supplemental Table 3 The differentially expressed lncRNAs between asthenozoospermia and normal
LncRNA	symbol	biotype	group	baseMean	logFC	lfcSE	stat	P Value	FDR
ENSG00000234714	AC009965.1	lincRNA	long_non_coding	84.7082	9.76763	1.75497	5.56569	2.6111e-08	0.000212256
ENSG00000267299	AC011444.3	antisense_RNA	long_non_coding	60.0655	-7.13073	1.40409	-5.07854	3.80349e-07	0.00064119
ENSG00000273180	AC019193.3	lincRNA	long_non_coding	73.3083	-6.30577	1.23471	-5.10707	3.27199e-07	0.00064119
ENSG00000247774	PCED1B-AS1	processed_transcript	long_non_coding	44.3658	5.90811	1.17081	5.04618	4.50737e-07	0.000646596
ENSG00000237128	AL358234.1	lincRNA	long_non_coding	34.6937	8.47351	1.69674	4.994	5.91411e-07	0.000801264
ENSG00000242317	AC121764.1	lincRNA	long_non_coding	39.0191	8.65071	1.78068	4.8581	1.18515e-06	0.0013763
ENSG00000228862	AC068389.1	lincRNA	long_non_coding	2449.56	-4.8714	1.01702	-4.78987	1.66889e-06	0.0016324
ENSG00000236318	AC019117.2	lincRNA	long_non_coding	31.8984	8.3507	1.74032	4.79838	1.59955e-06	0.0016324
ENSG00000260066	AC112176.1	lincRNA	long_non_coding	225.881	6.73867	1.40704	4.78924	1.67416e-06	0.0016324
ENSG00000237445	AL359771.1	lincRNA	long_non_coding	47.4763	-6.48562	1.39112	-4.66216	3.12908e-06	0.00219313
ENSG00000267523	AC008735.2	antisense_RNA	long_non_coding	130.711	-5.73068	1.23215	-4.65095	3.30408e-06	0.00223824
ENSG00000233643	AC022398.1	lincRNA	long_non_coding	19.7257	7.65354	1.67686	4.56422	5.01362e-06	0.00298213
ENSG00000240922	LSAMP-AS1	antisense_RNA	long_non_coding	17.775	7.52096	1.6524	4.55155	5.32524e-06	0.00302016
ENSG00000260953	AC009093.4	lincRNA	long_non_coding	56.4254	-6.59878	1.44894	-4.55421	5.25817e-06	0.00302016
ENSG00000254983	AC025300.1	sense_intronic	long_non_coding	20.7578	7.73792	1.71055	4.52366	6.07807e-06	0.00329391
ENSG00000240893	LINC02042	lincRNA	long_non_coding	75.2927	6.71323	1.49296	4.49658	6.90558e-06	0.00357657
ENSG00000245466	AL357153.1	lincRNA	long_non_coding	199.023	6.68416	1.49186	4.48043	7.44927e-06	0.00370746
ENSG00000257510	LINC02402	lincRNA	long_non_coding	62.6847	6.86289	1.55189	4.42229	9.766e-06	0.00413153
ENSG00000258404	LINC02320	lincRNA	long_non_coding	37.0881	-5.48577	1.24771	-4.39666	1.09932e-05	0.00436805
ENSG00000214797	AP002358.1	lincRNA	long_non_coding	80.3255	5.41965	1.25209	4.32847	1.50146e-05	0.00540309
ENSG00000274536	AL034397.3	antisense_RNA	long_non_coding	15.2659	7.28469	1.68548	4.32202	1.54607e-05	0.00541377
ENSG00000267169	AC022098.1	antisense_RNA	long_non_coding	177.324	-4.27565	0.993315	-4.30443	1.67418e-05	0.00572321
ENSG00000250806	AC027315.1	lincRNA	long_non_coding	30.8578	7.34481	1.7165	4.27894	1.87786e-05	0.00618855
ENSG00000251632	LINC02172	lincRNA	long_non_coding	42.6807	7.80784	1.8287	4.26961	1.95811e-05	0.006367
ENSG00000267670	AC022098.2	antisense_RNA	long_non_coding	102.82	-6.25823	1.4878	-4.20636	2.59518e-05	0.00735766
ENSG00000248596	AC139491.2	processed_transcript	long_non_coding	27.8777	7.18525	1.7141	4.19185	2.76687e-05	0.0074973
ENSG00000231185	SPRY4-AS1	antisense_RNA	long_non_coding	207.872	5.36813	1.2896	4.16263	3.14597e-05	0.00760202
ENSG00000259798	AC138625.1	antisense_RNA	long_non_coding	15.8664	7.33528	1.76021	4.16728	3.08258e-05	0.00760202
ENSG00000273125	LINC01990	lincRNA	long_non_coding	12.4951	7.00495	1.6838	4.16021	3.17959e-05	0.00760202
ENSG00000275764	AC092747.4	lincRNA	long_non_coding	19.1311	6.65189	1.59736	4.16431	3.1229e-05	0.00760202
ENSG00000227145	IL21-AS1	antisense_RNA	long_non_coding	134.011	5.41898	1.30673	4.14697	3.36898e-05	0.00786069
ENSG00000238260	AL513320.1	antisense_RNA	long_non_coding	37.8094	-4.60163	1.10992	-4.14592	3.38448e-05	0.00786069
ENSG00000271742	AL121992.2	lincRNA	long_non_coding	206.795	-5.96888	1.4413	-4.14131	3.45321e-05	0.00794466
ENSG00000220161	LINC02076	lincRNA	long_non_coding	475.084	-4.17022	1.00902	-4.13293	3.58164e-05	0.0079511
ENSG00000260197	AC010889.1	lincRNA	long_non_coding	51.1081	6.45977	1.56399	4.1303	3.62291e-05	0.0079511
ENSG00000265010	AC087301.1	sense_intronic	long_non_coding	20.5678	6.75602	1.6419	4.11475	3.87597e-05	0.00801045
ENSG00000253726	AC013562.1	sense_intronic	long_non_coding	40.1172	6.3228	1.54187	4.10073	4.11857e-05	0.00836772
ENSG00000268390	AC011473.1	lincRNA	long_non_coding	17.0422	7.43807	1.83441	4.05474	5.01901e-05	0.00959518
ENSG00000275223	AL121906.2	lincRNA	long_non_coding	91.9923	-6.3471	1.57134	-4.03928	5.36163e-05	0.00983113
ENSG00000253479	LINC01603	lincRNA	long_non_coding	33.1807	5.82029	1.46022	3.98591	6.72233e-05	0.0117941
ENSG00000254095	AC068672.3	processed_transcript	long_non_coding	18.1755	6.57991	1.65535	3.97492	7.0402e-05	0.0118349
ENSG00000257228	AC090531.1	antisense_RNA	long_non_coding	10.6546	6.7738	1.70337	3.97672	6.98735e-05	0.0118349
ENSG00000224050	AL008723.1	lincRNA	long_non_coding	10.6628	6.78179	1.71533	3.95364	7.69711e-05	0.0123493
ENSG00000235446	AL512271.1	lincRNA	long_non_coding	28.3781	6.20435	1.59584	3.88783	0.000101145	0.014095
ENSG00000229654	LINC02526	lincRNA	long_non_coding	54.3637	5.66565	1.45952	3.88186	0.000103661	0.0142418
ENSG00000230971	AC005703.1	lincRNA	long_non_coding	38.284	5.19045	1.33734	3.88118	0.00010395	0.0142418
ENSG00000224714	AC024600.1	lincRNA	long_non_coding	66.0072	4.90345	1.26704	3.87	0.000108835	0.0143322
ENSG00000227646	STEAP2-AS1	processed_transcript	long_non_coding	19.8914	6.71335	1.73549	3.86828	0.000109607	0.0143322
ENSG00000229953	AL590666.2	antisense_RNA	long_non_coding	44.3409	-5.11109	1.31946	-3.87362	0.00010723	0.0143322
ENSG00000253317	AC078906.1	lincRNA	long_non_coding	17.9694	6.53992	1.69151	3.86633	0.000110487	0.0143322
ENSG00000273476	AL133215.3	lincRNA	long_non_coding	25.2847	-4.31884	1.1156	-3.87131	0.000108251	0.0143322
ENSG00000231253	LINC01640	lincRNA	long_non_coding	9.75794	6.64974	1.72146	3.86285	0.000112072	0.0143848
ENSG00000270171	AL359881.3	lincRNA	long_non_coding	34.6412	5.02681	1.30126	3.86304	0.000111986	0.0143848
ENSG00000280395	AL034546.1	sense_overlapping	long_non_coding	262.006	4.89055	1.26805	3.85674	0.000114909	0.0144447
ENSG00000227012	LINC02527	lincRNA	long_non_coding	64.1807	5.23767	1.35898	3.85413	0.00011614	0.0144506
ENSG00000226497	LINC02549	lincRNA	long_non_coding	11.0632	6.81288	1.77058	3.84782	0.000119173	0.0147526
ENSG00000253108	AC090993.1	lincRNA	long_non_coding	12.6102	7.00141	1.82786	3.83039	0.000127938	0.0152126
ENSG00000264116	AC116003.1	antisense_RNA	long_non_coding	56.8121	4.74465	1.23847	3.83105	0.000127597	0.0152126
ENSG00000280837	CPS1-IT1	sense_intronic	long_non_coding	10.0632	6.70521	1.74892	3.83392	0.000126117	0.0152126
ENSG00000251321	PCAT4	lincRNA	long_non_coding	109.023	-4.78443	1.25354	-3.81673	0.000135232	0.0155562
ENSG00000278925	AC005753.1	lincRNA	long_non_coding	29.4748	-4.33658	1.13686	-3.81454	0.000136439	0.0156061
ENSG00000253238	AC104212.3	lincRNA	long_non_coding	36.7772	5.07205	1.33262	3.80608	0.000141184	0.0158666
ENSG00000278112	AC145423.3	sense_intronic	long_non_coding	34.9838	-5.11616	1.34564	-3.80204	0.000143509	0.0160539
ENSG00000273893	AL133520.1	sense_intronic	long_non_coding	10.1656	6.69197	1.76259	3.79666	0.000146661	0.0162574
ENSG00000239498	AC019211.1	lincRNA	long_non_coding	9.58617	6.63497	1.7488	3.79401	0.000148235	0.0162838
ENSG00000261432	LINC01613	lincRNA	long_non_coding	40.7353	4.33218	1.14516	3.78303	0.000154933	0.0167454
ENSG00000272909	AL122035.2	antisense_RNA	long_non_coding	48.5486	6.08888	1.61018	3.78149	0.000155892	0.0167478
ENSG00000237341	SYP-AS1	antisense_RNA	long_non_coding	19.2279	-5.4062	1.43735	-3.76122	0.000169085	0.0176973
ENSG00000258718	LINC02311	lincRNA	long_non_coding	13.4228	7.09004	1.88731	3.7567	0.000172167	0.0176973
ENSG00000272086	AC025181.2	lincRNA	long_non_coding	24.326	-4.58286	1.2213	-3.75245	0.000175115	0.0176973
ENSG00000247193	AC104078.1	antisense_RNA	long_non_coding	17.3776	6.48938	1.73169	3.74743	0.000178659	0.0178564
ENSG00000257058	AP001363.2	antisense_RNA	long_non_coding	111.222	-4.95352	1.32561	-3.73678	0.000186395	0.0181612
ENSG00000271122	AC018647.2	antisense_RNA	long_non_coding	122.917	3.79372	1.01543	3.73607	0.000186921	0.0181612
ENSG00000224596	ZMIZ1-AS1	antisense_RNA	long_non_coding	228.603	-2.83805	0.763095	-3.71914	0.000199906	0.0187978
ENSG00000254872	AC139749.1	lincRNA	long_non_coding	141.286	-3.9174	1.05318	-3.7196	0.000199542	0.0187978
ENSG00000281692	PACRG-AS1	antisense_RNA	long_non_coding	24.0629	5.03474	1.35397	3.7185	0.000200411	0.0187978
ENSG00000251173	UCHL1-AS1	antisense_RNA	long_non_coding	16.7118	5.54441	1.4927	3.71435	0.000203729	0.0188911
ENSG00000259293	LIPC-AS1	antisense_RNA	long_non_coding	26.0086	5.23146	1.40894	3.71305	0.00020478	0.0189166
ENSG00000255521	AL356215.1	antisense_RNA	long_non_coding	24.0233	-4.60448	1.24425	-3.70059	0.000215097	0.0197084
ENSG00000274718	AL136964.1	lincRNA	long_non_coding	20.1426	5.22111	1.41472	3.69057	0.000223748	0.0200608
ENSG00000226017	PRICKLE2-AS3	antisense_RNA	long_non_coding	61.4178	3.83819	1.04575	3.67027	0.000242292	0.0208055
ENSG00000269957	AL353811.1	lincRNA	long_non_coding	32.9125	5.10717	1.39415	3.66329	0.000248993	0.0211574
ENSG00000248514	AC008443.4	antisense_RNA	long_non_coding	18.1186	-5.38304	1.47786	-3.64244	0.000270063	0.0224014
ENSG00000249650	AC106772.1	antisense_RNA	long_non_coding	58.6009	-4.32649	1.19128	-3.63179	0.000281466	0.0228804
ENSG00000249276	AC104119.1	lincRNA	long_non_coding	17.3515	-5.23052	1.44353	-3.62342	0.000290738	0.0234183
ENSG00000258573	AL163195.2	antisense_RNA	long_non_coding	32.2298	4.66863	1.28803	3.62463	0.000289373	0.0234183
ENSG00000229989	MIR181A1HG	lincRNA	long_non_coding	64.919	-4.47356	1.24173	-3.60269	0.000314944	0.0245581
ENSG00000241769	LINC00893	antisense_RNA	long_non_coding	87.8772	-4.37741	1.21834	-3.59293	0.000326976	0.0251544
ENSG00000260262	AC139887.3	lincRNA	long_non_coding	45.0747	5.63103	1.57115	3.58403	0.000338336	0.0255449
ENSG00000186960	LINC01551	lincRNA	long_non_coding	42.8478	3.92277	1.09488	3.58284	0.000339875	0.0255819
ENSG00000198788	MUC2	processed_transcript	long_non_coding	720.719	-3.15388	0.881885	-3.5763	0.000348495	0.0259108
ENSG00000248810	LINC02432	lincRNA	long_non_coding	41.5179	4.74768	1.32873	3.5731	0.000352786	0.0259921
ENSG00000234168	LINC01039	lincRNA	long_non_coding	25.203	4.96191	1.38921	3.57176	0.000354591	0.0259974
ENSG00000262678	AC004771.5	antisense_RNA	long_non_coding	25.7489	-3.93548	1.10314	-3.56752	0.000360373	0.0262606
ENSG00000229649	AL133387.2	lincRNA	long_non_coding	118.149	-3.54084	0.994594	-3.56008	0.000370736	0.0267489
ENSG00000173862	AC008080.1	lincRNA	long_non_coding	31.8394	5.38619	1.51554	3.55398	0.000379446	0.0271606
ENSG00000228151	AC004941.1	antisense_RNA	long_non_coding	76.5723	3.4445	0.971791	3.54448	0.000393388	0.0276471
ENSG00000257955	AC004801.3	lincRNA	long_non_coding	14.4094	6.21665	1.75288	3.54654	0.000390319	0.0276471
ENSG00000256862	AC005842.1	antisense_RNA	long_non_coding	16.5308	4.77112	1.34653	3.54326	0.000395213	0.0276956
ENSG00000236069	AL136987.2	lincRNA	long_non_coding	12.3124	5.98359	1.69012	3.54035	0.000399604	0.027819
ENSG00000242797	GLYCTK-AS1	processed_transcript	long_non_coding	71.8699	-3.99338	1.1309	-3.53115	0.000413761	0.0282644
ENSG00000261529	AC100774.1	sense_intronic	long_non_coding	58.5091	4.98803	1.41497	3.52519	0.000423176	0.0284297
ENSG00000229494	AC012494.1	lincRNA	long_non_coding	41.8473	3.97054	1.13038	3.51256	0.000443811	0.0293312
ENSG00000267082	AC011472.1	antisense_RNA	long_non_coding	25.763	-4.77798	1.36527	-3.49965	0.000465874	0.0303426
ENSG00000226397	C12orf77	lincRNA	long_non_coding	22.573	4.67652	1.34238	3.48375	0.000494436	0.0315649
ENSG00000229727	AC013460.1	processed_transcript	long_non_coding	35.0913	4.39847	1.26825	3.46813	0.000524097	0.0328564
ENSG00000268119	AC010615.2	processed_transcript	long_non_coding	177.406	3.89084	1.12211	3.46743	0.000525459	0.0328574
ENSG00000224186	C5orf66	antisense_RNA	long_non_coding	58.8939	-4.10397	1.18413	-3.4658	0.000528649	0.0328882
ENSG00000270696	AC005034.3	antisense_RNA	long_non_coding	30.1446	4.15874	1.20147	3.46137	0.000537441	0.0331812
ENSG00000248371	LINC02056	lincRNA	long_non_coding	18.9696	4.67796	1.3551	3.45211	0.000556225	0.0338552
ENSG00000254973	AC105219.4	lincRNA	long_non_coding	16.6334	5.61208	1.62612	3.45121	0.000558076	0.0338552
ENSG00000224743	TEX26-AS1	antisense_RNA	long_non_coding	117.758	3.91347	1.13435	3.44997	0.000560655	0.0339273
ENSG00000205830	AC024132.1	lincRNA	long_non_coding	16.2118	4.235	1.2336	3.43304	0.00059685	0.0347116
ENSG00000272463	AL357054.4	lincRNA	long_non_coding	76.4731	4.65945	1.35661	3.43462	0.000593379	0.0347116
ENSG00000277135	AC012409.3	lincRNA	long_non_coding	11.9318	5.95551	1.73462	3.43333	0.000596211	0.0347116
ENSG00000227706	AL713998.1	lincRNA	long_non_coding	185.191	-3.22233	0.940869	-3.42484	0.000615155	0.0352155
ENSG00000235570	LINC00533	lincRNA	long_non_coding	12.8213	6.04929	1.77246	3.41293	0.000642686	0.0352206
ENSG00000236173	AL049612.1	lincRNA	long_non_coding	76.5427	-3.1843	0.930258	-3.42303	0.000619267	0.0352206
ENSG00000256422	LINC02552	lincRNA	long_non_coding	9.64973	5.65704	1.65625	3.41558	0.000636464	0.0352206
ENSG00000280776	AC021079.1	lincRNA	long_non_coding	22.0613	4.90714	1.43774	3.41309	0.000642312	0.0352206
ENSG00000261786	AC006058.1	lincRNA	long_non_coding	46.646	3.56475	1.04719	3.4041	0.000663816	0.0358579
ENSG00000273119	AP005229.2	lincRNA	long_non_coding	12.9582	-5.1732	1.52087	-3.40146	0.000670262	0.0360037
ENSG00000248624	AC022447.2	sense_intronic	long_non_coding	34.9108	5.92592	1.75211	3.38216	0.000719192	0.0374764
ENSG00000267215	AC040963.1	lincRNA	long_non_coding	60.1624	4.16474	1.2324	3.37938	0.000726495	0.0376958
ENSG00000272397	AL138916.2	lincRNA	long_non_coding	28.2461	5.21342	1.54362	3.3774	0.000731733	0.0378561
ENSG00000203897	SPATA42	antisense_RNA	long_non_coding	12.3165	5.98909	1.77641	3.37145	0.000747742	0.0383145
ENSG00000261451	AC104964.2	sense_overlapping	long_non_coding	67.1263	3.75937	1.11507	3.37141	0.000747845	0.0383145
ENSG00000235934	AC007405.2	antisense_RNA	long_non_coding	21.0924	-3.65167	1.08935	-3.35215	0.000801875	0.0400724
ENSG00000246523	AP001528.1	lincRNA	long_non_coding	23.7491	5.33949	1.59271	3.35245	0.000801008	0.0400724
ENSG00000260509	AL590787.1	lincRNA	long_non_coding	40.9201	4.70312	1.40297	3.35227	0.000801515	0.0400724
ENSG00000250415	AC022113.2	lincRNA	long_non_coding	46.7991	-4.08581	1.22525	-3.33469	0.000853951	0.0420713
ENSG00000258479	LINC00640	lincRNA	long_non_coding	13.9679	4.59082	1.37752	3.33267	0.000860181	0.0421229
ENSG00000226258	GRM7-AS3	lincRNA	long_non_coding	35.3915	3.80291	1.14256	3.32842	0.00087341	0.0422406
ENSG00000227110	LMCD1-AS1	antisense_RNA	long_non_coding	46.8657	3.40031	1.02109	3.33009	0.000868168	0.0422406
ENSG00000260583	AP000223.1	antisense_RNA	long_non_coding	48.4298	5.47782	1.64782	3.32428	0.000886486	0.0423067
ENSG00000263727	AP001178.1	sense_intronic	long_non_coding	9.82443	5.66508	1.7085	3.31582	0.000913751	0.0432692
ENSG00000236088	COX10-AS1	processed_transcript	long_non_coding	89.4055	3.20176	0.96662	3.31232	0.000925245	0.0433922
ENSG00000239608	RUVBL1-AS1	antisense_RNA	long_non_coding	84.0564	-3.2974	0.998192	-3.30337	0.000955291	0.0443746
ENSG00000185847	LINC01405	lincRNA	long_non_coding	70.4795	4.28673	1.29981	3.29796	0.000973888	0.0448301
ENSG00000251417	AC145285.2	lincRNA	long_non_coding	18.3768	4.93917	1.49793	3.29732	0.000976127	0.0448301
ENSG00000235518	AC011196.1	lincRNA	long_non_coding	9.74433	5.68249	1.72526	3.29369	0.000988807	0.0453271
ENSG00000258633	AL049870.2	antisense_RNA	long_non_coding	11.9807	5.16012	1.57024	3.2862	0.00101549	0.0462028
ENSG00000272046	AL445647.1	lincRNA	long_non_coding	30.7848	3.63259	1.10529	3.28656	0.00101418	0.0462028
ENSG00000233077	LINC01271	lincRNA	long_non_coding	37.2451	4.3574	1.33023	3.27566	0.00105414	0.0475034
ENSG00000235049	LINC00940	lincRNA	long_non_coding	187.128	-3.49945	1.07239	-3.26322	0.00110152	0.0481764
ENSG00000274776	AC090241.3	lincRNA	long_non_coding	14.9826	4.84245	1.48386	3.26342	0.00110078	0.0481764
ENSG00000267532	MIR497HG	antisense_RNA	long_non_coding	117.392	-2.97745	0.913948	-3.25778	0.00112286	0.0485147
ENSG00000261460	AC009690.2	antisense_RNA	long_non_coding	21.2336	5.66429	1.74288	3.24997	0.00115418	0.0492944
ENSG00000260193	AL138781.1	lincRNA	long_non_coding	64.8249	-3.79289	1.17733	-3.22159	0.00127482	0.0529624
ENSG00000257052	AP003721.4	antisense_RNA	long_non_coding	42.7903	5.06054	1.57249	3.21816	0.00129015	0.0532979
ENSG00000233005	AC018742.1	lincRNA	long_non_coding	11.2121	5.88013	1.83154	3.21048	0.00132514	0.0542218
ENSG00000239921	LINC01471	lincRNA	long_non_coding	105.747	-2.82876	0.881281	-3.20983	0.00132815	0.0542232
ENSG00000204625	HCG9	lincRNA	long_non_coding	59.2152	-3.65724	1.14093	-3.20548	0.00134838	0.0545896
ENSG00000231638	LUARIS	antisense_RNA	long_non_coding	10.7973	5.01312	1.56407	3.20518	0.0013498	0.0545896
ENSG00000261723	AC008870.4	antisense_RNA	long_non_coding	48.4527	-4.37272	1.36403	-3.20573	0.0013472	0.0545896
ENSG00000228778	AL513542.1	lincRNA	long_non_coding	100.242	-4.60158	1.45354	-3.16578	0.00154669	0.059222
ENSG00000249196	TMEM132D-AS1	antisense_RNA	long_non_coding	37.2945	-4.24708	1.34142	-3.16611	0.0015449	0.059222
ENSG00000259008	AL355834.1	lincRNA	long_non_coding	14.0056	-3.88079	1.22693	-3.16301	0.00156148	0.0595928
ENSG00000232448	AL354824.2	lincRNA	long_non_coding	38.5373	5.40134	1.70896	3.1606	0.00157443	0.0598064
ENSG00000235703	LINC00894	antisense_RNA	long_non_coding	193.698	-3.25445	1.03088	-3.15696	0.00159422	0.0602763
ENSG00000241884	AC114401.1	lincRNA	long_non_coding	29.2933	3.57983	1.13561	3.15235	0.00161963	0.0611423
ENSG00000254450	ALG9-IT1	sense_intronic	long_non_coding	41.7816	4.3433	1.3789	3.14983	0.00163365	0.0612694
ENSG00000255455	AP003486.1	lincRNA	long_non_coding	23.5398	3.51342	1.11516	3.1506	0.00162937	0.0612694
ENSG00000273044	AL022334.2	lincRNA	long_non_coding	22.8412	-5.01442	1.59276	-3.14827	0.00164241	0.0612694
ENSG00000268257	AIRN	antisense_RNA	long_non_coding	137.116	-3.07913	0.979342	-3.14408	0.00166612	0.0617503
ENSG00000237002	AL590730.1	lincRNA	long_non_coding	32.0069	-3.94081	1.25527	-3.13941	0.0016929	0.0625525
ENSG00000275741	AL162497.1	antisense_RNA	long_non_coding	18.916	5.49269	1.75407	3.13139	0.0017398	0.0637064
ENSG00000261200	AC136944.2	lincRNA	long_non_coding	81.1156	-3.04391	0.972405	-3.13029	0.00174631	0.0637535
ENSG00000237807	AC022034.2	lincRNA	long_non_coding	18.8135	-4.1469	1.32607	-3.1272	0.00176478	0.0640443
ENSG00000223597	LINC02142	lincRNA	long_non_coding	24.7789	3.57682	1.146	3.12114	0.00180153	0.0646086
ENSG00000277147	LINC00869	lincRNA	long_non_coding	61.9663	-3.30647	1.05975	-3.12005	0.0018082	0.0646576
ENSG00000232759	AC002480.2	antisense_RNA	long_non_coding	20.7552	4.83423	1.55141	3.11602	0.00183311	0.0652615
ENSG00000215498	FAM230B	processed_transcript	long_non_coding	29.3499	3.01235	0.967342	3.11405	0.0018454	0.0653461
ENSG00000258028	AL138974.1	lincRNA	long_non_coding	39.9377	4.08758	1.31334	3.11236	0.00185601	0.0655029
ENSG00000228980	LINC01205	lincRNA	long_non_coding	50.5044	4.28493	1.38164	3.10133	0.00192656	0.0669736
ENSG00000239519	CADM2-AS1	antisense_RNA	long_non_coding	66.9682	3.32721	1.07706	3.08915	0.00200728	0.0685319
ENSG00000276397	LINC01879	lincRNA	long_non_coding	17.5138	4.31011	1.39538	3.08886	0.00200929	0.0685319
ENSG00000253716	MINCR	antisense_RNA	long_non_coding	126.139	3.37056	1.09311	3.08345	0.00204618	0.068902
ENSG00000275056	AC020663.3	sense_intronic	long_non_coding	36.4703	4.57099	1.4833	3.08164	0.00205864	0.0691515
ENSG00000262079	AC007638.1	lincRNA	long_non_coding	19.2342	4.42833	1.44276	3.06934	0.00214532	0.0713422
ENSG00000234638	AC053503.4	antisense_RNA	long_non_coding	11.7046	4.80361	1.56741	3.06467	0.0021791	0.0717161
ENSG00000266456	AP001178.3	antisense_RNA	long_non_coding	24.7542	4.01788	1.31095	3.06486	0.00217773	0.0717161
ENSG00000227782	AC002553.1	antisense_RNA	long_non_coding	17.3042	4.28812	1.40139	3.0599	0.00221409	0.072214
ENSG00000227809	AL355674.1	lincRNA	long_non_coding	11.6501	-4.40311	1.43859	-3.06071	0.00220814	0.072214
ENSG00000251152	AC025539.1	lincRNA	long_non_coding	65.4192	3.9924	1.30458	3.0603	0.00221119	0.072214
ENSG00000261959	AC015909.3	antisense_RNA	long_non_coding	30.7751	-2.83909	0.928326	-3.05829	0.00222608	0.0722867
ENSG00000229739	AL596220.1	antisense_RNA	long_non_coding	26.7545	4.80967	1.5741	3.05551	0.00224677	0.0726685
ENSG00000241679	AC018450.1	processed_transcript	long_non_coding	41.4714	4.4833	1.46866	3.05265	0.00226832	0.0731715
ENSG00000278376	AP004609.3	lincRNA	long_non_coding	116.528	-3.60879	1.184	-3.04797	0.00230391	0.0740258
ENSG00000205959	AC105345.1	lincRNA	long_non_coding	81.6071	-3.3668	1.10561	-3.04518	0.00232541	0.0743247
ENSG00000265971	AC005828.5	lincRNA	long_non_coding	17.5548	-4.90577	1.61335	-3.04073	0.00236002	0.0749609
ENSG00000258914	AL132712.2	lincRNA	long_non_coding	25.5153	-4.37638	1.44693	-3.02459	0.00248971	0.0766624
ENSG00000224914	LINC00863	lincRNA	long_non_coding	32.5358	4.59432	1.5214	3.0198	0.00252944	0.0770213
ENSG00000232520	AC012507.2	antisense_RNA	long_non_coding	29.1382	3.83828	1.27314	3.01481	0.00257137	0.0776616
ENSG00000255388	AC021006.2	lincRNA	long_non_coding	16.3583	3.9732	1.31767	3.01532	0.00256707	0.0776616
ENSG00000231355	AP000302.1	antisense_RNA	long_non_coding	11.6421	4.80582	1.59622	3.01074	0.0026061	0.0782752
ENSG00000268906	AC011473.3	antisense_RNA	long_non_coding	18.7426	-4.17581	1.38698	-3.01072	0.00260628	0.0782752
ENSG00000225096	AL445250.1	lincRNA	long_non_coding	65.7222	2.97892	0.990431	3.0077	0.00263231	0.0786693
ENSG00000233864	TTTY15	lincRNA	long_non_coding	27.5858	3.26227	1.08582	3.00442	0.00266088	0.0789949
ENSG00000243276	AC068633.1	lincRNA	long_non_coding	16.0964	4.43105	1.47461	3.00491	0.00265663	0.0789949
ENSG00000253300	AC018541.1	lincRNA	long_non_coding	46.8426	-3.68809	1.22753	-3.00447	0.00266043	0.0789949
ENSG00000259953	AL138756.1	sense_overlapping	long_non_coding	40.0714	2.95243	0.98567	2.99535	0.00274128	0.0801068
ENSG00000274354	AC105105.4	sense_intronic	long_non_coding	38.6625	-3.65728	1.22067	-2.99613	0.00273434	0.0801068
ENSG00000269934	AL353593.2	antisense_RNA	long_non_coding	13.8037	-3.50656	1.17196	-2.99205	0.00277113	0.080452
ENSG00000233296	AC092159.2	antisense_RNA	long_non_coding	40.5013	3.9612	1.3245	2.99071	0.00278326	0.0806606
ENSG00000226167	AP4B1-AS1	antisense_RNA	long_non_coding	24.9229	4.68539	1.57043	2.98351	0.00284964	0.0810424
ENSG00000228917	AL591806.1	antisense_RNA	long_non_coding	14.562	-3.66778	1.22879	-2.98488	0.00283691	0.0810424
ENSG00000231163	CSMD2-AS1	antisense_RNA	long_non_coding	64.3032	-2.4929	0.83591	-2.98226	0.00286126	0.0810424
ENSG00000259436	AC010247.2	antisense_RNA	long_non_coding	76.5862	-2.9096	0.975227	-2.98351	0.00284963	0.0810424
ENSG00000232395	AL138830.2	lincRNA	long_non_coding	40.8894	-3.14583	1.05519	-2.98129	0.00287033	0.0810828
ENSG00000260390	AL360014.1	lincRNA	long_non_coding	17.9227	4.27328	1.43488	2.97814	0.00290003	0.0814787
ENSG00000260619	AC068870.1	lincRNA	long_non_coding	32.0589	4.26357	1.43467	2.97181	0.00296046	0.0826995
ENSG00000246145	RRS1-AS1	lincRNA	long_non_coding	57.6564	3.15795	1.06396	2.96812	0.00299632	0.0833415
ENSG00000224851	LINC00502	lincRNA	long_non_coding	30.9293	4.37881	1.47643	2.96582	0.00301879	0.0834756
ENSG00000206552	KRBOX1-AS1	antisense_RNA	long_non_coding	47.7625	3.69621	1.24679	2.96457	0.00303106	0.0835237
ENSG00000234362	LINC01914	lincRNA	long_non_coding	33.9902	-4.31012	1.45513	-2.96202	0.00305633	0.0840239
ENSG00000259178	AC023906.2	lincRNA	long_non_coding	55.9758	-4.36987	1.47872	-2.95518	0.0031249	0.0850484
ENSG00000274029	AC069209.1	lincRNA	long_non_coding	12.3516	4.95752	1.67866	2.95326	0.00314441	0.0852978
ENSG00000270021	AC026691.1	antisense_RNA	long_non_coding	54.9042	-3.10909	1.05373	-2.95057	0.00317189	0.0855727
ENSG00000242428	C3orf67-AS1	antisense_RNA	long_non_coding	11.8685	4.28696	1.4549	2.94657	0.00321318	0.0861287
ENSG00000259905	PWRN1	lincRNA	long_non_coding	64.1525	2.74728	0.932386	2.9465	0.00321389	0.0861287
ENSG00000203362	AL355802.1	antisense_RNA	long_non_coding	16.0914	4.78369	1.6242	2.94527	0.00322677	0.0862627
ENSG00000235026	DPP10-AS1	antisense_RNA	long_non_coding	16.8125	4.7686	1.62028	2.94308	0.00324966	0.0862822
ENSG00000264112	AC015813.1	lincRNA	long_non_coding	109.887	-2.87305	0.976458	-2.94232	0.00325761	0.0862822
ENSG00000254349	MIR2052HG	lincRNA	long_non_coding	41.6196	3.34854	1.14358	2.92812	0.00341023	0.0883049
ENSG00000256995	AC084816.1	lincRNA	long_non_coding	123.871	3.09607	1.05935	2.92262	0.00347101	0.0885524
ENSG00000264067	AC005291.1	antisense_RNA	long_non_coding	15.8451	4.40735	1.50683	2.92491	0.00344552	0.0885524
ENSG00000268516	AC020915.4	antisense_RNA	long_non_coding	61.8253	3.23943	1.10818	2.92319	0.0034646	0.0885524
ENSG00000235538	AL137005.1	lincRNA	long_non_coding	24.8256	-4.31389	1.47991	-2.91497	0.00355723	0.0899897
ENSG00000231050	AL109917.1	antisense_RNA	long_non_coding	24.5123	-3.37713	1.15924	-2.91323	0.0035771	0.0901338
ENSG00000248275	TRIM52-AS1	processed_transcript	long_non_coding	11.7602	-3.8367	1.31737	-2.91239	0.00358678	0.0901736
ENSG00000261156	LINC01989	lincRNA	long_non_coding	24.4023	3.69807	1.27246	2.90623	0.00365813	0.091311
ENSG00000272356	AL080317.3	antisense_RNA	long_non_coding	17.3138	4.20707	1.44861	2.9042	0.0036819	0.0917164
ENSG00000260517	AC009093.2	lincRNA	long_non_coding	30.5494	-3.18011	1.09598	-2.9016	0.00371257	0.0921042
ENSG00000234740	AL162386.2	sense_intronic	long_non_coding	78.2151	-3.36202	1.15885	-2.90118	0.00371758	0.0921349
ENSG00000236081	ELFN1-AS1	lincRNA	long_non_coding	67.9326	-2.93059	1.01041	-2.90041	0.00372681	0.0921761
ENSG00000256278	AC048382.1	antisense_RNA	long_non_coding	19.4037	3.37144	1.16312	2.89863	0.00374801	0.0922553
ENSG00000259820	AC083843.2	lincRNA	long_non_coding	44.45	3.28019	1.13176	2.89831	0.00375181	0.0922553
ENSG00000248539	LINC02117	lincRNA	long_non_coding	15.6912	-3.7071	1.28147	-2.89285	0.00381758	0.093286
ENSG00000258766	DIO2-AS1	antisense_RNA	long_non_coding	20.5059	4.3366	1.50057	2.88997	0.00385278	0.0939579
ENSG00000242741	LINC02005	lincRNA	long_non_coding	123.748	3.2906	1.13947	2.88784	0.00387893	0.0942037
ENSG00000257883	AC125603.2	lincRNA	long_non_coding	9.43349	4.69632	1.62784	2.885	0.00391415	0.0942249
ENSG00000269994	AL513318.2	lincRNA	long_non_coding	21.8493	3.07513	1.06556	2.88592	0.0039027	0.0942249
ENSG00000214043	LINC02347	lincRNA	long_non_coding	21.1585	3.50469	1.21527	2.88389	0.00392801	0.0942838
ENSG00000264705	AC090337.1	lincRNA	long_non_coding	13.7	4.38355	1.52241	2.87934	0.00398502	0.0951839
ENSG00000265206	AC004687.1	antisense_RNA	long_non_coding	77.2938	-2.9812	1.03957	-2.86773	0.00413428	0.0976324
ENSG00000235533	AL360089.1	lincRNA	long_non_coding	37.2836	3.7093	1.29482	2.86473	0.00417364	0.0982458
ENSG00000265179	AP000894.2	processed_transcript	long_non_coding	103.907	-3.02968	1.05859	-2.86201	0.00420965	0.0984974
ENSG00000234705	HMGA1P4	antisense_RNA	long_non_coding	24.7351	3.56672	1.24765	2.85875	0.00425315	0.0986886
ENSG00000259536	AC091045.1	antisense_RNA	long_non_coding	15.8589	3.96607	1.3878	2.85781	0.00426574	0.0988865
ENSG00000258700	LINC00871	lincRNA	long_non_coding	30.5885	3.30804	1.15952	2.85295	0.00433157	0.0996548
ENSG00000228592	D21S2088E	lincRNA	long_non_coding	21.5361	4.21836	1.48068	2.84892	0.00438672	0.100262
ENSG00000238291	AL391704.3	lincRNA	long_non_coding	13.6212	-4.31622	1.51942	-2.84069	0.00450154	0.101166
ENSG00000203801	LINC00222	lincRNA	long_non_coding	23.538	2.87206	1.0119	2.83829	0.00453561	0.101477
ENSG00000247765	AC068446.2	lincRNA	long_non_coding	66.0921	-3.52108	1.24392	-2.83062	0.00464576	0.10272
ENSG00000278383	AL031673.1	antisense_RNA	long_non_coding	33.4563	3.60792	1.27426	2.8314	0.00463453	0.10272
ENSG00000253505	AC103957.1	lincRNA	long_non_coding	20.9651	4.57996	1.61951	2.82798	0.00468424	0.10338
ENSG00000228323	AC008440.1	antisense_RNA	long_non_coding	19.6465	3.98653	1.41017	2.82697	0.00469902	0.103418
ENSG00000272288	AL451165.2	antisense_RNA	long_non_coding	29.4952	-3.91386	1.38565	-2.82456	0.00473457	0.103646
ENSG00000235120	BSN-AS1	antisense_RNA	long_non_coding	19.4913	4.43427	1.57102	2.82254	0.00476456	0.103744
ENSG00000240521	AC092979.1	antisense_RNA	long_non_coding	17.6858	4.74012	1.68073	2.82028	0.00479813	0.103826
ENSG00000272918	AC005070.3	antisense_RNA	long_non_coding	52.7636	3.3373	1.18579	2.81441	0.00488675	0.104906
ENSG00000168746	LINC01620	lincRNA	long_non_coding	34.8434	3.21206	1.14208	2.81246	0.00491638	0.105124
ENSG00000257746	AC138123.3	lincRNA	long_non_coding	26.2799	4.24503	1.51143	2.80862	0.00497544	0.105878
ENSG00000248869	LINC02511	lincRNA	long_non_coding	15.8682	4.00108	1.42472	2.80833	0.00497988	0.10588
ENSG00000268836	Z69706.1	lincRNA	long_non_coding	20.4131	-3.8989	1.39043	-2.80408	0.00504597	0.107005
ENSG00000254675	AP003032.1	antisense_RNA	long_non_coding	81.7038	-3.98957	1.42433	-2.80103	0.00509404	0.107665
ENSG00000258871	AC004828.1	lincRNA	long_non_coding	15.7785	3.87172	1.38241	2.8007	0.00509914	0.107665
ENSG00000225611	LINC02158	antisense_RNA	long_non_coding	14.9549	3.79013	1.35471	2.79775	0.00514601	0.108
ENSG00000237413	MGC27382	processed_transcript	long_non_coding	35.0932	-3.41911	1.22196	-2.79806	0.00514105	0.108
ENSG00000263327	TAPT1-AS1	antisense_RNA	long_non_coding	37.8821	-2.98082	1.06541	-2.7978	0.00514516	0.108
ENSG00000234190	AC241644.2	lincRNA	long_non_coding	27.8912	-3.6814	1.31648	-2.7964	0.00516754	0.108089
ENSG00000253519	AC106801.1	antisense_RNA	long_non_coding	17.5796	4.32096	1.54608	2.79478	0.00519352	0.108252
ENSG00000265121	AC068594.2	lincRNA	long_non_coding	19.2735	-4.04381	1.44679	-2.79502	0.00518966	0.108252
ENSG00000233684	LINC01865	lincRNA	long_non_coding	16.9829	4.48564	1.60528	2.79429	0.00520132	0.108322
ENSG00000226005	AL513303.1	lincRNA	long_non_coding	20.6444	3.87469	1.38742	2.79273	0.00522659	0.108385
ENSG00000253170	AC108515.1	lincRNA	long_non_coding	11.9236	4.34475	1.5589	2.78706	0.0053189	0.109926
ENSG00000268894	PLCE1-AS1	antisense_RNA	long_non_coding	19.1684	3.47419	1.24811	2.78355	0.00537669	0.110436
ENSG00000233288	AC092447.5	lincRNA	long_non_coding	25.244	4.02515	1.44825	2.77931	0.00544739	0.110856
ENSG00000228835	AC012123.1	antisense_RNA	long_non_coding	26.3559	3.83237	1.38016	2.77675	0.00549047	0.111209
ENSG00000217702	AC073263.1	lincRNA	long_non_coding	18.5239	-4.06273	1.46387	-2.77534	0.00551446	0.111416
ENSG00000224715	Z82186.1	lincRNA	long_non_coding	124.009	3.19513	1.15137	2.77508	0.00551878	0.111416
ENSG00000234696	GPR50-AS1	antisense_RNA	long_non_coding	55.8369	-3.70211	1.33445	-2.77426	0.00553266	0.111416
ENSG00000226995	LINC00658	lincRNA	long_non_coding	16.1255	3.17404	1.14502	2.77204	0.00557067	0.111997
ENSG00000277007	AC096642.1	lincRNA	long_non_coding	22.4914	2.70356	0.977566	2.7656	0.00568182	0.113669
ENSG00000260774	AC021087.3	processed_transcript	long_non_coding	83.3351	-2.42664	0.877647	-2.76494	0.00569339	0.113807
ENSG00000244215	LINC02016	lincRNA	long_non_coding	17.8165	4.30837	1.56058	2.76075	0.00576693	0.114272
ENSG00000224272	AC131097.3	antisense_RNA	long_non_coding	36.5529	-3.79624	1.37599	-2.75892	0.00579921	0.114607
ENSG00000233060	AC016700.3	lincRNA	long_non_coding	29.0223	4.69086	1.70254	2.75521	0.0058654	0.115354
ENSG00000224008	LINC01441	lincRNA	long_non_coding	24.8628	3.18927	1.15876	2.75232	0.00591744	0.115893
ENSG00000259198	AC020658.2	lincRNA	long_non_coding	166.521	3.206	1.16537	2.75106	0.0059403	0.115893
ENSG00000226031	FGF13-AS1	antisense_RNA	long_non_coding	23.5399	4.70181	1.71269	2.74527	0.00604612	0.116529
ENSG00000243345	AC093714.2	lincRNA	long_non_coding	18.3137	4.00222	1.45751	2.74592	0.00603408	0.116529
ENSG00000228288	PCAT6	antisense_RNA	long_non_coding	58.2623	-2.86866	1.04539	-2.74411	0.00606755	0.116603
ENSG00000228792	AL356310.1	lincRNA	long_non_coding	14.2558	4.61483	1.68159	2.74432	0.00606355	0.116603
ENSG00000270547	LINC01235	lincRNA	long_non_coding	9.36947	4.08078	1.48812	2.74223	0.0061023	0.116944
ENSG00000244649	LINC02086	lincRNA	long_non_coding	137.028	-2.50822	0.91536	-2.74015	0.00614113	0.117033
ENSG00000224854	CDKN2A-AS1	lincRNA	long_non_coding	17.0816	4.51788	1.65063	2.73707	0.00619889	0.117115
ENSG00000241168	AC128685.1	lincRNA	long_non_coding	149.196	3.68646	1.34736	2.73606	0.00621794	0.117115
ENSG00000251219	LINC01217	sense_intronic	long_non_coding	19.6789	4.41833	1.6138	2.73784	0.0061845	0.117115
ENSG00000267327	AC009271.1	lincRNA	long_non_coding	27.282	2.83524	1.03575	2.73737	0.00619318	0.117115
ENSG00000267650	AC008742.1	antisense_RNA	long_non_coding	64.1099	-3.10716	1.13566	-2.736	0.00621906	0.117115
ENSG00000278445	AL137246.2	lincRNA	long_non_coding	24.1168	4.1996	1.53408	2.73754	0.00619002	0.117115
ENSG00000267417	AC138474.1	antisense_RNA	long_non_coding	65.2681	-3.12245	1.14172	-2.73487	0.00624056	0.117248
ENSG00000236991	EDRF1-AS1	antisense_RNA	long_non_coding	17.7089	3.93341	1.43842	2.73453	0.00624692	0.117278
ENSG00000228630	HOTAIR	antisense_RNA	long_non_coding	108.125	-3.33529	1.21992	-2.73402	0.00625657	0.117368
ENSG00000226604	PAPPA-AS2	antisense_RNA	long_non_coding	14.0031	3.61617	1.32508	2.72902	0.00635224	0.118383
ENSG00000229699	AL161636.1	lincRNA	long_non_coding	42.657	3.55884	1.30411	2.72894	0.0063539	0.118383
ENSG00000237342	AL132796.1	lincRNA	long_non_coding	15.9741	-4.10814	1.50539	-2.72896	0.00635342	0.118383
ENSG00000278849	AL513478.2	lincRNA	long_non_coding	74.686	3.07024	1.12578	2.72722	0.00638706	0.118509
ENSG00000224875	AC083949.1	antisense_RNA	long_non_coding	29.8472	-3.83664	1.40727	-2.72631	0.0064047	0.118588
ENSG00000258616	LINC02303	lincRNA	long_non_coding	19.3349	-3.73538	1.37039	-2.72579	0.00641477	0.118588
ENSG00000225930	LINC02249	lincRNA	long_non_coding	40.5179	3.70907	1.36163	2.72399	0.00644981	0.118696
ENSG00000236830	CBR3-AS1	processed_transcript	long_non_coding	84.8597	2.89167	1.06203	2.72279	0.00647328	0.118696
ENSG00000257964	AC020612.3	antisense_RNA	long_non_coding	23.0109	-4.06537	1.49233	-2.72418	0.00644607	0.118696
ENSG00000232685	LINC00442	antisense_RNA	long_non_coding	39.472	-3.07168	1.12857	-2.72175	0.00649371	0.118712
ENSG00000099869	IGF2-AS	antisense_RNA	long_non_coding	132.616	-3.19711	1.17524	-2.72039	0.00652045	0.119062
ENSG00000238755	LINC02006	processed_transcript	long_non_coding	43.9091	3.87625	1.42496	2.72026	0.00652315	0.119062
ENSG00000249464	LINC01091	lincRNA	long_non_coding	43.3395	2.81425	1.03542	2.71799	0.00656808	0.119267
ENSG00000259810	AC002519.1	sense_intronic	long_non_coding	58.8993	2.90554	1.06879	2.71852	0.00655738	0.119267
ENSG00000226302	AC122683.1	lincRNA	long_non_coding	20.7126	4.407	1.62575	2.71074	0.00671324	0.120993
ENSG00000250263	LINC02509	lincRNA	long_non_coding	18.885	4.55031	1.67955	2.70925	0.00674361	0.121102
ENSG00000272205	AL451050.2	lincRNA	long_non_coding	41.3206	-2.75418	1.0167	-2.70894	0.00674985	0.121125
ENSG00000261411	AL161938.1	lincRNA	long_non_coding	47.831	-3.02372	1.1169	-2.70726	0.00678416	0.121562
ENSG00000263412	AC004477.1	processed_transcript	long_non_coding	41.752	2.78887	1.03087	2.70535	0.0068233	0.121994
ENSG00000272829	AC002470.1	lincRNA	long_non_coding	18.3526	-2.87459	1.06331	-2.70344	0.0068625	0.122336
ENSG00000276649	AL117335.1	antisense_RNA	long_non_coding	110.593	-2.44833	0.907459	-2.698	0.00697565	0.123188
ENSG00000255045	AP000866.5	antisense_RNA	long_non_coding	15.4463	-4.05474	1.50332	-2.6972	0.00699254	0.123213
ENSG00000224271	AL117329.1	lincRNA	long_non_coding	129.798	3.66101	1.36251	2.68696	0.00721064	0.125668
ENSG00000232386	AC015712.1	lincRNA	long_non_coding	16.6935	-3.63747	1.35469	-2.6851	0.00725074	0.125836
ENSG00000235601	BARX1-AS1	lincRNA	long_non_coding	57.7833	-2.48679	0.926292	-2.68467	0.00726004	0.125836
ENSG00000235140	AC026391.1	lincRNA	long_non_coding	94.2392	3.70692	1.38113	2.68398	0.0072752	0.12587
ENSG00000272604	AC073073.2	antisense_RNA	long_non_coding	25.3074	4.13077	1.53908	2.68392	0.00727638	0.12587
ENSG00000270165	AC010530.1	sense_intronic	long_non_coding	39.8876	3.95086	1.47263	2.68286	0.00729949	0.125982
ENSG00000226272	ARHGAP26-AS1	antisense_RNA	long_non_coding	19.5774	3.98049	1.48494	2.68057	0.00734973	0.126402
ENSG00000260550	AC136618.1	lincRNA	long_non_coding	27.0059	-4.00053	1.49241	-2.68058	0.00734942	0.126402
ENSG00000232485	AC098820.1	processed_transcript	long_non_coding	17.0282	3.71341	1.3856	2.68	0.00736212	0.126526
ENSG00000255866	AC090023.1	lincRNA	long_non_coding	12.5553	-4.37364	1.63418	-2.67636	0.00744273	0.127552
ENSG00000232265	AC239803.1	lincRNA	long_non_coding	31.156	3.09657	1.15793	2.67422	0.00749023	0.128099
ENSG00000262585	LINC01979	lincRNA	long_non_coding	152.728	-2.53001	0.946316	-2.67354	0.00750559	0.128147
ENSG00000233783	AP001442.1	processed_transcript	long_non_coding	39.2999	2.85044	1.06647	2.67277	0.00752272	0.128223
ENSG00000228784	LINC00954	lincRNA	long_non_coding	67.661	2.40029	0.898902	2.67025	0.00757947	0.128719
ENSG00000231616	AL354733.2	antisense_RNA	long_non_coding	104.747	2.87978	1.07843	2.67035	0.00757729	0.128719
ENSG00000235749	AL390860.1	antisense_RNA	long_non_coding	19.5882	4.24371	1.58917	2.6704	0.00757608	0.128719
ENSG00000265043	AC068418.2	lincRNA	long_non_coding	331.483	-2.67878	1.00311	-2.67048	0.00757439	0.128719
ENSG00000254428	AP003392.1	antisense_RNA	long_non_coding	26.9944	3.44812	1.29228	2.66824	0.00762503	0.128865
ENSG00000249771	AC108210.1	lincRNA	long_non_coding	54.0974	3.96591	1.48837	2.66461	0.00770781	0.129993
ENSG00000257545	AC079385.1	antisense_RNA	long_non_coding	10.5626	-3.64764	1.3727	-2.65728	0.00787741	0.13149
ENSG00000226994	AC012593.1	lincRNA	long_non_coding	19.656	2.83397	1.06747	2.65486	0.00793421	0.131837
ENSG00000260793	AC003102.1	antisense_RNA	long_non_coding	45.7952	-2.45498	0.925691	-2.65205	0.00800044	0.132545
ENSG00000224812	TMEM72-AS1	antisense_RNA	long_non_coding	34.0186	3.44129	1.29834	2.65054	0.00803639	0.132662
ENSG00000260949	AP006545.1	sense_overlapping	long_non_coding	14.0511	4.60287	1.73641	2.6508	0.00803007	0.132662
ENSG00000236513	AC074035.1	lincRNA	long_non_coding	14.1868	4.61477	1.74584	2.6433	0.00821024	0.134378
ENSG00000246225	AC006299.1	antisense_RNA	long_non_coding	27.9429	3.45329	1.30629	2.64358	0.00820334	0.134378
ENSG00000255495	AC145124.1	antisense_RNA	long_non_coding	22.5833	-3.45767	1.31158	-2.63626	0.0083825	0.136283
ENSG00000257242	LINC01619	processed_transcript	long_non_coding	38.0945	2.92146	1.10948	2.63318	0.00845899	0.13716
ENSG00000214146	LINC02026	lincRNA	long_non_coding	29.0806	3.50039	1.33052	2.63084	0.00851733	0.137304
ENSG00000231630	AL592464.1	lincRNA	long_non_coding	14.1473	-3.88333	1.47577	-2.63139	0.0085037	0.137304
ENSG00000253842	AP003472.2	lincRNA	long_non_coding	21.1788	-3.4752	1.32056	-2.63161	0.00849804	0.137304
ENSG00000260816	AC027279.1	sense_intronic	long_non_coding	31.9419	3.01105	1.14384	2.6324	0.00847828	0.137304
ENSG00000254275	LINC00824	processed_transcript	long_non_coding	34.4708	2.56811	0.976526	2.62984	0.00854248	0.137418
ENSG00000247271	ZBED5-AS1	antisense_RNA	long_non_coding	54.7155	3.52938	1.34271	2.62856	0.00857471	0.137809
ENSG00000259854	AP005233.1	lincRNA	long_non_coding	72.2881	-3.21737	1.22417	-2.6282	0.00858372	0.137809
ENSG00000254477	AP000640.1	antisense_RNA	long_non_coding	19.6773	2.71695	1.03557	2.62363	0.0086999	0.13876
ENSG00000231754	AL512380.1	lincRNA	long_non_coding	30.2896	4.06207	1.5505	2.61984	0.00879707	0.13958
ENSG00000258572	AL133467.1	lincRNA	long_non_coding	69.9029	-2.34835	0.896888	-2.61833	0.00883603	0.140025
ENSG00000230587	AC093609.1	lincRNA	long_non_coding	13.2278	4.5124	1.72768	2.61183	0.00900581	0.140711
ENSG00000258181	AC008083.3	lincRNA	long_non_coding	14.3774	4.26452	1.63277	2.61183	0.00900579	0.140711
ENSG00000268403	AC132192.2	antisense_RNA	long_non_coding	11.3732	-3.49321	1.33818	-2.61043	0.0090429	0.141003
ENSG00000224559	LINC01087	lincRNA	long_non_coding	41.6211	2.50807	0.961516	2.60846	0.00909513	0.141456
ENSG00000280199	Z82202.1	lincRNA	long_non_coding	148.46	-3.41039	1.30784	-2.60765	0.00911663	0.1417
ENSG00000245857	GS1-24F4.2	lincRNA	long_non_coding	59.8778	-3.28031	1.25892	-2.60565	0.00916995	0.142347
ENSG00000255310	AF131215.5	sense_intronic	long_non_coding	15.0759	3.12081	1.19808	2.60484	0.00919175	0.142347
ENSG00000260249	AC007608.3	antisense_RNA	long_non_coding	41.4222	2.62263	1.00694	2.60457	0.00919904	0.142347
ENSG00000224281	SLC25A5-AS1	processed_transcript	long_non_coding	10.3559	3.33464	1.28421	2.59665	0.00941386	0.144569
ENSG00000232480	TGFB2-AS1	antisense_RNA	long_non_coding	31.6314	-3.68188	1.41875	-2.59515	0.00945497	0.144836
ENSG00000250626	AC093909.4	lincRNA	long_non_coding	90.1529	3.41148	1.31535	2.59358	0.00949813	0.145314
ENSG00000230732	AC016949.1	sense_intronic	long_non_coding	15.751	3.34072	1.28912	2.59147	0.00955656	0.146025
ENSG00000231421	AC011840.1	processed_transcript	long_non_coding	18.4015	-3.03169	1.17042	-2.59026	0.00959022	0.146356
ENSG00000226526	AL049569.1	antisense_RNA	long_non_coding	14.7059	-3.85679	1.49052	-2.58754	0.00966629	0.146965
ENSG00000253168	AC124069.1	antisense_RNA	long_non_coding	9.28166	-3.46168	1.33798	-2.58725	0.00967455	0.146999
ENSG00000233695	GAS6-AS1	antisense_RNA	long_non_coding	168.349	-2.27741	0.880879	-2.58538	0.00972711	0.147332
ENSG00000240535	AC034238.1	processed_transcript	long_non_coding	22.3607	2.78471	1.07718	2.58518	0.00973271	0.147332
ENSG00000266369	AC090774.4	antisense_RNA	long_non_coding	20.1136	4.09454	1.58416	2.58468	0.00974699	0.147456
ENSG00000260997	AC004847.1	sense_overlapping	long_non_coding	39.6953	-2.36048	0.913506	-2.58398	0.00976684	0.147512
ENSG00000254456	AC090592.1	lincRNA	long_non_coding	12.7917	4.32654	1.67662	2.58051	0.00986558	0.147863
ENSG00000258647	LINC00930	lincRNA	long_non_coding	63.8958	-2.22783	0.863009	-2.58146	0.00983827	0.147863
ENSG00000259438	AC090970.2	lincRNA	long_non_coding	53.8188	3.2251	1.24928	2.58156	0.00983562	0.147863
ENSG00000261261	AC026462.4	lincRNA	long_non_coding	22.1126	3.43648	1.3315	2.58091	0.00985406	0.147863
ENSG00000249173	LINC01093	lincRNA	long_non_coding	20.6887	-2.88618	1.11942	-2.57827	0.00992963	0.148303
ENSG00000277170	AC012676.3	sense_intronic	long_non_coding	19.2751	3.86416	1.49876	2.57824	0.00993063	0.148303
ENSG00000240553	AL031428.1	antisense_RNA	long_non_coding	13.3555	4.38723	1.7028	2.57647	0.00998143	0.148746
ENSG00000253406	AC012613.2	antisense_RNA	long_non_coding	61.0969	-2.57464	0.999159	-2.5768	0.00997187	0.148746
ENSG00000223392	CLDN10-AS1	antisense_RNA	long_non_coding	18.9376	3.65962	1.42083	2.5757	0.0100038	0.148828
ENSG00000240350	AC017002.3	lincRNA	long_non_coding	21.6681	-2.81471	1.09346	-2.57414	0.0100491	0.148897
ENSG00000254980	AP002008.1	antisense_RNA	long_non_coding	47.365	-3.27603	1.27339	-2.57268	0.0100913	0.14906
ENSG00000205628	LINC01446	lincRNA	long_non_coding	34.2668	2.79949	1.08826	2.57246	0.010098	0.149067
ENSG00000276097	AC006538.3	sense_intronic	long_non_coding	17.3684	-3.04086	1.18266	-2.5712	0.0101348	0.149249
ENSG00000232063	AL691447.2	lincRNA	long_non_coding	25.5794	3.32251	1.29272	2.57017	0.0101647	0.14934
ENSG00000237986	CELF2-AS2	antisense_RNA	long_non_coding	35.5216	3.32945	1.29543	2.57015	0.0101655	0.14934
ENSG00000254300	LINC01111	lincRNA	long_non_coding	22.7654	-3.74485	1.45857	-2.56749	0.0102439	0.149938
ENSG00000281386	AP003500.1	lincRNA	long_non_coding	14.1759	-3.58762	1.39822	-2.56585	0.0102923	0.150388
ENSG00000203585	LINC02408	lincRNA	long_non_coding	17.8033	3.45175	1.34647	2.56355	0.0103607	0.150745
ENSG00000233393	AP000688.2	lincRNA	long_non_coding	32.3482	3.1823	1.24221	2.56181	0.010413	0.150745
ENSG00000254207	AC100797.1	sense_intronic	long_non_coding	90.9316	-2.7677	1.08087	-2.56062	0.0104485	0.150745
ENSG00000267107	PCAT19	lincRNA	long_non_coding	55.0241	2.82605	1.10343	2.56114	0.0104328	0.150745
ENSG00000272950	AC093799.2	antisense_RNA	long_non_coding	23.012	4.36091	1.70209	2.56209	0.0104043	0.150745
ENSG00000260059	AC092620.3	lincRNA	long_non_coding	18.7793	3.09221	1.20867	2.55835	0.010517	0.151225
ENSG00000268240	AC123912.2	lincRNA	long_non_coding	33.4049	3.2003	1.25397	2.55214	0.0107065	0.153047
ENSG00000267583	AC007998.3	lincRNA	long_non_coding	15.5557	3.844	1.50688	2.55096	0.0107425	0.153383
ENSG00000240707	LINC01168	lincRNA	long_non_coding	100.422	-2.31819	0.909536	-2.54876	0.0108107	0.153884
ENSG00000258604	AL161668.3	lincRNA	long_non_coding	9.97531	3.784	1.48562	2.54709	0.0108625	0.154219
ENSG00000268047	AC018766.1	antisense_RNA	long_non_coding	11.3921	-3.70069	1.45279	-2.54729	0.0108562	0.154219
ENSG00000175604	AC007601.1	antisense_RNA	long_non_coding	9.50364	4.0663	1.59682	2.5465	0.0108809	0.154364
ENSG00000254620	AL050327.1	lincRNA	long_non_coding	19.5925	4.11633	1.61809	2.54394	0.010961	0.155371
ENSG00000254990	AP001781.2	lincRNA	long_non_coding	35.5539	3.76241	1.48014	2.54192	0.0110245	0.15586
ENSG00000225885	AC023590.1	antisense_RNA	long_non_coding	44.3803	3.30968	1.30266	2.5407	0.0110631	0.156041
ENSG00000223646	AC002463.1	lincRNA	long_non_coding	26.6269	3.70114	1.45766	2.5391	0.0111139	0.15605
ENSG00000236106	AC010729.1	lincRNA	long_non_coding	23.6915	3.19544	1.2579	2.54029	0.011076	0.15605
ENSG00000253666	AP000424.1	antisense_RNA	long_non_coding	12.1232	3.8637	1.52139	2.53959	0.0110983	0.15605
ENSG00000232295	AL589935.1	processed_transcript	long_non_coding	28.8236	2.63268	1.03709	2.53852	0.0111321	0.156202
ENSG00000237753	AC079922.2	lincRNA	long_non_coding	47.4055	3.34521	1.31895	2.53626	0.0112045	0.156856
ENSG00000196668	LINC00173	processed_transcript	long_non_coding	85.9082	-2.34072	0.923186	-2.53548	0.0112294	0.157115
ENSG00000227606	AC005392.1	lincRNA	long_non_coding	14.8881	4.00811	1.58108	2.53505	0.0112432	0.157157
ENSG00000278434	AC023830.3	sense_intronic	long_non_coding	22.3937	-2.76546	1.09096	-2.53488	0.0112485	0.157157
ENSG00000225539	LINC01821	lincRNA	long_non_coding	54.062	2.79267	1.10341	2.53094	0.0113759	0.158142
ENSG00000272768	AC004854.2	antisense_RNA	long_non_coding	30.4571	-3.8852	1.53607	-2.52932	0.0114284	0.158716
ENSG00000273557	AC008781.3	sense_intronic	long_non_coding	15.9018	4.12726	1.63464	2.52488	0.0115738	0.159999
ENSG00000272690	LINC02018	lincRNA	long_non_coding	41.802	-3.20442	1.26951	-2.52413	0.0115984	0.160073
ENSG00000272953	AC092171.4	lincRNA	long_non_coding	33.4346	-3.14181	1.24468	-2.52419	0.0115966	0.160073
ENSG00000237560	LINC01497	lincRNA	long_non_coding	22.0932	3.54483	1.40575	2.52167	0.01168	0.16062
ENSG00000258390	LINC02318	lincRNA	long_non_coding	14.5457	3.44074	1.36614	2.51859	0.0117827	0.160887
ENSG00000258655	ARHGAP5-AS1	antisense_RNA	long_non_coding	26.1112	-3.66104	1.4543	-2.5174	0.0118225	0.161087
ENSG00000230185	C9orf147	antisense_RNA	long_non_coding	10.5596	4.07898	1.62136	2.51577	0.0118772	0.161454
ENSG00000225632	AL161644.1	antisense_RNA	long_non_coding	25.0802	3.06198	1.2183	2.51332	0.0119602	0.161826
ENSG00000229258	AL445488.1	antisense_RNA	long_non_coding	16.2401	3.66062	1.45701	2.51242	0.0119908	0.161826
ENSG00000265474	AC010761.4	antisense_RNA	long_non_coding	18.7497	-3.57606	1.42334	-2.51245	0.0119897	0.161826
ENSG00000225889	AC012368.1	antisense_RNA	long_non_coding	43.8579	2.55801	1.02033	2.50705	0.0121745	0.162506
ENSG00000175772	LINC01106	lincRNA	long_non_coding	96.3341	-2.68142	1.07095	-2.50379	0.0122872	0.163466
ENSG00000224260	AL023754.1	lincRNA	long_non_coding	45.0899	3.15447	1.26004	2.50348	0.012298	0.163466
ENSG00000233936	AL390778.2	lincRNA	long_non_coding	20.3941	3.31434	1.32623	2.49906	0.0124522	0.164413
ENSG00000235927	NEXN-AS1	antisense_RNA	long_non_coding	40.8722	-3.1623	1.26522	-2.4994	0.0124404	0.164413
ENSG00000267284	AC022031.2	lincRNA	long_non_coding	14.8415	3.93174	1.57323	2.49915	0.0124491	0.164413
ENSG00000265399	AP005329.2	antisense_RNA	long_non_coding	50.8556	3.27821	1.31283	2.49705	0.0125233	0.164551
ENSG00000261519	AC010542.4	lincRNA	long_non_coding	10.051	3.44636	1.38092	2.49571	0.0125707	0.164907
ENSG00000279070	AC073263.2	lincRNA	long_non_coding	10.0036	3.33271	1.33619	2.49418	0.0126249	0.164907
ENSG00000261654	AL360270.2	sense_overlapping	long_non_coding	163.256	2.89264	1.16029	2.49303	0.0126658	0.165354
ENSG00000188185	LINC00265	lincRNA	long_non_coding	26.5797	2.53088	1.01538	2.49254	0.0126834	0.165407
ENSG00000260401	AP002761.4	sense_overlapping	long_non_coding	73.8238	-2.85764	1.14639	-2.49272	0.012677	0.165407
ENSG00000225208	AL133387.1	lincRNA	long_non_coding	34.8391	-2.90144	1.16508	-2.49033	0.0127624	0.165412
ENSG00000273387	AC005005.3	antisense_RNA	long_non_coding	15.7265	-3.19399	1.28207	-2.49127	0.0127289	0.165412
ENSG00000244471	AL137058.1	lincRNA	long_non_coding	46.2073	2.66852	1.07313	2.48668	0.0128943	0.166196
ENSG00000259788	AL596325.1	antisense_RNA	long_non_coding	9.39693	3.55506	1.42974	2.4865	0.0129007	0.166196
ENSG00000272758	AC083798.2	antisense_RNA	long_non_coding	27.8021	3.49057	1.40372	2.48665	0.0128952	0.166196
ENSG00000258203	AC004801.5	lincRNA	long_non_coding	52.089	-3.43949	1.3842	-2.48482	0.0129617	0.166718
ENSG00000253825	AC097173.2	lincRNA	long_non_coding	10.7155	4.16917	1.678	2.4846	0.0129696	0.166731
ENSG00000261630	AC007496.2	antisense_RNA	long_non_coding	11.4442	4.06464	1.63807	2.48137	0.0130879	0.16737
ENSG00000227674	LINC00355	lincRNA	long_non_coding	35.7392	2.70531	1.09087	2.47995	0.0131402	0.167839
ENSG00000266554	LINC01443	lincRNA	long_non_coding	13.4518	3.72691	1.5029	2.47981	0.0131453	0.167839
ENSG00000248428	AC010395.1	lincRNA	long_non_coding	15.8555	3.03315	1.22411	2.47785	0.0132175	0.168343
ENSG00000261382	AC091962.1	lincRNA	long_non_coding	12.6299	3.0134	1.2161	2.47792	0.0132151	0.168343
ENSG00000231131	LINC01468	lincRNA	long_non_coding	78.7896	-3.04529	1.23079	-2.47426	0.0133513	0.168708
ENSG00000231881	AL109615.2	lincRNA	long_non_coding	20.45	-3.12246	1.26158	-2.47505	0.0133217	0.168708
ENSG00000232347	AL390728.5	lincRNA	long_non_coding	22.0503	4.0723	1.64434	2.47656	0.0132654	0.168708
ENSG00000260945	AC109495.1	lincRNA	long_non_coding	22.5644	-3.39636	1.37252	-2.47454	0.0133409	0.168708
ENSG00000229425	AJ009632.2	lincRNA	long_non_coding	86.595	2.32045	0.938539	2.47241	0.0134207	0.169219
ENSG00000255491	AC100858.3	lincRNA	long_non_coding	74.8772	2.64469	1.06968	2.4724	0.0134209	0.169219
ENSG00000223770	AC006145.1	antisense_RNA	long_non_coding	46.5621	2.78399	1.12862	2.46672	0.0136358	0.170413
ENSG00000259356	AC022710.1	antisense_RNA	long_non_coding	15.3698	3.39082	1.37452	2.46692	0.0136279	0.170413
ENSG00000278408	AC108861.1	antisense_RNA	long_non_coding	17.3993	4.13061	1.67462	2.4666	0.0136403	0.170413
ENSG00000232354	VIPR1-AS1	antisense_RNA	long_non_coding	102.972	-2.14411	0.869396	-2.4662	0.0136554	0.170503
ENSG00000231305	AC112484.2	antisense_RNA	long_non_coding	28.3014	-2.49619	1.0135	-2.46294	0.0137802	0.171371
ENSG00000218109	KIRREL3-AS3	antisense_RNA	long_non_coding	43.1802	-2.67687	1.08784	-2.46071	0.0138663	0.171651
ENSG00000253783	AC100807.1	lincRNA	long_non_coding	11.5957	3.94347	1.60404	2.45846	0.0139533	0.17238
ENSG00000220891	LL22NC03-63E9.3	antisense_RNA	long_non_coding	31.1602	2.9244	1.19008	2.45731	0.0139982	0.172498
ENSG00000251688	LINC02507	lincRNA	long_non_coding	11.4986	-3.46775	1.4123	-2.45539	0.0140731	0.173159
ENSG00000215231	LINC01020	lincRNA	long_non_coding	43.4746	-3.28029	1.33783	-2.45195	0.0142086	0.173513
ENSG00000227175	AL590677.1	antisense_RNA	long_non_coding	12.4101	-3.69391	1.50622	-2.45245	0.0141888	0.173513
ENSG00000238131	AC073521.1	lincRNA	long_non_coding	32.2482	4.08622	1.66887	2.4485	0.0143453	0.174309
ENSG00000243319	FGF14-IT1	sense_intronic	long_non_coding	27.074	3.17446	1.29709	2.44737	0.0143903	0.174419
ENSG00000239523	MYLK-AS1	antisense_RNA	long_non_coding	23.6598	-3.12977	1.27918	-2.44669	0.0144174	0.174442
ENSG00000253787	LINC02219	lincRNA	long_non_coding	17.8518	3.40905	1.395	2.44376	0.0145351	0.174932
ENSG00000245571	AP001258.1	lincRNA	long_non_coding	68.7368	2.82463	1.15686	2.44163	0.0146212	0.175303
ENSG00000233068	AL590004.3	lincRNA	long_non_coding	17.4596	3.90912	1.60145	2.44099	0.0146471	0.175441
ENSG00000261008	LINC01572	lincRNA	long_non_coding	66.9341	2.52514	1.03641	2.43643	0.0148329	0.176258
ENSG00000281756	C2-AS1	antisense_RNA	long_non_coding	17.2853	3.71976	1.52667	2.43652	0.0148293	0.176258
ENSG00000258912	LINC02316	lincRNA	long_non_coding	23.312	3.86992	1.58905	2.43537	0.0148768	0.176346
ENSG00000235563	AL445183.2	antisense_RNA	long_non_coding	29.485	-3.09185	1.27024	-2.43406	0.0149306	0.176444
ENSG00000236299	AC092634.5	lincRNA	long_non_coding	19.5806	4.13824	1.70063	2.43336	0.0149596	0.17652
ENSG00000255618	LINC02440	lincRNA	long_non_coding	30.6835	-3.21641	1.32305	-2.43106	0.0150548	0.176874
ENSG00000258940	AL132639.2	antisense_RNA	long_non_coding	10.5747	3.77441	1.55485	2.42751	0.015203	0.178077
ENSG00000261659	Z92544.2	processed_transcript	long_non_coding	53.0581	2.87256	1.18349	2.4272	0.0152159	0.178142
ENSG00000230212	AP000688.1	sense_intronic	long_non_coding	9.79469	3.40332	1.40301	2.42572	0.0152781	0.178527
ENSG00000260661	AC116903.2	antisense_RNA	long_non_coding	12.521	3.75386	1.54749	2.42578	0.0152756	0.178527
ENSG00000225855	RUSC1-AS1	antisense_RNA	long_non_coding	46.8005	-2.89044	1.19311	-2.4226	0.0154097	0.179378
ENSG00000225924	TAB2-AS1	lincRNA	long_non_coding	15.3563	-3.71029	1.53188	-2.42205	0.0154334	0.179406
ENSG00000257830	AC021066.1	antisense_RNA	long_non_coding	24.2563	-3.26913	1.34983	-2.42189	0.0154399	0.179406
ENSG00000215022	AL008729.1	antisense_RNA	long_non_coding	25.5439	-2.45089	1.01274	-2.42005	0.0155184	0.179877
ENSG00000249717	AC110760.2	antisense_RNA	long_non_coding	33.6716	2.43522	1.0062	2.42022	0.0155113	0.179877
ENSG00000256092	AC137767.1	lincRNA	long_non_coding	30.4549	-2.89877	1.19814	-2.41939	0.0155465	0.179877
ENSG00000226203	LINC01733	lincRNA	long_non_coding	57.5126	2.53049	1.04728	2.41625	0.0156814	0.180388
ENSG00000259611	LINC01582	lincRNA	long_non_coding	29.4301	3.0604	1.26753	2.41447	0.0157582	0.180849
ENSG00000268678	AC005261.3	antisense_RNA	long_non_coding	11.1316	-3.64014	1.50883	-2.41256	0.015841	0.181453
ENSG00000230061	TRPM2-AS	antisense_RNA	long_non_coding	76.1683	-2.62216	1.08729	-2.41164	0.015881	0.181741
ENSG00000265843	LINC01029	lincRNA	long_non_coding	30.322	2.88466	1.19753	2.40883	0.0160035	0.182752
ENSG00000279579	LINC01666	lincRNA	long_non_coding	16.8474	3.91353	1.62712	2.40518	0.0161645	0.183692
ENSG00000226673	LINC01108	lincRNA	long_non_coding	44.0826	2.31421	0.964336	2.3998	0.0164042	0.185552
ENSG00000236255	AC009404.1	lincRNA	long_non_coding	218.815	2.67696	1.11591	2.3989	0.0164445	0.18559
ENSG00000247853	AC006064.2	antisense_RNA	long_non_coding	9.53703	3.97193	1.65575	2.39887	0.0164456	0.18559
ENSG00000272335	AC093297.3	lincRNA	long_non_coding	13.7224	3.00222	1.25206	2.39782	0.0164931	0.185953
ENSG00000268324	LRRC2-AS1	antisense_RNA	long_non_coding	41.1308	3.13684	1.30989	2.39473	0.0166325	0.186782
ENSG00000215162	LINC00269	lincRNA	long_non_coding	15.9422	3.75584	1.56945	2.3931	0.0167067	0.187272
ENSG00000204758	AC008429.1	antisense_RNA	long_non_coding	13.273	3.2505	1.36026	2.38962	0.0168657	0.188102
ENSG00000224616	RTCA-AS1	antisense_RNA	long_non_coding	14.9326	4.09507	1.71338	2.39004	0.0168464	0.188102
ENSG00000224758	LINC01167	lincRNA	long_non_coding	11.4911	-3.42087	1.43105	-2.39046	0.0168272	0.188102
ENSG00000226308	AL122058.1	lincRNA	long_non_coding	22.9025	-3.36959	1.41096	-2.38815	0.0169335	0.188102
ENSG00000230876	LINC00486	lincRNA	long_non_coding	43.6364	2.80421	1.17315	2.39033	0.0168332	0.188102
ENSG00000253778	AC090572.2	lincRNA	long_non_coding	12.6673	3.47958	1.45721	2.38784	0.0169478	0.188102
ENSG00000261035	AL139348.1	lincRNA	long_non_coding	18.7581	2.68143	1.12246	2.38888	0.0169	0.188102
ENSG00000254605	AP003555.2	lincRNA	long_non_coding	14.4202	3.4595	1.44916	2.38725	0.0169751	0.188255
ENSG00000271335	AL117336.3	antisense_RNA	long_non_coding	24.3477	2.69632	1.13047	2.38514	0.0170727	0.188791
ENSG00000254467	AP002765.2	lincRNA	long_non_coding	12.9564	3.1648	1.32708	2.3848	0.0170886	0.188826
ENSG00000255375	AL078612.2	lincRNA	long_non_coding	22.0497	3.00175	1.25884	2.38454	0.0171005	0.188872
ENSG00000226846	LINC00348	lincRNA	long_non_coding	9.77602	3.64392	1.5286	2.38383	0.0171337	0.189067
ENSG00000231327	LINC01816	lincRNA	long_non_coding	40.3201	-2.5821	1.08314	-2.3839	0.0171303	0.189067
ENSG00000229255	AC138089.1	lincRNA	long_non_coding	13.0671	-4.01303	1.6844	-2.38247	0.017197	0.18923
ENSG00000255420	CASC23	antisense_RNA	long_non_coding	40.157	3.21785	1.35051	2.3827	0.0171863	0.18923
ENSG00000261514	LINC01976	lincRNA	long_non_coding	27.7793	-3.27993	1.37676	-2.38236	0.0172021	0.18923
ENSG00000232613	AC007386.2	antisense_RNA	long_non_coding	10.7394	4.05862	1.7067	2.37804	0.0174048	0.190024
ENSG00000227818	AL590408.1	lincRNA	long_non_coding	40.3447	3.23333	1.36023	2.37705	0.0174519	0.19017
ENSG00000206337	HCP5	sense_overlapping	long_non_coding	55.4079	2.73018	1.15073	2.37257	0.0176649	0.190604
ENSG00000261373	VPS9D1-AS1	antisense_RNA	long_non_coding	62.8463	-2.97197	1.25203	-2.37372	0.01761	0.190604
ENSG00000266975	FARSA-AS1	antisense_RNA	long_non_coding	11.5654	-3.27621	1.38102	-2.37231	0.017677	0.190604
ENSG00000253181	AC138356.3	antisense_RNA	long_non_coding	19.1235	3.44015	1.4507	2.37136	0.0177227	0.190734
ENSG00000258752	AL357093.2	antisense_RNA	long_non_coding	33.7805	3.50224	1.47728	2.37074	0.0177526	0.190971
ENSG00000246777	AC044802.1	lincRNA	long_non_coding	103.642	2.80286	1.18276	2.36977	0.0177992	0.191136
ENSG00000259891	AC107375.1	antisense_RNA	long_non_coding	38.5917	2.62932	1.10948	2.36986	0.017795	0.191136
ENSG00000266654	AC129510.2	antisense_RNA	long_non_coding	11.185	4.24412	1.79136	2.36922	0.0178257	0.191178
ENSG00000221817	PPP3CB-AS1	processed_transcript	long_non_coding	42.3725	2.76699	1.16909	2.36679	0.0179429	0.191419
ENSG00000259763	LINC02157	lincRNA	long_non_coding	24.426	-3.55675	1.50266	-2.36697	0.0179344	0.191419
ENSG00000256582	LINC02390	lincRNA	long_non_coding	26.3539	-2.82854	1.19632	-2.36437	0.0180605	0.191907
ENSG00000279085	AL022323.3	antisense_RNA	long_non_coding	183.195	-2.12549	0.898685	-2.36511	0.0180246	0.191907
ENSG00000268170	AC073342.2	antisense_RNA	long_non_coding	9.62577	3.6845	1.56074	2.36074	0.0182383	0.192322
ENSG00000236301	MRGPRG-AS1	antisense_RNA	long_non_coding	35.2783	-2.18484	0.92628	-2.35872	0.0183379	0.193011
ENSG00000268093	AC022154.1	antisense_RNA	long_non_coding	25.7163	3.34678	1.41924	2.35814	0.0183666	0.193119
ENSG00000226921	LINC00454	lincRNA	long_non_coding	43.613	-2.46257	1.04636	-2.35347	0.018599	0.194027
ENSG00000273001	AL731533.2	lincRNA	long_non_coding	43.8387	3.04651	1.29515	2.35224	0.0186609	0.19448
ENSG00000275212	AC005858.1	lincRNA	long_non_coding	21.1641	2.43064	1.03399	2.35074	0.018736	0.194785
ENSG00000234147	AL035446.1	lincRNA	long_non_coding	12.2048	3.62401	1.54234	2.34968	0.0187897	0.195072
ENSG00000203395	AC015969.1	antisense_RNA	long_non_coding	12.4681	3.4945	1.48779	2.34879	0.0188348	0.195125
ENSG00000254934	LINC00678	lincRNA	long_non_coding	57.3688	-2.91578	1.24129	-2.349	0.0188238	0.195125
ENSG00000233901	LINC01503	lincRNA	long_non_coding	19.499	3.31212	1.41116	2.34709	0.0189207	0.195889
ENSG00000253433	NCRNA00250	lincRNA	long_non_coding	10.0542	4.1088	1.75292	2.34397	0.0190795	0.196456
ENSG00000257337	AC068888.1	antisense_RNA	long_non_coding	56.2699	-2.05451	0.876542	-2.34388	0.0190842	0.196456
ENSG00000259929	AC010601.1	lincRNA	long_non_coding	11.9235	-3.62085	1.54463	-2.34415	0.0190705	0.196456
ENSG00000237463	AL157714.2	antisense_RNA	long_non_coding	85.3778	2.34813	1.00191	2.34365	0.0190963	0.196498
ENSG00000206344	HCG27	lincRNA	long_non_coding	52.2282	-2.9398	1.25485	-2.34274	0.0191425	0.196725
ENSG00000267535	LINC00868	lincRNA	long_non_coding	22.0393	-2.87872	1.23149	-2.33759	0.0194084	0.198205
ENSG00000225298	LINC00113	lincRNA	long_non_coding	28.5776	-3.49069	1.49385	-2.33671	0.0194545	0.198418
ENSG00000253628	AC110011.1	lincRNA	long_non_coding	21.8989	-3.20981	1.374	-2.33609	0.0194863	0.198418
ENSG00000224525	AL591686.1	antisense_RNA	long_non_coding	20.1205	-2.61532	1.11997	-2.33518	0.0195342	0.198657
ENSG00000250433	CLSTN2-AS1	antisense_RNA	long_non_coding	32.65	2.76652	1.18544	2.33375	0.0196088	0.199023
ENSG00000203999	LINC01270	lincRNA	long_non_coding	24.8491	-3.17975	1.36293	-2.33302	0.019647	0.199223
ENSG00000176984	AP000679.1	antisense_RNA	long_non_coding	86.054	-1.89988	0.815573	-2.3295	0.0198325	0.199908
ENSG00000261307	AC102797.1	lincRNA	long_non_coding	22.3434	2.92113	1.25402	2.32941	0.0198372	0.199908
ENSG00000250320	AC113383.1	antisense_RNA	long_non_coding	16.4347	3.59407	1.54449	2.32703	0.0199635	0.200763
ENSG00000272620	AFAP1-AS1	antisense_RNA	long_non_coding	118.895	2.2683	0.975563	2.32512	0.0200654	0.201328
ENSG00000223617	LINC00370	lincRNA	long_non_coding	17.0436	-3.64132	1.56791	-2.32241	0.0202108	0.202083
ENSG00000251165	F11-AS1	antisense_RNA	long_non_coding	11.4692	3.1474	1.35613	2.32086	0.0202944	0.202261
ENSG00000248165	AC110760.1	antisense_RNA	long_non_coding	9.80905	4.07197	1.75673	2.31793	0.0204532	0.203257
ENSG00000231201	AF127577.2	antisense_RNA	long_non_coding	18.7066	3.44632	1.49057	2.31209	0.0207727	0.205173
ENSG00000223914	LINC02471	lincRNA	long_non_coding	42.8128	2.1315	0.922555	2.31043	0.0208644	0.205667
ENSG00000248242	AC004053.1	lincRNA	long_non_coding	9.82788	4.07518	1.76423	2.30989	0.0208941	0.205711
ENSG00000228302	AL512770.1	antisense_RNA	long_non_coding	189.519	-2.1124	0.916409	-2.30508	0.0211619	0.206991
ENSG00000204584	AC027801.1	antisense_RNA	long_non_coding	24.8674	-2.28258	0.992323	-2.30024	0.0214348	0.207893
ENSG00000267550	AC022517.1	antisense_RNA	long_non_coding	28.0036	-2.63361	1.14606	-2.29798	0.021563	0.208591
ENSG00000249699	LINC02261	lincRNA	long_non_coding	29.8286	-2.77802	1.20944	-2.29694	0.0216225	0.208834
ENSG00000184608	FAM167A-AS1	antisense_RNA	long_non_coding	43.2459	2.21002	0.963095	2.29471	0.02175	0.209497
ENSG00000250910	AC097467.3	antisense_RNA	long_non_coding	94.9335	2.25144	0.981154	2.29468	0.0217512	0.209497
ENSG00000215014	AL645728.1	lincRNA	long_non_coding	19.0019	-2.62788	1.14706	-2.29097	0.0219651	0.210394
ENSG00000226266	AC009961.1	lincRNA	long_non_coding	13.1539	3.00105	1.31132	2.28858	0.0221039	0.211077
ENSG00000246363	LINC02458	lincRNA	long_non_coding	72.7634	2.54779	1.1137	2.28767	0.0221566	0.211077
ENSG00000247151	CSTF3-AS1	antisense_RNA	long_non_coding	25.8632	2.6223	1.14643	2.28736	0.0221749	0.211077
ENSG00000248296	AC025465.1	lincRNA	long_non_coding	17.7376	2.7169	1.18778	2.28738	0.0221739	0.211077
ENSG00000266977	AC006504.2	lincRNA	long_non_coding	24.7632	-3.70081	1.61765	-2.28778	0.0221506	0.211077
ENSG00000222030	LINC01793	lincRNA	long_non_coding	57.7716	3.02501	1.32344	2.28571	0.022271	0.211193
ENSG00000228484	AL137025.1	lincRNA	long_non_coding	24.7325	-2.6202	1.14643	-2.28553	0.0222818	0.211193
ENSG00000238290	AL034417.2	lincRNA	long_non_coding	36.1893	3.09016	1.35199	2.28564	0.0222754	0.211193
ENSG00000267383	AC011447.3	antisense_RNA	long_non_coding	28.7366	2.25925	0.988222	2.28617	0.0222441	0.211193
ENSG00000198671	AC135895.1	antisense_RNA	long_non_coding	9.40997	3.60115	1.57604	2.28493	0.0223169	0.211356
ENSG00000233251	AC007743.1	antisense_RNA	long_non_coding	52.1397	3.12915	1.37009	2.28391	0.022377	0.211832
ENSG00000260072	AC008938.1	lincRNA	long_non_coding	79.0672	2.15268	0.942684	2.28357	0.0223969	0.211832
ENSG00000273162	AL133215.2	lincRNA	long_non_coding	10.9228	3.28054	1.43709	2.28276	0.0224446	0.211989
ENSG00000253871	AC068075.1	lincRNA	long_non_coding	26.3605	3.28837	1.44071	2.28246	0.0224621	0.21199
ENSG00000204588	LINC01123	lincRNA	long_non_coding	34.1094	-2.48799	1.0903	-2.28193	0.0224935	0.212163
ENSG00000250643	AC083906.3	antisense_RNA	long_non_coding	11.6223	3.73273	1.63618	2.28137	0.0225265	0.212163
ENSG00000274173	AL035661.1	lincRNA	long_non_coding	13.8363	-2.95466	1.2949	-2.28178	0.0225024	0.212163
ENSG00000198547	C20orf203	lincRNA	long_non_coding	44.4246	-2.47616	1.08718	-2.2776	0.0227503	0.213636
ENSG00000224729	PCOLCE-AS1	antisense_RNA	long_non_coding	42.0949	-2.73303	1.19984	-2.27783	0.0227366	0.213636
ENSG00000272888	LINC01578	processed_transcript	long_non_coding	103.104	2.68599	1.17943	2.27736	0.0227647	0.213689
ENSG00000243004	AC005062.1	sense_overlapping	long_non_coding	56.3381	2.49384	1.09633	2.27471	0.0229236	0.214602
ENSG00000223843	EFCAB6-AS1	antisense_RNA	long_non_coding	72.3047	2.16623	0.954159	2.27031	0.023189	0.215023
ENSG00000237943	PRKCQ-AS1	processed_transcript	long_non_coding	28.3298	2.79747	1.23215	2.2704	0.0231832	0.215023
ENSG00000248949	AC122719.1	lincRNA	long_non_coding	23.5836	3.07892	1.3557	2.27109	0.0231413	0.215023
ENSG00000271913	AL035530.2	antisense_RNA	long_non_coding	107.641	2.9163	1.28359	2.27198	0.0230875	0.215023
ENSG00000272798	AL008721.1	lincRNA	long_non_coding	18.1487	-3.28961	1.44836	-2.27126	0.0231312	0.215023
ENSG00000275210	AC245884.11	processed_transcript	long_non_coding	14.1695	2.94882	1.29948	2.26923	0.0232546	0.215398
ENSG00000180712	LINC02363	lincRNA	long_non_coding	17.2917	2.74553	1.21222	2.26489	0.0235194	0.215871
ENSG00000253616	AC107959.3	antisense_RNA	long_non_coding	12.1386	-3.33824	1.47329	-2.26584	0.0234612	0.215871
ENSG00000267586	LINC00907	lincRNA	long_non_coding	98.1192	2.1815	0.962933	2.26547	0.0234837	0.215871
ENSG00000277534	AC007996.1	sense_intronic	long_non_coding	18.4513	3.47528	1.53474	2.26441	0.023549	0.21598
ENSG00000157306	ZFHX2-AS1	processed_transcript	long_non_coding	88.8095	-2.02246	0.894154	-2.26186	0.0237057	0.216705
ENSG00000234688	AL049749.1	antisense_RNA	long_non_coding	17.9452	-2.95464	1.30593	-2.26248	0.0236679	0.216705
ENSG00000226172	AL139420.1	lincRNA	long_non_coding	9.6531	-3.26412	1.444	-2.26047	0.0237921	0.216794
ENSG00000233178	AL161457.2	antisense_RNA	long_non_coding	44.9328	-2.5372	1.12226	-2.26081	0.0237712	0.216794
ENSG00000237838	AC092422.1	lincRNA	long_non_coding	10.6907	3.47147	1.53596	2.26013	0.0238132	0.216794
ENSG00000261326	LINC01355	lincRNA	long_non_coding	27.6794	2.27753	1.00748	2.26062	0.0237827	0.216794
ENSG00000272247	AC080013.5	antisense_RNA	long_non_coding	10.3747	-3.08413	1.36431	-2.26058	0.0237855	0.216794
ENSG00000237361	TUSC8	lincRNA	long_non_coding	23.6009	3.1403	1.38982	2.2595	0.0238521	0.216874
ENSG00000238113	LINC01410	lincRNA	long_non_coding	152.595	-2.00603	0.889418	-2.25544	0.0241055	0.218292
ENSG00000268628	AL121761.2	lincRNA	long_non_coding	27.6687	-2.83	1.25494	-2.25509	0.0241274	0.218329
ENSG00000261396	AC027682.5	antisense_RNA	long_non_coding	10.0477	-3.13562	1.39091	-2.25436	0.0241734	0.218542
ENSG00000205865	FAM99B	antisense_RNA	long_non_coding	14.1071	3.06133	1.35822	2.25393	0.0242004	0.218665
ENSG00000272321	AP003355.2	antisense_RNA	long_non_coding	88.6173	-2.1481	0.953357	-2.2532	0.0242466	0.21892
ENSG00000273388	AC005291.2	antisense_RNA	long_non_coding	17.5106	3.62234	1.60758	2.2533	0.0242405	0.21892
ENSG00000264515	AC011474.1	processed_transcript	long_non_coding	57.6886	2.19771	0.975552	2.25278	0.0242729	0.219076
ENSG00000263072	ZNF213-AS1	antisense_RNA	long_non_coding	37.9227	2.51652	1.11715	2.25263	0.0242824	0.21908
ENSG00000247810	AL136537.1	lincRNA	long_non_coding	10.546	4.15603	1.84527	2.25226	0.024306	0.219213
ENSG00000226520	KIRREL1-IT1	sense_intronic	long_non_coding	13.3664	-3.25934	1.44751	-2.25169	0.024342	0.219227
ENSG00000237976	AL391069.3	antisense_RNA	long_non_coding	41.467	3.45191	1.53322	2.25141	0.0243597	0.219227
ENSG00000250955	AC008592.2	lincRNA	long_non_coding	17.8621	2.79478	1.24114	2.25178	0.024336	0.219227
ENSG00000250934	AC016924.1	lincRNA	long_non_coding	15.0585	-2.82849	1.25695	-2.25028	0.0244312	0.219368
ENSG00000260316	AL008727.1	sense_intronic	long_non_coding	15.6213	2.7382	1.21662	2.25067	0.0244063	0.219368
ENSG00000267606	AC006116.9	lincRNA	long_non_coding	17.37	3.21283	1.42804	2.24981	0.024461	0.219474
ENSG00000250365	AL139353.2	antisense_RNA	long_non_coding	12.8498	3.37076	1.49887	2.24886	0.0245215	0.219694
ENSG00000260838	AC022893.2	lincRNA	long_non_coding	49.0474	-2.56495	1.14052	-2.24893	0.0245168	0.219694
ENSG00000228108	AC092839.1	antisense_RNA	long_non_coding	18.54	3.24227	1.44372	2.24578	0.0247182	0.220384
ENSG00000196096	AC079610.1	lincRNA	long_non_coding	38.3406	2.48072	1.10494	2.24511	0.0247613	0.220399
ENSG00000259645	AC027237.4	sense_intronic	long_non_coding	22.7801	-2.45953	1.0954	-2.24533	0.0247471	0.220399
ENSG00000204460	LINC01854	lincRNA	long_non_coding	29.3683	-2.65545	1.18357	-2.2436	0.0248579	0.2206
ENSG00000234913	AC016027.2	sense_intronic	long_non_coding	22.5301	3.09847	1.38194	2.24211	0.024954	0.22089
ENSG00000230606	AC092683.1	lincRNA	long_non_coding	22.3064	2.44325	1.09271	2.23595	0.0253552	0.222422
ENSG00000231674	LINC00410	lincRNA	long_non_coding	16.3827	2.5138	1.12449	2.23551	0.0253841	0.222437
ENSG00000257671	KRT7-AS	antisense_RNA	long_non_coding	27.9621	-2.15358	0.963979	-2.23405	0.0254796	0.223103
ENSG00000280711	AC108024.1	lincRNA	long_non_coding	18.0525	-2.73563	1.22466	-2.23379	0.0254967	0.223103
ENSG00000263089	AC007114.2	antisense_RNA	long_non_coding	74.5688	-2.09872	0.940396	-2.23174	0.0256319	0.223724
ENSG00000237070	AC005550.3	antisense_RNA	long_non_coding	13.6354	2.86963	1.28746	2.22891	0.02582	0.224402
ENSG00000260694	AC009145.3	antisense_RNA	long_non_coding	9.56874	-3.3958	1.52407	-2.22811	0.0258734	0.224626
ENSG00000269019	AC002985.2	antisense_RNA	long_non_coding	26.2372	-2.555	1.1467	-2.22813	0.0258718	0.224626
ENSG00000234647	AL606970.3	lincRNA	long_non_coding	17.1024	3.27326	1.46929	2.22778	0.0258953	0.224724
ENSG00000248844	AP003555.1	lincRNA	long_non_coding	33.9521	-2.89331	1.29885	-2.22761	0.0259069	0.224724
ENSG00000259690	AC107980.1	sense_intronic	long_non_coding	14.2598	2.58145	1.15889	2.22752	0.0259123	0.224724
ENSG00000250930	LNX1-AS1	antisense_RNA	long_non_coding	34.2113	-2.86721	1.28898	-2.22441	0.026121	0.226211
ENSG00000243107	AC000120.1	sense_overlapping	long_non_coding	34.3875	2.5302	1.13884	2.22173	0.0263014	0.226327
ENSG00000236760	AC019118.2	lincRNA	long_non_coding	11.7918	-2.97912	1.34144	-2.22083	0.0263621	0.22653
ENSG00000263278	AC233701.1	sense_intronic	long_non_coding	51.3361	2.00321	0.902433	2.21979	0.0264333	0.226982
ENSG00000259666	LINGO1-AS1	antisense_RNA	long_non_coding	29.8247	-2.23706	1.00824	-2.21878	0.026502	0.227412
ENSG00000267517	LINC01855	lincRNA	long_non_coding	18.3406	3.78837	1.70767	2.21845	0.0265243	0.227523
ENSG00000229177	AC008154.1	lincRNA	long_non_coding	12.8238	3.70531	1.67066	2.21787	0.0265638	0.227696
ENSG00000249926	AC117500.2	lincRNA	long_non_coding	14.622	2.48693	1.12191	2.21669	0.0266444	0.227696
ENSG00000251161	AC020661.1	lincRNA	long_non_coding	50.987	2.99427	1.35145	2.21559	0.0267193	0.227905
ENSG00000215417	MIR17HG	processed_transcript	long_non_coding	48.7288	2.97086	1.3421	2.2136	0.0268564	0.228434
ENSG00000253348	AC008514.1	antisense_RNA	long_non_coding	13.2442	3.31672	1.49961	2.21173	0.0269854	0.228982
ENSG00000280011	AL031595.2	antisense_RNA	long_non_coding	264.185	-1.76614	0.798901	-2.21071	0.0270561	0.229421
ENSG00000261207	AL031717.1	antisense_RNA	long_non_coding	13.053	3.89908	1.76563	2.20832	0.0272221	0.230045
ENSG00000273812	BX640514.2	lincRNA	long_non_coding	9.71465	-3.2439	1.47004	-2.20668	0.0273366	0.230359
ENSG00000272506	AL357078.3	lincRNA	long_non_coding	9.46515	4.02461	1.82402	2.20645	0.0273524	0.230407
ENSG00000231039	AL355303.1	lincRNA	long_non_coding	20.9177	3.17791	1.44078	2.20569	0.0274056	0.230628
ENSG00000175773	AP002986.1	lincRNA	long_non_coding	50.1924	2.21535	1.00552	2.20319	0.0275814	0.231486
ENSG00000273100	AL596442.2	lincRNA	long_non_coding	18.3757	2.56214	1.16329	2.20249	0.0276304	0.231486
ENSG00000250986	AC141928.1	lincRNA	long_non_coding	47.5107	-2.35936	1.07227	-2.20034	0.027783	0.232115
ENSG00000236922	LINC01378	lincRNA	long_non_coding	11.0796	3.18819	1.44965	2.19929	0.0278576	0.232499
ENSG00000261623	LINC02179	lincRNA	long_non_coding	70.0245	2.38904	1.08698	2.19787	0.027958	0.233098
ENSG00000228564	LINC01005	antisense_RNA	long_non_coding	20.1754	2.93795	1.33741	2.19674	0.0280389	0.233496
ENSG00000228624	HDAC2-AS2	antisense_RNA	long_non_coding	98.7931	1.88218	0.857139	2.19589	0.0280998	0.233721
ENSG00000231789	PIK3CD-AS2	antisense_RNA	long_non_coding	25.9512	2.75567	1.25482	2.19608	0.0280866	0.233721
ENSG00000259555	AC067863.2	antisense_RNA	long_non_coding	63.6004	2.1342	0.971885	2.19594	0.0280961	0.233721
ENSG00000226252	AL135960.1	antisense_RNA	long_non_coding	46.3095	-2.43226	1.1079	-2.19538	0.0281367	0.233788
ENSG00000236641	Z99916.1	lincRNA	long_non_coding	22.1494	2.75169	1.25329	2.19558	0.0281221	0.233788
ENSG00000249265	AC113167.1	lincRNA	long_non_coding	50.2074	-2.54622	1.16129	-2.19259	0.028337	0.234796
ENSG00000260188	AC002464.1	antisense_RNA	long_non_coding	51.4804	-2.77559	1.26596	-2.19248	0.0283446	0.234796
ENSG00000251002	AC244502.1	processed_transcript	long_non_coding	27.6636	2.50425	1.14247	2.19195	0.0283828	0.234873
ENSG00000205913	SRRM2-AS1	antisense_RNA	long_non_coding	417.737	2.76804	1.26341	2.19092	0.0284575	0.235164
ENSG00000230140	AC016738.2	antisense_RNA	long_non_coding	14.4644	3.42889	1.56615	2.18938	0.0285695	0.23538
ENSG00000226812	AL117382.1	antisense_RNA	long_non_coding	12.5318	-3.2777	1.49787	-2.18824	0.0286521	0.235583
ENSG00000236548	RNF217-AS1	antisense_RNA	long_non_coding	77.8643	2.6247	1.19962	2.18793	0.0286746	0.235688
ENSG00000259462	CPEB1-AS1	antisense_RNA	long_non_coding	31.7947	2.34869	1.07406	2.18675	0.0287608	0.236158
ENSG00000227492	AL138921.1	antisense_RNA	long_non_coding	10.7458	2.75622	1.26105	2.18566	0.0288407	0.236655
ENSG00000228153	AL161793.1	lincRNA	long_non_coding	11.4888	-3.53201	1.617	-2.18429	0.0289409	0.237158
ENSG00000230269	LINC02525	lincRNA	long_non_coding	21.1159	3.19438	1.4629	2.1836	0.0289916	0.237413
ENSG00000229854	AL357936.1	antisense_RNA	long_non_coding	15.3667	-2.52752	1.15784	-2.18295	0.0290395	0.237726
ENSG00000227517	LINC01483	lincRNA	long_non_coding	57.782	2.27007	1.04086	2.18096	0.0291863	0.23847
ENSG00000231090	MIR4422HG	lincRNA	long_non_coding	14.7639	3.12315	1.43209	2.18084	0.0291952	0.23847
ENSG00000263753	LINC00667	lincRNA	long_non_coding	59.4353	2.38104	1.09334	2.17777	0.0294232	0.239341
ENSG00000261560	AC007216.3	sense_intronic	long_non_coding	19.6496	2.53018	1.16374	2.17419	0.029691	0.240788
ENSG00000253408	AC083973.1	antisense_RNA	long_non_coding	18.2552	2.29833	1.05734	2.17368	0.0297292	0.240946
ENSG00000242641	LINC00971	lincRNA	long_non_coding	174.634	2.44237	1.12402	2.1729	0.0297879	0.241181
ENSG00000206129	AC006305.1	lincRNA	long_non_coding	17.7384	2.5759	1.18695	2.17018	0.0299935	0.242122
ENSG00000251126	AC017007.5	antisense_RNA	long_non_coding	11.4409	3.91053	1.80411	2.16757	0.0301916	0.242647
ENSG00000259119	AL132796.2	lincRNA	long_non_coding	16.6566	3.00848	1.38772	2.16792	0.0301645	0.242647
ENSG00000260343	LINC01043	lincRNA	long_non_coding	122.016	2.38848	1.10199	2.16743	0.0302022	0.242647
ENSG00000272084	AL137127.1	3prime_overlapping_ncRNA	long_non_coding	28.9805	2.33004	1.07469	2.1681	0.0301512	0.242647
ENSG00000256031	AC087885.1	sense_intronic	long_non_coding	21.6739	2.94298	1.35818	2.16685	0.0302462	0.242796
ENSG00000277369	AC010654.1	lincRNA	long_non_coding	24.7899	-2.70664	1.25034	-2.16472	0.0304093	0.243225
ENSG00000250198	LINC02199	lincRNA	long_non_coding	28.4777	2.1212	0.980045	2.16439	0.0304345	0.243346
ENSG00000233878	AC073133.2	lincRNA	long_non_coding	78.1658	-2.49279	1.152	-2.16388	0.0304739	0.243581
ENSG00000231728	AC234782.2	antisense_RNA	long_non_coding	9.94581	-3.32522	1.53686	-2.16365	0.0304913	0.243641
ENSG00000163364	LINC01116	lincRNA	long_non_coding	15.6255	3.00317	1.38919	2.16182	0.0306324	0.244084
ENSG00000229967	AF274855.1	antisense_RNA	long_non_coding	13.0613	-2.94993	1.3646	-2.16176	0.0306368	0.244084
ENSG00000226029	LINC01772	lincRNA	long_non_coding	129.672	2.81736	1.30367	2.1611	0.0306874	0.244327
ENSG00000237013	LINC01812	lincRNA	long_non_coding	21.4067	-3.17605	1.47005	-2.16051	0.0307335	0.244582
ENSG00000276317	AL357033.3	antisense_RNA	long_non_coding	10.3111	-3.30692	1.53068	-2.16043	0.0307394	0.244582
ENSG00000273888	FRMD6-AS1	antisense_RNA	long_non_coding	33.887	2.41494	1.11883	2.15846	0.0308924	0.245079
ENSG00000261302	AC106779.1	antisense_RNA	long_non_coding	35.4225	-2.42639	1.12501	-2.15677	0.0310233	0.245648
ENSG00000230303	AL353743.2	lincRNA	long_non_coding	13.3496	2.97214	1.37882	2.15557	0.0311175	0.246063
ENSG00000249171	AC021192.1	lincRNA	long_non_coding	27.911	2.61807	1.21467	2.15537	0.0311329	0.246063
ENSG00000244342	LINC00698	lincRNA	long_non_coding	21.8997	2.27499	1.05621	2.15392	0.0312467	0.246447
ENSG00000229913	AL360295.1	antisense_RNA	long_non_coding	34.3261	-2.39183	1.11124	-2.1524	0.0313657	0.246566
ENSG00000239828	AC063944.1	lincRNA	long_non_coding	61.4829	2.62533	1.22024	2.15148	0.0314383	0.246566
ENSG00000266774	AC116003.2	lincRNA	long_non_coding	12.5416	3.74241	1.73986	2.15098	0.0314774	0.246588
ENSG00000278254	AC004852.2	lincRNA	long_non_coding	20.8034	2.93395	1.36448	2.15024	0.0315363	0.246686
ENSG00000258891	AC005480.1	antisense_RNA	long_non_coding	54.0615	1.96547	0.914478	2.14928	0.0316123	0.246898
ENSG00000264269	AC016866.1	antisense_RNA	long_non_coding	21.8663	-2.8676	1.33426	-2.14921	0.0316178	0.246898
ENSG00000235643	LINC01647	lincRNA	long_non_coding	22.74	2.73978	1.27546	2.14807	0.0317085	0.247211
ENSG00000224329	LINC00297	lincRNA	long_non_coding	17.735	3.35902	1.56685	2.14381	0.0320484	0.248328
ENSG00000233977	AC099681.3	lincRNA	long_non_coding	48.4634	-2.94605	1.37676	-2.13985	0.0323671	0.250106
ENSG00000229404	LINC00858	lincRNA	long_non_coding	16.3536	2.78484	1.30159	2.13956	0.0323902	0.250126
ENSG00000270362	HMGN3-AS1	antisense_RNA	long_non_coding	48.821	-2.29773	1.07448	-2.13846	0.0324795	0.250737
ENSG00000277232	GTSE1-AS1	lincRNA	long_non_coding	36.681	-2.34098	1.09517	-2.13756	0.0325525	0.250983
ENSG00000237328	RAI1-AS1	antisense_RNA	long_non_coding	26.3081	3.45891	1.6183	2.13737	0.0325681	0.25099
ENSG00000275431	AC244100.2	antisense_RNA	long_non_coding	9.40491	3.56272	1.6684	2.13542	0.0327269	0.251703
ENSG00000240207	AC080013.1	antisense_RNA	long_non_coding	46.9859	1.93875	0.908407	2.13424	0.0328235	0.251942
ENSG00000272070	AC005618.1	lincRNA	long_non_coding	33.0091	2.44728	1.14719	2.13328	0.032902	0.252084
ENSG00000233048	LINC01722	lincRNA	long_non_coding	38.6826	3.00657	1.40953	2.13303	0.0329227	0.252162
ENSG00000204464	C1orf195	lincRNA	long_non_coding	11.726	3.31393	1.55462	2.13166	0.0330347	0.252229
ENSG00000226772	AL021393.1	antisense_RNA	long_non_coding	14.6757	3.30863	1.55193	2.13194	0.0330114	0.252229
ENSG00000237250	AL359924.1	antisense_RNA	long_non_coding	60.9258	2.54698	1.19483	2.13166	0.0330349	0.252229
ENSG00000250132	AC004803.1	antisense_RNA	long_non_coding	48.323	2.2798	1.06985	2.13096	0.0330923	0.252259
ENSG00000260398	AC068700.1	sense_overlapping	long_non_coding	35.5045	2.35575	1.10564	2.13068	0.0331158	0.252259
ENSG00000265337	AC079336.3	sense_intronic	long_non_coding	11.0491	3.6599	1.71733	2.13116	0.0330759	0.252259
ENSG00000265533	AC114689.3	lincRNA	long_non_coding	29.7662	3.07647	1.44388	2.1307	0.033114	0.252259
ENSG00000230725	AL035252.2	lincRNA	long_non_coding	99.1346	-2.0303	0.953385	-2.12957	0.0332073	0.252597
ENSG00000228549	BX284668.2	lincRNA	long_non_coding	94.3073	-2.11404	0.992921	-2.12911	0.033245	0.252719
ENSG00000279712	FP325330.3	lincRNA	long_non_coding	177.679	-1.92928	0.906991	-2.12712	0.0334104	0.25343
ENSG00000267761	MIR4527HG	lincRNA	long_non_coding	24.1007	3.3636	1.58151	2.12683	0.0334343	0.253533
ENSG00000230962	LINC01520	lincRNA	long_non_coding	29.3797	3.32535	1.56385	2.12638	0.0334714	0.253651
ENSG00000235381	AL596202.1	antisense_RNA	long_non_coding	9.30989	3.26264	1.53446	2.12625	0.0334825	0.253651
ENSG00000228999	AC068490.1	lincRNA	long_non_coding	20.4431	2.31865	1.0921	2.12312	0.033744	0.254417
ENSG00000233642	GPR158-AS1	antisense_RNA	long_non_coding	31.6422	3.07776	1.45139	2.12056	0.0339585	0.255443
ENSG00000225063	AC093422.2	antisense_RNA	long_non_coding	12.267	3.23653	1.5291	2.11662	0.0342918	0.256402
ENSG00000232536	AL365436.2	sense_intronic	long_non_coding	25.5213	-3.21019	1.51657	-2.11675	0.0342811	0.256402
ENSG00000237233	TMEM26-AS1	antisense_RNA	long_non_coding	14.7453	-2.81809	1.33146	-2.11655	0.0342984	0.256402
ENSG00000266573	AC018697.1	lincRNA	long_non_coding	17.6134	3.00926	1.42182	2.11649	0.0343028	0.256402
ENSG00000249252	AC098829.1	antisense_RNA	long_non_coding	31.0527	-3.16147	1.49395	-2.11618	0.0343293	0.256413
ENSG00000261824	LINC00662	lincRNA	long_non_coding	42.3985	1.8325	0.865899	2.11629	0.0343198	0.256413
ENSG00000281778	LINC00550	lincRNA	long_non_coding	16.1692	3.50168	1.65579	2.11481	0.0344464	0.256816
ENSG00000257495	KRT73-AS1	antisense_RNA	long_non_coding	41.9148	2.31875	1.09659	2.11451	0.0344714	0.256881
ENSG00000260081	AF274858.3	antisense_RNA	long_non_coding	41.0882	-2.46025	1.16353	-2.11446	0.0344762	0.256881
ENSG00000237499	AL357060.2	antisense_RNA	long_non_coding	33.5198	2.28879	1.08268	2.11401	0.0345143	0.257086
ENSG00000231312	AC007388.1	antisense_RNA	long_non_coding	69.1096	2.07775	0.98333	2.11298	0.0346029	0.257589
ENSG00000261083	LINC02516	lincRNA	long_non_coding	19.6565	2.63768	1.24869	2.11236	0.0346554	0.257744
ENSG00000225383	SFTA1P	lincRNA	long_non_coding	9.46577	-2.62407	1.24254	-2.11186	0.0346983	0.257922
ENSG00000272719	AC006483.2	antisense_RNA	long_non_coding	14.6336	-3.08847	1.46253	-2.11173	0.0347094	0.257922
ENSG00000267252	LINC01255	lincRNA	long_non_coding	34.2716	2.54221	1.20477	2.11012	0.0348482	0.258532
ENSG00000227678	AL355581.1	antisense_RNA	long_non_coding	9.36876	2.9379	1.39311	2.10888	0.034955	0.258877
ENSG00000230442	AC006333.1	antisense_RNA	long_non_coding	14.4027	3.18378	1.50966	2.10894	0.03495	0.258877
ENSG00000203334	AP003027.1	lincRNA	long_non_coding	50.1123	2.43844	1.1565	2.10846	0.0349914	0.258973
ENSG00000229484	AC243836.1	lincRNA	long_non_coding	10.3591	-3.3114	1.5731	-2.10501	0.0352903	0.259537
ENSG00000257621	PSMA3-AS1	antisense_RNA	long_non_coding	58.0734	2.00923	0.954955	2.104	0.0353783	0.25987
ENSG00000249163	AL121809.1	antisense_RNA	long_non_coding	42.1458	-2.73145	1.2986	-2.10338	0.0354324	0.259953
ENSG00000232307	DAOA-AS1	antisense_RNA	long_non_coding	16.9023	-2.84219	1.35154	-2.10293	0.0354716	0.260086
ENSG00000233542	AL391845.2	antisense_RNA	long_non_coding	14.84	2.50998	1.19457	2.10117	0.0356261	0.260749
ENSG00000267201	LINC01775	lincRNA	long_non_coding	18.8363	3.30328	1.57299	2.1	0.0357285	0.261185
ENSG00000267519	AC020916.1	lincRNA	long_non_coding	440.915	-1.87719	0.894477	-2.09864	0.0358483	0.261746
ENSG00000258920	FOXN3-AS1	antisense_RNA	long_non_coding	27.5166	-3.07788	1.4679	-2.09679	0.0360124	0.262272
ENSG00000235903	CPB2-AS1	antisense_RNA	long_non_coding	136.857	2.13268	1.0175	2.096	0.0360825	0.262356
ENSG00000277501	AC243571.2	antisense_RNA	long_non_coding	13.4191	2.65345	1.26643	2.09522	0.0361511	0.262621
ENSG00000237352	LINC01358	lincRNA	long_non_coding	277.988	2.17935	1.04131	2.09289	0.0363589	0.262877
ENSG00000259347	AC087482.1	antisense_RNA	long_non_coding	54.7676	2.29707	1.09747	2.09306	0.0363435	0.262877
ENSG00000230393	AC092667.1	antisense_RNA	long_non_coding	11.54	2.69587	1.28878	2.09179	0.0364574	0.263345
ENSG00000260853	AC109460.2	antisense_RNA	long_non_coding	13.7464	-2.6502	1.26725	-2.09131	0.0365007	0.263434
ENSG00000234956	LINC02539	lincRNA	long_non_coding	36.9461	2.98897	1.42944	2.09101	0.0365274	0.263548
ENSG00000273664	AC010776.3	lincRNA	long_non_coding	10.5621	3.06083	1.46403	2.09068	0.0365568	0.263585
ENSG00000259282	SPATA8-AS1	antisense_RNA	long_non_coding	16.159	-3.14019	1.50256	-2.08989	0.0366277	0.263882
ENSG00000116652	DLEU2L	sense_intronic	long_non_coding	25.6048	2.7321	1.30812	2.08857	0.0367465	0.264437
ENSG00000267374	AC016205.1	lincRNA	long_non_coding	9.79986	2.59761	1.24366	2.08868	0.0367365	0.264437
ENSG00000265964	AC217774.2	lincRNA	long_non_coding	11.1686	-3.22472	1.54485	-2.0874	0.0368519	0.265027
ENSG00000279168	AC105052.3	sense_overlapping	long_non_coding	36.6449	-2.43753	1.16791	-2.08709	0.0368802	0.265074
ENSG00000272211	AC114760.2	antisense_RNA	long_non_coding	24.6147	2.21627	1.06243	2.08604	0.0369746	0.265596
ENSG00000196758	AC079612.1	lincRNA	long_non_coding	45.6457	2.0984	1.00844	2.08084	0.0374481	0.267221
ENSG00000256292	LINC02376	lincRNA	long_non_coding	14.455	3.38796	1.6306	2.07774	0.0377334	0.26836
ENSG00000206573	THUMPD3-AS1	antisense_RNA	long_non_coding	129.271	-2.13114	1.02658	-2.07596	0.0378978	0.269136
ENSG00000230215	LINC01840	antisense_RNA	long_non_coding	24.0988	2.86675	1.38146	2.07516	0.037972	0.269348
ENSG00000226891	LINC01359	processed_transcript	long_non_coding	58.8756	1.78416	0.860168	2.0742	0.0380612	0.269455
ENSG00000238133	MAP3K20-AS1	antisense_RNA	long_non_coding	9.89176	2.6695	1.28735	2.07364	0.038113	0.269455
ENSG00000248801	C8orf34-AS1	antisense_RNA	long_non_coding	12.541	3.44155	1.66033	2.07281	0.0381896	0.269638
ENSG00000267882	AL031666.2	antisense_RNA	long_non_coding	46.3369	2.14583	1.03552	2.07223	0.0382444	0.269869
ENSG00000226627	SHANK2-AS1	antisense_RNA	long_non_coding	50.3429	2.18197	1.05317	2.07181	0.038283	0.270007
ENSG00000242125	SNHG3	sense_intronic	long_non_coding	36.8854	1.99368	0.962408	2.07155	0.0383074	0.270007
ENSG00000258584	FAM181A-AS1	antisense_RNA	long_non_coding	23.8881	1.98199	0.956769	2.07154	0.0383083	0.270007
ENSG00000241388	HNF1A-AS1	processed_transcript	long_non_coding	97.9731	-1.9619	0.947906	-2.06972	0.0384785	0.270659
ENSG00000253551	AC021915.1	antisense_RNA	long_non_coding	9.88786	3.07323	1.48507	2.06942	0.0385065	0.270724
ENSG00000259291	ZNF710-AS1	antisense_RNA	long_non_coding	20.8445	2.26751	1.09633	2.06828	0.0386137	0.271214
ENSG00000261781	LINC01654	lincRNA	long_non_coding	20.3784	-2.50717	1.21389	-2.0654	0.038885	0.272028
ENSG00000257647	AC124312.2	lincRNA	long_non_coding	18.192	-2.42362	1.17387	-2.06464	0.0389573	0.272299
ENSG00000259553	AC140725.1	lincRNA	long_non_coding	24.022	-2.8192	1.36587	-2.06403	0.0390151	0.272547
ENSG00000269391	AC010139.1	lincRNA	long_non_coding	18.1684	-2.90884	1.40971	-2.06343	0.0390719	0.272865
ENSG00000229999	AL022238.2	antisense_RNA	long_non_coding	12.9465	3.06317	1.48504	2.06269	0.0391423	0.273009
ENSG00000241832	CECR3	lincRNA	long_non_coding	50.0976	-2.23941	1.08579	-2.06247	0.0391629	0.273009
ENSG00000253593	AC110741.1	lincRNA	long_non_coding	15.8727	3.19491	1.54931	2.06215	0.0391932	0.273009
ENSG00000227681	AL033504.1	lincRNA	long_non_coding	17.5591	-2.9242	1.41909	-2.06062	0.0393395	0.273481
ENSG00000237212	AL449403.1	lincRNA	long_non_coding	41.6828	2.63662	1.27949	2.06067	0.0393345	0.273481
ENSG00000230023	AL590683.1	lincRNA	long_non_coding	19.9392	-2.2715	1.10439	-2.0568	0.0397056	0.274477
ENSG00000266149	AP001094.3	antisense_RNA	long_non_coding	20.5999	2.32896	1.13194	2.0575	0.0396384	0.274477
ENSG00000274828	AC068473.5	lincRNA	long_non_coding	143.111	2.6988	1.31204	2.05696	0.0396904	0.274477
ENSG00000253976	AC022679.2	lincRNA	long_non_coding	12.8396	-2.55201	1.24247	-2.05399	0.039977	0.275414
ENSG00000231574	LINC02015	lincRNA	long_non_coding	56.6239	2.34132	1.14076	2.05241	0.0401297	0.275838
ENSG00000233479	AC017074.2	lincRNA	long_non_coding	9.44369	3.06725	1.49504	2.05161	0.0402072	0.275973
ENSG00000247131	AC025263.1	antisense_RNA	long_non_coding	26.8025	2.92886	1.42777	2.05135	0.040233	0.276073
ENSG00000259786	LINC02109	lincRNA	long_non_coding	119.89	2.69815	1.31628	2.04983	0.0403815	0.276547
ENSG00000254370	AC025871.2	sense_intronic	long_non_coding	19.8628	-2.76483	1.34911	-2.04938	0.0404253	0.276691
ENSG00000227014	AC007285.1	antisense_RNA	long_non_coding	14.1409	2.70373	1.32012	2.04809	0.0405508	0.27692
ENSG00000255109	AC090458.1	lincRNA	long_non_coding	9.82544	3.3562	1.63883	2.04793	0.040567	0.27692
ENSG00000226674	TEX41	lincRNA	long_non_coding	122.234	1.82454	0.891527	2.04653	0.040704	0.277075
ENSG00000233907	LINC01761	lincRNA	long_non_coding	104.913	2.15202	1.05162	2.04637	0.0407196	0.277075
ENSG00000214381	LINC00488	lincRNA	long_non_coding	29.8952	2.27523	1.11264	2.04488	0.0408662	0.277683
ENSG00000224099	AC104823.1	lincRNA	long_non_coding	9.55687	3.33217	1.62971	2.04465	0.0408896	0.277726
ENSG00000263958	AC091138.1	lincRNA	long_non_coding	27.6449	-2.09847	1.02749	-2.04233	0.0411188	0.27833
ENSG00000271409	AC073176.2	lincRNA	long_non_coding	25.2499	-2.09337	1.02583	-2.04065	0.0412855	0.278915
ENSG00000278910	BANCR	lincRNA	long_non_coding	95.9936	2.56364	1.25777	2.03825	0.0415246	0.279973
ENSG00000275897	AC021491.4	lincRNA	long_non_coding	61.6048	-2.00718	0.985017	-2.03772	0.0415783	0.280257
ENSG00000265994	AC023932.1	lincRNA	long_non_coding	10.4635	3.35982	1.64938	2.03702	0.0416482	0.280419
ENSG00000270964	AC016355.1	lincRNA	long_non_coding	29.5654	2.32485	1.14128	2.03706	0.0416437	0.280419
ENSG00000227039	ITGB2-AS1	antisense_RNA	long_non_coding	92.2346	-2.31048	1.13575	-2.03432	0.041919	0.281631
ENSG00000233718	MYCNOS	antisense_RNA	long_non_coding	60.7887	-2.24735	1.10469	-2.03437	0.0419147	0.281631
ENSG00000233776	LINC01251	antisense_RNA	long_non_coding	15.8932	3.38263	1.66301	2.03405	0.0419468	0.281705
ENSG00000232100	LINC01653	lincRNA	long_non_coding	13.6484	2.62792	1.29253	2.03316	0.042036	0.281989
ENSG00000229205	LINC00200	lincRNA	long_non_coding	9.42581	2.82769	1.39109	2.03271	0.0420814	0.282056
ENSG00000254365	AC091820.2	antisense_RNA	long_non_coding	19.5781	-3.05705	1.50596	-2.02997	0.0423597	0.282625
ENSG00000214293	APTR	lincRNA	long_non_coding	26.6679	2.17663	1.07358	2.02746	0.0426157	0.283234
ENSG00000260686	AC008669.1	sense_overlapping	long_non_coding	11.8631	3.31546	1.63586	2.02674	0.0426893	0.283234
ENSG00000280511	AL591030.1	lincRNA	long_non_coding	33.4299	-2.48968	1.22875	-2.02618	0.0427459	0.283234
ENSG00000260862	AC099506.1	sense_intronic	long_non_coding	75.1439	1.92815	0.952705	2.02387	0.0429836	0.283922
ENSG00000203356	LINC01562	lincRNA	long_non_coding	25.0999	2.62748	1.29866	2.02323	0.0430496	0.284282
ENSG00000249348	UGDH-AS1	antisense_RNA	long_non_coding	28.3934	2.2568	1.11637	2.02155	0.043223	0.284502
ENSG00000250938	AC108866.1	antisense_RNA	long_non_coding	19.7737	2.6004	1.28694	2.02061	0.0433203	0.284835
ENSG00000227938	AC104695.1	lincRNA	long_non_coding	20.2837	-3.1056	1.53969	-2.01702	0.043693	0.286056
ENSG00000231829	AL157834.1	lincRNA	long_non_coding	12.0941	2.50791	1.24311	2.01746	0.0436479	0.286056
ENSG00000233221	AC133785.1	antisense_RNA	long_non_coding	42.1178	-1.85188	0.918282	-2.01668	0.0437289	0.286056
ENSG00000250402	AC109471.1	lincRNA	long_non_coding	9.51028	3.39812	1.6859	2.01561	0.0438409	0.286446
ENSG00000226777	FAM30A	lincRNA	long_non_coding	255.331	2.26528	1.12435	2.01475	0.0439307	0.286602
ENSG00000239922	AC092958.1	lincRNA	long_non_coding	12.8802	2.72702	1.35366	2.01456	0.0439513	0.286602
ENSG00000238272	AL139142.1	antisense_RNA	long_non_coding	15.6173	-2.81291	1.39679	-2.01383	0.044027	0.286852
ENSG00000167459	LINC00905	processed_transcript	long_non_coding	62.9576	-2.20365	1.09746	-2.00795	0.0446486	0.289202
ENSG00000204277	LINC01993	lincRNA	long_non_coding	41.9059	-2.04341	1.01856	-2.00618	0.0448371	0.289924
ENSG00000231114	AC078842.2	lincRNA	long_non_coding	14.9522	2.66845	1.33086	2.00507	0.044956	0.290177
ENSG00000255289	AC068389.3	lincRNA	long_non_coding	13.0924	-2.82491	1.40923	-2.00458	0.0450075	0.290293
ENSG00000270127	AC027020.2	lincRNA	long_non_coding	31.6567	2.50587	1.25122	2.00274	0.0452051	0.290958
ENSG00000261578	AP003119.3	sense_overlapping	long_non_coding	46.5856	1.98435	0.99154	2.00128	0.0453619	0.291499
ENSG00000260613	Z98885.2	lincRNA	long_non_coding	26.5558	2.68214	1.34052	2.00083	0.0454111	0.291585
ENSG00000236437	LINC02151	lincRNA	long_non_coding	35.8111	-2.64596	1.32261	-2.00056	0.0454395	0.291599
ENSG00000253284	AC092828.1	sense_intronic	long_non_coding	47.6209	-2.17015	1.08482	-2.00047	0.0454491	0.291599
ENSG00000258634	AL160006.1	antisense_RNA	long_non_coding	24.2469	-2.31648	1.15839	-1.99975	0.0455277	0.29175
ENSG00000272870	AC097534.2	antisense_RNA	long_non_coding	29.2458	2.52305	1.26168	1.99975	0.0455278	0.29175
ENSG00000172965	MIR4435-2HG	lincRNA	long_non_coding	241.316	1.82309	0.912763	1.99733	0.0457889	0.292575
ENSG00000248837	AC097512.1	lincRNA	long_non_coding	14.8839	2.84073	1.42206	1.99761	0.0457592	0.292575
ENSG00000275703	U47924.3	lincRNA	long_non_coding	17.4474	3.14685	1.57586	1.99692	0.0458343	0.292575
ENSG00000251022	THAP9-AS1	antisense_RNA	long_non_coding	34.9857	2.11684	1.06082	1.99548	0.0459903	0.292837
ENSG00000231964	AL731567.1	antisense_RNA	long_non_coding	12.5368	3.29265	1.65075	1.99464	0.0460824	0.293088
ENSG00000253196	AC083841.1	antisense_RNA	long_non_coding	28.6084	-2.49866	1.25262	-1.99475	0.0460704	0.293088
ENSG00000203650	LINC01285	lincRNA	long_non_coding	29.5543	2.37762	1.19236	1.99404	0.0461476	0.293226
ENSG00000254042	AC011365.1	antisense_RNA	long_non_coding	51.371	-2.21041	1.10911	-1.99297	0.0462652	0.293514
ENSG00000248397	LINC00498	lincRNA	long_non_coding	10.5946	-3.31517	1.66429	-1.99194	0.0463777	0.293816
ENSG00000230408	AC007163.1	antisense_RNA	long_non_coding	16.3159	2.74734	1.38056	1.99002	0.0465892	0.294727
ENSG00000277476	AC005332.8	lincRNA	long_non_coding	33.2682	2.33578	1.17374	1.99004	0.0465867	0.294727
ENSG00000215458	AATBC	antisense_RNA	long_non_coding	117.684	-1.7113	0.860847	-1.98792	0.0468202	0.295283
ENSG00000272163	AF106564.1	antisense_RNA	long_non_coding	37.722	-3.00132	1.5108	-1.98658	0.0469694	0.295751
ENSG00000226051	ZNF503-AS1	lincRNA	long_non_coding	49.8389	2.03345	1.02408	1.98563	0.0470743	0.296078
ENSG00000230612	AC004039.1	antisense_RNA	long_non_coding	27.4086	2.49191	1.25526	1.98517	0.0471257	0.296078
ENSG00000254526	AC090791.1	lincRNA	long_non_coding	15.2902	-2.817	1.41869	-1.98564	0.0470738	0.296078
ENSG00000281832	LINC00602	lincRNA	long_non_coding	11.0283	-2.41572	1.21705	-1.98489	0.0471562	0.296078
ENSG00000257298	AC008147.2	sense_intronic	long_non_coding	47.0908	2.16272	1.09081	1.98268	0.0474031	0.29672
ENSG00000225676	AC002378.1	antisense_RNA	long_non_coding	18.2596	3.39381	1.7119	1.98248	0.0474254	0.296783
ENSG00000231718	AC099673.1	lincRNA	long_non_coding	15.7488	2.56946	1.29629	1.98216	0.0474613	0.296922
ENSG00000259211	AC013356.2	antisense_RNA	long_non_coding	22.7401	-2.72286	1.37382	-1.98196	0.0474842	0.296922
ENSG00000225506	CYP4A22-AS1	lincRNA	long_non_coding	9.87672	2.66554	1.3467	1.97932	0.0477804	0.298163
ENSG00000275120	AC048382.5	antisense_RNA	long_non_coding	38.2478	2.7834	1.40679	1.97855	0.0478663	0.298394
ENSG00000203402	AL591503.1	lincRNA	long_non_coding	11.8257	-3.06425	1.55041	-1.97641	0.0481086	0.299222
ENSG00000243797	AC004917.1	sense_overlapping	long_non_coding	36.1195	2.34522	1.1871	1.97559	0.0482016	0.299512
ENSG00000261553	AL137782.1	processed_transcript	long_non_coding	26.6074	2.56181	1.29718	1.97491	0.0482779	0.299512
ENSG00000264885	AC026271.4	sense_intronic	long_non_coding	35.7374	-2.73599	1.38568	-1.97447	0.0483283	0.299589
ENSG00000225285	LINC01770	lincRNA	long_non_coding	14.7711	-2.60955	1.3222	-1.97365	0.048422	0.29998
ENSG00000245067	IGFBP7-AS1	antisense_RNA	long_non_coding	9.75694	3.35986	1.70339	1.97246	0.048557	0.300472
ENSG00000203325	AL445248.1	antisense_RNA	long_non_coding	21.1873	-3.18975	1.6174	-1.97215	0.0485928	0.300569
ENSG00000278719	MCM8-AS1	antisense_RNA	long_non_coding	11.1942	3.25829	1.65249	1.97174	0.0486389	0.300642
ENSG00000229005	HNF4A-AS1	antisense_RNA	long_non_coding	27.1237	2.22227	1.1288	1.9687	0.0489879	0.301989
ENSG00000244128	LINC01322	lincRNA	long_non_coding	33.1765	2.19228	1.11389	1.96813	0.0490531	0.302238
ENSG00000249700	SRD5A3-AS1	processed_transcript	long_non_coding	57.7857	1.66547	0.846965	1.9664	0.0492521	0.302736
ENSG00000259887	AC068987.1	lincRNA	long_non_coding	15.4309	-2.81372	1.43104	-1.96621	0.0492743	0.302747
ENSG00000248724	NPHP3-AS1	antisense_RNA	long_non_coding	21.9309	2.3302	1.18636	1.96416	0.0495119	0.303302
ENSG00000232596	LINC01646	lincRNA	long_non_coding	27.5516	2.49565	1.27092	1.96365	0.0495705	0.303397
ENSG00000253563	NKX2-1-AS1	antisense_RNA	long_non_coding	22.6634	-2.32309	1.18303	-1.96368	0.049567	0.303397
ENSG00000149443	C20orf78	sense_overlapping	long_non_coding	7.77884	5.34505	1.72561	3.09748	0.00195174	NA
ENSG00000197210	AP000550.1	lincRNA	long_non_coding	6.68532	3.36356	1.51221	2.22427	0.0261303	NA
ENSG00000203258	AC013549.1	antisense_RNA	long_non_coding	4.9519	4.65866	1.89401	2.45968	0.013906	NA
ENSG00000215881	LINC02337	lincRNA	long_non_coding	4.12566	-3.72084	1.73678	-2.14238	0.032163	NA
ENSG00000224445	LINC01708	lincRNA	long_non_coding	9.1673	3.37482	1.70802	1.97587	0.0481698	NA
ENSG00000225339	AL354740.1	processed_transcript	long_non_coding	6.2375	3.77259	1.88136	2.00525	0.0449366	NA
ENSG00000225535	LINC01393	lincRNA	long_non_coding	8.6761	3.22465	1.626	1.98318	0.0473474	NA
ENSG00000225602	MTOR-AS1	antisense_RNA	long_non_coding	8.50823	6.42386	1.84822	3.4757	0.000509521	NA
ENSG00000226425	AL358613.1	antisense_RNA	long_non_coding	8.55992	-3.78549	1.74561	-2.16858	0.0301145	NA
ENSG00000226676	BX248123.1	lincRNA	long_non_coding	6.10129	4.15822	1.65152	2.51782	0.0118083	NA
ENSG00000226985	LINC01203	lincRNA	long_non_coding	7.16482	5.1791	1.79218	2.88982	0.00385456	NA
ENSG00000227021	AC007557.1	lincRNA	long_non_coding	6.81666	4.32406	1.6343	2.64583	0.00814919	NA
ENSG00000227248	FAM155A-IT1	sense_intronic	long_non_coding	8.90782	5.5195	1.705	3.23724	0.00120692	NA
ENSG00000227313	AL365500.1	lincRNA	long_non_coding	8.91888	2.79646	1.37611	2.03214	0.0421396	NA
ENSG00000227680	AC108051.1	lincRNA	long_non_coding	6.50174	-3.55967	1.68636	-2.11086	0.0347845	NA
ENSG00000228222	AC073050.1	lincRNA	long_non_coding	8.28284	-3.40334	1.44747	-2.35123	0.0187115	NA
ENSG00000228329	LINC01890	lincRNA	long_non_coding	4.18171	4.40094	1.9008	2.31531	0.0205959	NA
ENSG00000228355	BX322559.1	antisense_RNA	long_non_coding	7.31228	-3.28978	1.65327	-1.98987	0.0466056	NA
ENSG00000229242	AL358452.1	antisense_RNA	long_non_coding	8.2752	-3.39597	1.65373	-2.05352	0.0400217	NA
ENSG00000229245	AL359636.1	antisense_RNA	long_non_coding	7.49163	3.67203	1.81222	2.02627	0.0427375	NA
ENSG00000229309	AL353633.1	lincRNA	long_non_coding	7.44611	3.32709	1.50006	2.21797	0.0265568	NA
ENSG00000229444	AL451062.1	antisense_RNA	long_non_coding	6.8057	3.89585	1.96934	1.97826	0.0478997	NA
ENSG00000231529	AC096644.1	lincRNA	long_non_coding	8.25524	-3.55974	1.66717	-2.1352	0.0327448	NA
ENSG00000232444	AC010745.4	lincRNA	long_non_coding	7.92564	3.23488	1.63778	1.97516	0.0482497	NA
ENSG00000232693	AC012370.1	sense_intronic	long_non_coding	8.96441	6.50051	1.84087	3.53122	0.000413649	NA
ENSG00000233577	AL022332.1	lincRNA	long_non_coding	9.24225	-3.7235	1.56961	-2.37224	0.0176805	NA
ENSG00000234015	LINC02530	lincRNA	long_non_coding	3.4412	5.13871	2.03702	2.52266	0.0116471	NA
ENSG00000234426	AL139042.1	lincRNA	long_non_coding	8.79093	3.52765	1.34322	2.62626	0.008633	NA
ENSG00000234818	AC007314.1	antisense_RNA	long_non_coding	8.10661	6.3666	1.817	3.50391	0.000458488	NA
ENSG00000235385	LINC02154	lincRNA	long_non_coding	7.03913	-3.13313	1.42147	-2.20414	0.0275144	NA
ENSG00000236373	AL391704.2	lincRNA	long_non_coding	8.42232	3.47889	1.75961	1.97708	0.0480327	NA
ENSG00000237720	AC011995.2	lincRNA	long_non_coding	8.34547	-3.56906	1.57845	-2.26111	0.0237526	NA
ENSG00000238242	AC097066.1	lincRNA	long_non_coding	5.63475	4.84524	1.82665	2.65252	0.00798923	NA
ENSG00000241135	LINC00881	lincRNA	long_non_coding	5.76334	3.84318	1.65926	2.3162	0.0205473	NA
ENSG00000241860	AL627309.5	processed_transcript	long_non_coding	3.7079	5.23949	2.04167	2.56628	0.0102796	NA
ENSG00000242618	AC112219.1	lincRNA	long_non_coding	7.09124	6.20192	1.93123	3.21138	0.00132101	NA
ENSG00000248475	AC016642.1	antisense_RNA	long_non_coding	7.85148	6.33983	1.78946	3.54288	0.000395782	NA
ENSG00000248634	AC008588.1	sense_intronic	long_non_coding	7.69568	6.29425	1.82215	3.45429	0.00055175	NA
ENSG00000249042	AC008771.1	antisense_RNA	long_non_coding	5.43981	5.81389	1.87835	3.09521	0.00196671	NA
ENSG00000249621	AC113349.1	lincRNA	long_non_coding	4.86062	5.61466	1.95248	2.87565	0.00403192	NA
ENSG00000250103	PANCR	lincRNA	long_non_coding	5.36023	-3.33419	1.60543	-2.07683	0.0378177	NA
ENSG00000250240	AC008840.1	antisense_RNA	long_non_coding	9.20042	5.58934	1.81322	3.08255	0.00205233	NA
ENSG00000251455	AC092611.1	antisense_RNA	long_non_coding	4.81499	3.56631	1.72022	2.07317	0.0381561	NA
ENSG00000251611	AC079795.1	lincRNA	long_non_coding	9.20303	4.85282	1.73563	2.796	0.00517392	NA
ENSG00000251687	AC104791.1	antisense_RNA	long_non_coding	6.34133	5.02285	1.79495	2.79832	0.00513694	NA
ENSG00000253167	WASHC5-AS1	antisense_RNA	long_non_coding	7.1514	6.20425	1.78178	3.48206	0.00049757	NA
ENSG00000253351	LINC01298	lincRNA	long_non_coding	7.38323	3.78552	1.5605	2.42584	0.0152731	NA
ENSG00000253699	AC084128.1	antisense_RNA	long_non_coding	7.79117	5.29942	1.81635	2.91761	0.00352724	NA
ENSG00000254177	AC079209.2	lincRNA	long_non_coding	5.42834	5.7805	1.94525	2.9716	0.00296252	NA
ENSG00000254367	AC087269.1	lincRNA	long_non_coding	6.43106	3.40294	1.54419	2.2037	0.0275453	NA
ENSG00000254676	AP000873.4	sense_overlapping	long_non_coding	6.82034	3.7007	1.63599	2.26205	0.0236942	NA
ENSG00000255325	AC108136.1	lincRNA	long_non_coding	6.11179	3.52454	1.60364	2.19784	0.0279606	NA
ENSG00000255355	AP000640.2	processed_transcript	long_non_coding	6.1418	4.12204	1.77514	2.3221	0.0202277	NA
ENSG00000256064	AC063926.1	lincRNA	long_non_coding	5.33674	4.78701	1.83895	2.60312	0.00923802	NA
ENSG00000256721	CACNA1C-IT3	sense_intronic	long_non_coding	8.79371	-3.9298	1.5155	-2.59307	0.00951247	NA
ENSG00000257084	MIR200CHG	lincRNA	long_non_coding	8.84669	-3.56879	1.46624	-2.43398	0.0149337	NA
ENSG00000257718	AC067735.1	antisense_RNA	long_non_coding	4.45166	3.55735	1.73494	2.05042	0.0403239	NA
ENSG00000257726	AC078880.2	lincRNA	long_non_coding	6.61968	3.09781	1.5742	1.96786	0.0490842	NA
ENSG00000258393	AL049833.1	lincRNA	long_non_coding	8.44218	6.43116	1.78754	3.59777	0.000320952	NA
ENSG00000259065	AC005520.2	antisense_RNA	long_non_coding	6.97733	-2.88145	1.44588	-1.99287	0.0462761	NA
ENSG00000259331	AC009432.1	lincRNA	long_non_coding	6.70965	6.07867	1.8953	3.20724	0.00134013	NA
ENSG00000259420	AC046168.2	lincRNA	long_non_coding	8.02558	4.20162	1.7016	2.46922	0.0135408	NA
ENSG00000259588	AC012050.1	antisense_RNA	long_non_coding	8.53837	6.45554	1.7763	3.63427	0.00027877	NA
ENSG00000259884	AC025259.3	lincRNA	long_non_coding	6.00355	-3.19124	1.59324	-2.00299	0.0451783	NA
ENSG00000260574	AL360157.1	lincRNA	long_non_coding	3.37826	5.11045	2.07112	2.46748	0.0136066	NA
ENSG00000260611	AC106785.2	lincRNA	long_non_coding	7.22021	3.20347	1.62289	1.97393	0.0483902	NA
ENSG00000260620	AC027688.2	lincRNA	long_non_coding	7.02197	3.563	1.50851	2.36194	0.0181797	NA
ENSG00000260683	AL591643.1	lincRNA	long_non_coding	9.19983	-3.2779	1.43348	-2.28667	0.0222149	NA
ENSG00000260963	AC026462.3	lincRNA	long_non_coding	6.83556	3.49411	1.67844	2.08176	0.0373644	NA
ENSG00000261292	AC110491.1	lincRNA	long_non_coding	9.02793	3.56544	1.57105	2.26947	0.0232399	NA
ENSG00000261437	AC108860.2	antisense_RNA	long_non_coding	7.25195	3.1964	1.49381	2.13977	0.0323735	NA
ENSG00000261662	AL359752.1	sense_overlapping	long_non_coding	8.32224	6.43468	1.76132	3.65332	0.000258871	NA
ENSG00000262296	AC118755.1	antisense_RNA	long_non_coding	8.82314	5.5044	1.80963	3.04173	0.00235224	NA
ENSG00000263938	AC100832.2	sense_intronic	long_non_coding	8.09409	3.08876	1.56947	1.96803	0.0490649	NA
ENSG00000264932	AC115989.2	antisense_RNA	long_non_coding	7.18904	3.61071	1.80665	1.99857	0.0456551	NA
ENSG00000265800	AC022211.3	sense_intronic	long_non_coding	8.94398	3.44208	1.47503	2.33357	0.0196182	NA
ENSG00000266171	AP001020.3	antisense_RNA	long_non_coding	5.24484	3.39127	1.58879	2.1345	0.0328015	NA
ENSG00000267095	AC025048.1	lincRNA	long_non_coding	8.24344	3.88966	1.75462	2.21681	0.0266362	NA
ENSG00000267522	LINC01864	lincRNA	long_non_coding	6.75616	4.27201	1.6638	2.56762	0.01024	NA
ENSG00000267682	AC016590.2	sense_intronic	long_non_coding	6.9189	-3.39707	1.5623	-2.1744	0.029675	NA
ENSG00000268049	AC012313.2	antisense_RNA	long_non_coding	8.89788	-2.95993	1.43185	-2.06721	0.0387148	NA
ENSG00000268326	AC008739.1	lincRNA	long_non_coding	8.38139	-3.48501	1.7529	-1.98814	0.0467962	NA
ENSG00000269068	AC009955.4	antisense_RNA	long_non_coding	6.16705	-3.42529	1.7336	-1.97583	0.0481742	NA
ENSG00000269161	AC010618.2	antisense_RNA	long_non_coding	7.93645	3.43708	1.74256	1.97244	0.0485596	NA
ENSG00000270207	AC068313.1	antisense_RNA	long_non_coding	7.24998	5.24105	1.79479	2.92015	0.00349862	NA
ENSG00000271551	AL355297.4	antisense_RNA	long_non_coding	6.67181	6.10798	1.91049	3.19708	0.00138829	NA
ENSG00000272911	AC005696.3	lincRNA	long_non_coding	5.2613	-4.20524	1.79183	-2.34689	0.0189307	NA
ENSG00000273117	AC144652.1	lincRNA	long_non_coding	6.7753	3.50183	1.50545	2.3261	0.0200132	NA
ENSG00000274863	AL135936.1	lincRNA	long_non_coding	9.07254	3.59376	1.71297	2.09797	0.0359079	NA
ENSG00000275582	AL031670.1	antisense_RNA	long_non_coding	5.87235	4.89892	1.86897	2.62119	0.00876236	NA
ENSG00000276250	AC127024.6	antisense_RNA	long_non_coding	3.77595	4.25837	1.94757	2.18651	0.0287783	NA
ENSG00000276740	AL445649.1	sense_intronic	long_non_coding	5.54765	-4.75848	1.82944	-2.60105	0.00929381	NA
ENSG00000281904	AC233263.6	lincRNA	long_non_coding	3.74445	4.27212	1.94868	2.19232	0.0283567	NA
