# Supplementary material for: RNA-sequencing and bioinformatics analysis of long noncoding RNAs and mRNAs in the asthenozoospermia
Source: Biosci Rep. 2020 Jul 15;40(7):BSR20194041. doi: 10.1042/BSR20194041 (PMC7364483; doi:10.1042/BSR20194041)
Supplement: Supplementary Tables S1-S7 [file BSR-2019-4041_supp.zip › BSR-2019-4041_suppST4.xlsx]

## Sheet: DemRNA.escaped
Supplemental Table 4 The differentially expressed mRNAs between asthenozoospermia and normal
rownames(f)	Gene name	biotype	group	baseMean	logFC	lfcSE	stat	P Value	FDR
ENSG00000127578	WFIKKN1	protein_coding	protein_coding	1236.6	-5.99599	1.10772	-5.41294	6.19999e-08	0.000215999
ENSG00000144485	HES6	protein_coding	protein_coding	479.079	-5.7385	1.04405	-5.49637	3.87678e-08	0.000215999
ENSG00000135845	PIGC	protein_coding	protein_coding	1293.08	6.81905	1.30491	5.22568	1.73512e-07	0.000528929
ENSG00000147894	C9orf72	protein_coding	protein_coding	55.1819	4.95583	1.00141	4.94885	7.46546e-07	0.000958211
ENSG00000178125	PPP1R42	protein_coding	protein_coding	42.2233	7.79667	1.59965	4.87398	1.09375e-06	0.00133366
ENSG00000177600	RPLP2	protein_coding	protein_coding	277.573	-5.23977	1.08773	-4.81716	1.45619e-06	0.00161419
ENSG00000180332	KCTD4	protein_coding	protein_coding	41.0189	7.75009	1.63023	4.75399	1.99439e-06	0.00180138
ENSG00000109846	CRYAB	protein_coding	protein_coding	173.936	-4.64531	0.986002	-4.71125	2.46199e-06	0.00194828
ENSG00000152154	TMEM178A	protein_coding	protein_coding	421.014	-5.78299	1.22788	-4.70973	2.48046e-06	0.00194828
ENSG00000273976	GOLGA6L1	protein_coding	protein_coding	50.768	-5.86407	1.25813	-4.66095	3.14755e-06	0.00219313
ENSG00000198157	HMGN5	protein_coding	protein_coding	32.7577	-5.73166	1.23409	-4.64445	3.40981e-06	0.00224744
ENSG00000171102	OBP2B	protein_coding	protein_coding	222.928	-4.66194	1.01224	-4.60557	4.1134e-06	0.00257214
ENSG00000167653	PSCA	protein_coding	protein_coding	148.295	-5.07831	1.11258	-4.56443	5.00857e-06	0.00298213
ENSG00000100285	NEFH	protein_coding	protein_coding	1179.21	-5.01846	1.11708	-4.49249	7.03963e-06	0.00357657
ENSG00000261649	GOLGA6L7P	protein_coding	protein_coding	780.151	-4.95441	1.10745	-4.47373	7.68682e-06	0.00374917
ENSG00000146839	ZAN	protein_coding	protein_coding	631.387	-3.60219	0.810064	-4.4468	8.71577e-06	0.00402212
ENSG00000196074	SYCP2	protein_coding	protein_coding	80.711	4.72119	1.06185	4.44618	8.74124e-06	0.00402212
ENSG00000115268	RPS15	protein_coding	protein_coding	355.505	-4.92304	1.10959	-4.43682	9.12988e-06	0.00404045
ENSG00000143452	HORMAD1	protein_coding	protein_coding	14.9169	7.25847	1.63724	4.43335	9.27812e-06	0.00404045
ENSG00000138738	PRDM5	protein_coding	protein_coding	297.999	4.89014	1.10842	4.41182	1.02503e-05	0.00416623
ENSG00000251655	PRB1	protein_coding	protein_coding	53.5562	-4.71336	1.07921	-4.36741	1.25726e-05	0.0048668
ENSG00000225899	FRG2B	protein_coding	protein_coding	27.9906	7.20932	1.66848	4.3209	1.55396e-05	0.00541377
ENSG00000154832	CXXC1	protein_coding	protein_coding	482.758	-3.81764	0.892069	-4.27954	1.87283e-05	0.00618855
ENSG00000147687	TATDN1	protein_coding	protein_coding	27.8446	4.93801	1.16394	4.24251	2.21033e-05	0.00688907
ENSG00000163694	RBM47	protein_coding	protein_coding	5416.24	-4.5896	1.08308	-4.23753	2.25992e-05	0.00688907
ENSG00000196388	INCA1	protein_coding	protein_coding	96.2166	-4.64821	1.09571	-4.2422	2.21343e-05	0.00688907
ENSG00000166681	BEX3	protein_coding	protein_coding	75.5025	-4.41699	1.04334	-4.23353	2.3005e-05	0.00692621
ENSG00000104979	C19orf53	protein_coding	protein_coding	135.92	-3.81678	0.909051	-4.19865	2.68517e-05	0.00735766
ENSG00000145681	HAPLN1	protein_coding	protein_coding	216.483	4.43468	1.05574	4.20056	2.6626e-05	0.00735766
ENSG00000225110	PNMA6F	protein_coding	protein_coding	50.4584	-4.6884	1.11619	-4.20036	2.66486e-05	0.00735766
ENSG00000130208	APOC1	protein_coding	protein_coding	59.4556	5.88502	1.41316	4.16443	3.12134e-05	0.00760202
ENSG00000135976	ANKRD36	protein_coding	protein_coding	183.567	4.62685	1.11138	4.16317	3.13856e-05	0.00760202
ENSG00000167371	PRRT2	protein_coding	protein_coding	224.991	-4.34779	1.04372	-4.16566	3.10454e-05	0.00760202
ENSG00000213973	ZNF99	protein_coding	protein_coding	71.4378	4.74398	1.13454	4.18139	2.89726e-05	0.00760202
ENSG00000204219	TCEA3	protein_coding	protein_coding	201.514	-4.35241	1.05155	-4.13904	3.48768e-05	0.00794897
ENSG00000152443	ZNF776	protein_coding	protein_coding	49.0428	5.50423	1.33455	4.12441	3.71684e-05	0.0079511
ENSG00000198930	CSAG1	protein_coding	protein_coding	71.1597	-4.12969	0.999782	-4.13059	3.61839e-05	0.0079511
ENSG00000204356	NELFE	protein_coding	protein_coding	188.512	-3.594	0.870354	-4.12935	3.63788e-05	0.0079511
ENSG00000155275	TRMT44	protein_coding	protein_coding	131.665	3.85839	0.936575	4.11968	3.79393e-05	0.0079855
ENSG00000213760	ATP6V1G2	protein_coding	protein_coding	96.5613	-5.17434	1.25667	-4.11751	3.82993e-05	0.0079855
ENSG00000127083	OMD	protein_coding	protein_coding	26.5362	6.21149	1.51542	4.09887	4.15178e-05	0.00836772
ENSG00000169621	APLF	protein_coding	protein_coding	166.084	4.54329	1.10788	4.10089	4.11557e-05	0.00836772
ENSG00000066557	LRRC40	protein_coding	protein_coding	25.7627	6.09815	1.49363	4.08276	4.45037e-05	0.00889601
ENSG00000105373	NOP53	protein_coding	protein_coding	222.034	-4.03361	0.989522	-4.07632	4.57536e-05	0.0090715
ENSG00000184517	ZFP1	protein_coding	protein_coding	31.5818	5.3801	1.32587	4.0578	4.95376e-05	0.00958789
ENSG00000198028	ZNF560	protein_coding	protein_coding	30.1426	5.66494	1.39507	4.06069	4.89281e-05	0.00958789
ENSG00000138653	NDST4	protein_coding	protein_coding	31.4317	4.84711	1.19893	4.04286	5.28033e-05	0.00980688
ENSG00000112855	HARS2	protein_coding	protein_coding	39.506	4.82583	1.20233	4.01374	5.97639e-05	0.010796
ENSG00000189334	S100A14	protein_coding	protein_coding	64.7373	-3.44623	0.858475	-4.01436	5.96078e-05	0.010796
ENSG00000226690	AC013470.2	protein_coding	protein_coding	47.5024	5.72416	1.43021	4.00233	6.27228e-05	0.0111651
ENSG00000236027	PATE3	protein_coding	protein_coding	31.0518	-4.67773	1.17691	-3.97459	7.05001e-05	0.0118349
ENSG00000112304	ACOT13	protein_coding	protein_coding	178.368	4.40923	1.11071	3.96974	7.19504e-05	0.0119364
ENSG00000168734	PKIG	protein_coding	protein_coding	49.7002	-3.71043	0.935198	-3.96754	7.26195e-05	0.011966
ENSG00000179922	ZNF784	protein_coding	protein_coding	167.893	-3.94137	0.993953	-3.96535	7.32897e-05	0.0119954
ENSG00000179172	HNRNPCL1	protein_coding	protein_coding	25.3011	-6.02403	1.5205	-3.96189	7.43594e-05	0.0120893
ENSG00000159335	PTMS	protein_coding	protein_coding	1666.88	-5.32645	1.34569	-3.95816	7.55303e-05	0.0121984
ENSG00000167578	RAB4B	protein_coding	protein_coding	163.786	-3.42464	0.866963	-3.95016	7.80982e-05	0.0124482
ENSG00000135502	SLC26A10	protein_coding	protein_coding	142.438	-3.44245	0.873384	-3.94151	8.09702e-05	0.0125772
ENSG00000174450	GOLGA6L2	protein_coding	protein_coding	417.728	-3.54209	0.89829	-3.94314	8.04208e-05	0.0125772
ENSG00000092010	PSME1	protein_coding	protein_coding	130.594	-3.91746	0.996472	-3.93133	8.44784e-05	0.0127171
ENSG00000102241	HTATSF1	protein_coding	protein_coding	78.8331	-4.30254	1.09428	-3.93185	8.42955e-05	0.0127171
ENSG00000007264	MATK	protein_coding	protein_coding	292.779	-3.70606	0.943921	-3.92623	8.62868e-05	0.0129097
ENSG00000133265	HSPBP1	protein_coding	protein_coding	117.26	-3.91131	0.997417	-3.92144	8.80199e-05	0.0130093
ENSG00000197079	KRT35	protein_coding	protein_coding	194.894	-5.41941	1.38323	-3.91795	8.93051e-05	0.0130412
ENSG00000277258	PCGF2	protein_coding	protein_coding	98.8991	-3.94625	1.00701	-3.91877	8.90014e-05	0.0130412
ENSG00000203734	ECT2L	protein_coding	protein_coding	92.5894	4.44636	1.13626	3.91314	9.11029e-05	0.0131463
ENSG00000125149	C16orf70	protein_coding	protein_coding	95.5286	3.79909	0.973518	3.90243	9.52308e-05	0.0135023
ENSG00000267041	ZNF850	protein_coding	protein_coding	108.953	3.8534	0.987974	3.90031	9.60711e-05	0.0135427
ENSG00000132554	RGS22	protein_coding	protein_coding	202.77	4.4175	1.13403	3.89539	9.80416e-05	0.013741
ENSG00000168101	NUDT16L1	protein_coding	protein_coding	83.2882	-3.82224	0.988456	-3.86688	0.000110235	0.0143322
ENSG00000184999	SLC22A10	protein_coding	protein_coding	100.824	4.88003	1.26094	3.87014	0.000108771	0.0143322
ENSG00000269547	AC011455.3	protein_coding	protein_coding	29.1968	-4.78318	1.23561	-3.87112	0.000108337	0.0143322
ENSG00000103363	ELOB	protein_coding	protein_coding	54.6973	-5.49655	1.42409	-3.85969	0.000113533	0.0144204
ENSG00000173947	PIFO	protein_coding	protein_coding	372.056	4.03845	1.04763	3.85483	0.000115809	0.0144506
ENSG00000108773	KAT2A	protein_coding	protein_coding	122.266	-3.78371	0.986769	-3.83445	0.000125846	0.0152126
ENSG00000129055	ANAPC13	protein_coding	protein_coding	60.8148	-5.01562	1.3098	-3.82931	0.000128503	0.0152126
ENSG00000165186	PTCHD1	protein_coding	protein_coding	327.549	4.46366	1.16505	3.83129	0.000127476	0.0152126
ENSG00000196109	ZNF676	protein_coding	protein_coding	45.678	3.96312	1.03427	3.83182	0.000127199	0.0152126
ENSG00000165899	OTOGL	protein_coding	protein_coding	154.671	3.51977	0.919541	3.82775	0.000129319	0.0152353
ENSG00000234284	ZNF879	protein_coding	protein_coding	43.9578	4.08788	1.06929	3.823	0.000131837	0.0154573
ENSG00000197982	C1orf122	protein_coding	protein_coding	70.4529	-4.18357	1.09539	-3.81923	0.000133867	0.01552
ENSG00000143552	NUP210L	protein_coding	protein_coding	405.09	4.52858	1.18783	3.81247	0.000137586	0.0156061
ENSG00000151687	ANKAR	protein_coding	protein_coding	58.7601	5.04714	1.32359	3.81322	0.000137169	0.0156061
ENSG00000226430	USP17L7	protein_coding	protein_coding	64.5742	5.2626	1.38252	3.80654	0.000140925	0.0158666
ENSG00000150681	RGS18	protein_coding	protein_coding	77.7362	-5.23586	1.37815	-3.79919	0.000145172	0.0161658
ENSG00000092067	CEBPE	protein_coding	protein_coding	113.873	-3.83561	1.01072	-3.79494	0.00014768	0.0162838
ENSG00000095627	TDRD1	protein_coding	protein_coding	95.0329	3.5237	0.930652	3.78627	0.000152922	0.0167234
ENSG00000205301	MGAT4D	protein_coding	protein_coding	107.687	4.58417	1.21641	3.7686	0.000164163	0.0174823
ENSG00000156959	LHFPL4	protein_coding	protein_coding	421.085	-3.15607	0.838466	-3.7641	0.000167147	0.017646
ENSG00000115008	IL1A	protein_coding	protein_coding	37.9866	5.45045	1.4488	3.76204	0.000168535	0.0176973
ENSG00000133131	MORC4	protein_coding	protein_coding	305.292	4.23148	1.12553	3.75956	0.000170214	0.0176973
ENSG00000142515	KLK3	protein_coding	protein_coding	352.314	-3.01584	0.802884	-3.75626	0.000172468	0.0176973
ENSG00000148303	RPL7A	protein_coding	protein_coding	358.383	-4.44217	1.18236	-3.75705	0.000171929	0.0176973
ENSG00000153975	ZUFSP	protein_coding	protein_coding	81.0031	4.91676	1.31047	3.75192	0.000175486	0.0176973
ENSG00000166165	CKB	protein_coding	protein_coding	168.854	-4.30192	1.14629	-3.7529	0.000174798	0.0176973
ENSG00000167916	KRT24	protein_coding	protein_coding	74.2197	-3.29115	0.878802	-3.74505	0.000180361	0.0179052
ENSG00000173812	EIF1	protein_coding	protein_coding	77.1681	-3.40812	0.910409	-3.74351	0.000181467	0.0179052
ENSG00000160284	SPATC1L	protein_coding	protein_coding	81.4652	-3.46675	0.928438	-3.73396	0.000188491	0.0182336
ENSG00000260596	DUX4	protein_coding	protein_coding	138.615	-2.96213	0.796164	-3.7205	0.000198827	0.0187978
ENSG00000120215	MLANA	protein_coding	protein_coding	44.4062	4.69435	1.2681	3.70187	0.000214014	0.019695
ENSG00000169953	HSFY2	protein_coding	protein_coding	14.4656	6.25393	1.69035	3.69979	0.000215777	0.0197084
ENSG00000108963	DPH1	protein_coding	protein_coding	226.662	-2.91982	0.790484	-3.69372	0.000221001	0.0199088
ENSG00000142227	EMP3	protein_coding	protein_coding	124.49	-3.05639	0.826989	-3.69581	0.000219185	0.0199088
ENSG00000198821	CD247	protein_coding	protein_coding	163.027	-3.28494	0.889398	-3.69345	0.000221236	0.0199088
ENSG00000168159	RNF187	protein_coding	protein_coding	144.277	-3.43615	0.932222	-3.68598	0.000227827	0.0201917
ENSG00000188610	FAM72B	protein_coding	protein_coding	51.6928	-5.92295	1.60693	-3.68589	0.000227908	0.0201917
ENSG00000196154	S100A4	protein_coding	protein_coding	78.5052	-4.44787	1.20697	-3.68515	0.000228571	0.0201917
ENSG00000240857	RDH14	protein_coding	protein_coding	22.1453	5.18749	1.40801	3.68428	0.000229347	0.0201917
ENSG00000161677	JOSD2	protein_coding	protein_coding	93.4315	-4.09161	1.11203	-3.6794	0.000233787	0.020435
ENSG00000120868	APAF1	protein_coding	protein_coding	200.795	4.17124	1.13398	3.6784	0.000234698	0.0204413
ENSG00000163703	CRELD1	protein_coding	protein_coding	247.574	-3.84891	1.04661	-3.67749	0.000235538	0.0204415
ENSG00000084674	APOB	protein_coding	protein_coding	321.245	3.98986	1.08904	3.66367	0.00024863	0.0211574
ENSG00000117602	RCAN3	protein_coding	protein_coding	178.874	-3.43284	0.93702	-3.66357	0.000248722	0.0211574
ENSG00000169154	GOT1L1	protein_coding	protein_coding	38.7599	5.27976	1.4426	3.6599	0.000252317	0.0212915
ENSG00000135617	PRADC1	protein_coding	protein_coding	18.6319	5.09191	1.39209	3.65774	0.000254451	0.0213976
ENSG00000215397	SCRT2	protein_coding	protein_coding	154.733	-3.14817	0.863479	-3.64592	0.000266436	0.022252
ENSG00000137154	RPS6	protein_coding	protein_coding	489.847	-4.51113	1.24002	-3.63795	0.000274812	0.0225812
ENSG00000000971	CFH	protein_coding	protein_coding	61.5771	3.8873	1.07583	3.61331	0.000302308	0.024099
ENSG00000144369	FAM171B	protein_coding	protein_coding	49.2658	3.98296	1.10258	3.6124	0.000303375	0.024099
ENSG00000177150	FAM210A	protein_coding	protein_coding	54.2263	3.33917	0.924195	3.61306	0.000302606	0.024099
ENSG00000158406	HIST1H4H	protein_coding	protein_coding	37.1389	5.01165	1.38824	3.61008	0.000306105	0.0242369
ENSG00000106701	FSD1L	protein_coding	protein_coding	155.817	3.80811	1.05618	3.60554	0.000311501	0.0245051
ENSG00000175793	SFN	protein_coding	protein_coding	61.2659	-3.61426	1.00231	-3.60594	0.00031102	0.0245051
ENSG00000116035	VAX2	protein_coding	protein_coding	76.1907	-4.20836	1.16818	-3.60248	0.000315195	0.0245581
ENSG00000126432	PRDX5	protein_coding	protein_coding	71.6169	-4.95329	1.37468	-3.60323	0.000314288	0.0245581
ENSG00000112208	BAG2	protein_coding	protein_coding	25.731	4.4635	1.24003	3.59951	0.000318814	0.0246823
ENSG00000138028	CGREF1	protein_coding	protein_coding	106.117	-3.49775	0.972529	-3.59655	0.00032246	0.0248855
ENSG00000132405	TBC1D14	protein_coding	protein_coding	163.01	-3.28607	0.915943	-3.58764	0.000333687	0.0252722
ENSG00000135932	CAB39	protein_coding	protein_coding	126.042	-2.89605	0.806896	-3.58912	0.000331794	0.0252722
ENSG00000146112	PPP1R18	protein_coding	protein_coding	295.843	-3.52152	0.983992	-3.57881	0.000345158	0.0257412
ENSG00000198783	ZNF830	protein_coding	protein_coding	47.4298	-3.3702	0.942631	-3.57531	0.000349817	0.02593
ENSG00000103599	IQCH	protein_coding	protein_coding	303.512	4.30905	1.20652	3.57147	0.00035499	0.0259974
ENSG00000114850	SSR3	protein_coding	protein_coding	169.377	4.34539	1.21813	3.56726	0.000360737	0.0262606
ENSG00000130529	TRPM4	protein_coding	protein_coding	279.092	-2.93224	0.823578	-3.56036	0.000370344	0.0267489
ENSG00000179954	SSC5D	protein_coding	protein_coding	254.72	-2.93783	0.82563	-3.5583	0.000373268	0.0268522
ENSG00000204104	TRAF3IP1	protein_coding	protein_coding	140.916	-3.56058	1.00192	-3.55375	0.000379783	0.0271606
ENSG00000151116	UEVLD	protein_coding	protein_coding	91.9361	3.81478	1.0738	3.55258	0.000381468	0.0272013
ENSG00000157514	TSC22D3	protein_coding	protein_coding	124.956	-3.73449	1.05233	-3.54879	0.000387006	0.0275158
ENSG00000114757	PEX5L	protein_coding	protein_coding	147.496	3.66141	1.03298	3.54449	0.000393368	0.0276471
ENSG00000137078	SIT1	protein_coding	protein_coding	56.8823	-3.57295	1.0077	-3.54563	0.000391673	0.0276471
ENSG00000172399	MYOZ2	protein_coding	protein_coding	33.4041	4.46435	1.26194	3.53769	0.000403648	0.0279653
ENSG00000143126	CELSR2	protein_coding	protein_coding	1394.21	4.01253	1.13588	3.53254	0.000411585	0.0282644
ENSG00000170315	UBB	protein_coding	protein_coding	56.801	-3.44741	0.976122	-3.53174	0.00041283	0.0282644
ENSG00000260230	FRRS1L	protein_coding	protein_coding	241.942	3.53156	0.999655	3.53278	0.00041122	0.0282644
ENSG00000198049	AVPR1B	protein_coding	protein_coding	122.505	-3.42179	0.969634	-3.52895	0.000417217	0.0283417
ENSG00000134897	BIVM	protein_coding	protein_coding	57.0347	3.65773	1.03675	3.52808	0.00041859	0.028356
ENSG00000120645	IQSEC3	protein_coding	protein_coding	269.783	-2.83507	0.803966	-3.52635	0.000421334	0.0284297
ENSG00000124882	EREG	protein_coding	protein_coding	47.5041	3.73186	1.05892	3.5242	0.00042476	0.0284578
ENSG00000147697	GSDMC	protein_coding	protein_coding	65.2459	-3.40639	0.967274	-3.52164	0.000428879	0.0286334
ENSG00000157456	CCNB2	protein_coding	protein_coding	28.138	3.89307	1.10564	3.52112	0.000429731	0.0286334
ENSG00000120937	NPPB	protein_coding	protein_coding	36.1973	5.51387	1.56837	3.51567	0.000438641	0.0291475
ENSG00000204899	MZT1	protein_coding	protein_coding	14.0223	6.20478	1.77081	3.50392	0.000458459	0.030136
ENSG00000152475	ZNF837	protein_coding	protein_coding	52.6039	-4.03109	1.15199	-3.49924	0.000466579	0.0303426
ENSG00000155287	SLC25A28	protein_coding	protein_coding	263.853	4.23087	1.20844	3.50109	0.000463361	0.0303426
ENSG00000174606	ANGEL2	protein_coding	protein_coding	62.3921	3.20862	0.916618	3.5005	0.000464382	0.0303426
ENSG00000154102	C16orf74	protein_coding	protein_coding	42.5865	-3.84364	1.10037	-3.49305	0.000477541	0.0308377
ENSG00000185222	TCEAL9	protein_coding	protein_coding	55.6825	-3.50659	1.00516	-3.48857	0.000485605	0.0311576
ENSG00000196116	TDRD7	protein_coding	protein_coding	66.5255	4.34308	1.24517	3.48793	0.000486778	0.0311576
ENSG00000169509	CRCT1	protein_coding	protein_coding	21.1078	5.87037	1.68544	3.48298	0.000495862	0.0315733
ENSG00000161671	EMC10	protein_coding	protein_coding	518.809	-2.75239	0.791687	-3.47661	0.000507793	0.0322489
ENSG00000150991	UBC	protein_coding	protein_coding	214.18	-3.42707	0.986248	-3.47485	0.000511132	0.0323766
ENSG00000232268	OR52I1	protein_coding	protein_coding	11.9783	5.98901	1.72405	3.47381	0.000513119	0.0324182
ENSG00000099800	TIMM13	protein_coding	protein_coding	53.7725	-3.67671	1.05891	-3.47215	0.0005163	0.0324511
ENSG00000188338	SLC38A3	protein_coding	protein_coding	172.094	-2.83217	0.817068	-3.46626	0.000527751	0.0328882
ENSG00000136877	FPGS	protein_coding	protein_coding	177.806	-3.59362	1.03763	-3.46329	0.00053361	0.0331123
ENSG00000154889	MPPE1	protein_coding	protein_coding	42.4308	3.73532	1.079	3.46184	0.000536505	0.0331812
ENSG00000100519	PSMC6	protein_coding	protein_coding	119.926	3.1633	0.915162	3.45655	0.000547148	0.0336937
ENSG00000154646	TMPRSS15	protein_coding	protein_coding	46.8981	3.60277	1.04251	3.45588	0.000548505	0.0336937
ENSG00000136938	ANP32B	protein_coding	protein_coding	371.192	-3.70105	1.07195	-3.45263	0.000555146	0.0338552
ENSG00000167524	SGK494	protein_coding	protein_coding	43.5531	3.53864	1.02514	3.45187	0.000556725	0.0338552
ENSG00000204956	PCDHGA1	protein_coding	protein_coding	99.5307	4.59568	1.33105	3.45267	0.000555066	0.0338552
ENSG00000127423	AUNIP	protein_coding	protein_coding	124.141	-3.92945	1.13996	-3.44701	0.00056683	0.034178
ENSG00000146802	TMEM168	protein_coding	protein_coding	109.459	3.63666	1.05513	3.44664	0.000567601	0.034178
ENSG00000112077	RHAG	protein_coding	protein_coding	29.9497	4.22809	1.22701	3.44584	0.000569279	0.0341946
ENSG00000008988	RPS20	protein_coding	protein_coding	221.413	-3.93371	1.14302	-3.4415	0.000578493	0.034431
ENSG00000125378	BMP4	protein_coding	protein_coding	721.862	4.45607	1.29453	3.44223	0.000576944	0.034431
ENSG00000181392	SYNE4	protein_coding	protein_coding	360.089	-3.04134	0.883988	-3.44048	0.000580686	0.034431
ENSG00000182472	CAPN12	protein_coding	protein_coding	261.686	-2.87776	0.836554	-3.44001	0.000581686	0.034431
ENSG00000188488	SERPINA5	protein_coding	protein_coding	49.8497	2.99728	0.871018	3.44113	0.000579296	0.034431
ENSG00000183248	PRR36	protein_coding	protein_coding	242.866	-3.18522	0.926303	-3.43864	0.000584642	0.0345222
ENSG00000127954	STEAP4	protein_coding	protein_coding	81.1571	3.09163	0.899621	3.43659	0.000589078	0.0346486
ENSG00000171403	KRT9	protein_coding	protein_coding	191.716	-3.31206	0.963833	-3.43634	0.000589624	0.0346486
ENSG00000130592	LSP1	protein_coding	protein_coding	134.547	-3.38963	0.987481	-3.4326	0.000597814	0.0347116
ENSG00000161980	POLR3K	protein_coding	protein_coding	18.7467	4.03574	1.17543	3.4334	0.000596054	0.0347116
ENSG00000087085	ACHE	protein_coding	protein_coding	212.872	-3.51575	1.02494	-3.43021	0.000603113	0.0349153
ENSG00000146540	C7orf50	protein_coding	protein_coding	223.62	-2.73706	0.798713	-3.42684	0.000610644	0.0352051
ENSG00000131831	RAI2	protein_coding	protein_coding	65.3097	-3.28402	0.958575	-3.42594	0.000612667	0.0352155
ENSG00000155368	DBI	protein_coding	protein_coding	81.6916	-3.45811	1.00964	-3.4251	0.000614578	0.0352155
ENSG00000104888	SLC17A7	protein_coding	protein_coding	690.62	-3.20918	0.937817	-3.42197	0.000621692	0.0352206
ENSG00000105750	ZNF85	protein_coding	protein_coding	39.3071	3.37311	0.987251	3.41667	0.000633919	0.0352206
ENSG00000108298	RPL19	protein_coding	protein_coding	337.519	-4.0296	1.17805	-3.42057	0.000624893	0.0352206
ENSG00000109929	SC5D	protein_coding	protein_coding	37.385	3.49845	1.02349	3.41815	0.000630485	0.0352206
ENSG00000123684	LPGAT1	protein_coding	protein_coding	215.165	-2.81621	0.824271	-3.41661	0.000634062	0.0352206
ENSG00000124089	MC3R	protein_coding	protein_coding	44.8034	-3.72011	1.08966	-3.41401	0.000640153	0.0352206
ENSG00000130935	NOL11	protein_coding	protein_coding	210.004	4.3608	1.27538	3.41922	0.000628004	0.0352206
ENSG00000154479	CCDC173	protein_coding	protein_coding	62.7144	4.57312	1.33769	3.41867	0.000629282	0.0352206
ENSG00000166478	ZNF143	protein_coding	protein_coding	172.326	3.43417	1.00589	3.41406	0.000640025	0.0352206
ENSG00000174807	CD248	protein_coding	protein_coding	56.391	-3.55271	1.04048	-3.41449	0.000639006	0.0352206
ENSG00000175595	ERCC4	protein_coding	protein_coding	200.032	3.86451	1.13181	3.41444	0.000639131	0.0352206
ENSG00000221944	TIGD1	protein_coding	protein_coding	48.1823	4.94813	1.44838	3.41633	0.000634715	0.0352206
ENSG00000112559	MDFI	protein_coding	protein_coding	122.715	-3.33383	0.978651	-3.40656	0.000657877	0.0358362
ENSG00000142182	DNMT3L	protein_coding	protein_coding	50.9065	-3.68035	1.08083	-3.4051	0.000661388	0.0358428
ENSG00000164659	KIAA1324L	protein_coding	protein_coding	132.454	3.31315	0.972913	3.40539	0.00066069	0.0358428
ENSG00000160799	CCDC12	protein_coding	protein_coding	114.961	-3.36833	0.989587	-3.40378	0.000664606	0.0358579
ENSG00000130066	SAT1	protein_coding	protein_coding	57.1214	-3.95387	1.16195	-3.4028	0.000667001	0.0359076
ENSG00000172244	C5orf34	protein_coding	protein_coding	15.721	4.4931	1.3216	3.39974	0.000674503	0.0361519
ENSG00000077009	NMRK2	protein_coding	protein_coding	29.2986	4.05653	1.19395	3.39759	0.000679833	0.0362781
ENSG00000151287	TEX30	protein_coding	protein_coding	31.5559	3.42253	1.00727	3.39783	0.000679224	0.0362781
ENSG00000146267	FAXC	protein_coding	protein_coding	152.09	3.09795	0.912319	3.39568	0.000684576	0.0364514
ENSG00000178966	RMI1	protein_coding	protein_coding	117.283	4.38453	1.29182	3.39407	0.000688609	0.0365863
ENSG00000145354	CISD2	protein_coding	protein_coding	125.123	4.0218	1.18528	3.39313	0.000690998	0.0366265
ENSG00000166321	NUDT13	protein_coding	protein_coding	18.9446	3.98272	1.17443	3.3912	0.000695868	0.0367319
ENSG00000148218	ALAD	protein_coding	protein_coding	152.071	-2.91851	0.860863	-3.39021	0.000698388	0.0367853
ENSG00000081800	SLC13A1	protein_coding	protein_coding	33.2088	3.3895	1.00046	3.38794	0.000704205	0.0370117
ENSG00000166342	NETO1	protein_coding	protein_coding	220.897	-2.88395	0.851473	-3.38701	0.000706596	0.0370576
ENSG00000149273	RPS3	protein_coding	protein_coding	251.069	-2.93788	0.867559	-3.38638	0.000708215	0.0370628
ENSG00000163145	C1QTNF7	protein_coding	protein_coding	68.3735	3.5014	1.03444	3.38484	0.000712197	0.0371913
ENSG00000245848	CEBPA	protein_coding	protein_coding	29.4358	-4.31138	1.27542	-3.38037	0.00072389	0.0376407
ENSG00000170373	CST1	protein_coding	protein_coding	41.7741	-3.9266	1.16302	-3.37622	0.000734899	0.03789
ENSG00000105251	SHD	protein_coding	protein_coding	108.7	-3.55845	1.05592	-3.37001	0.000751644	0.0384284
ENSG00000130054	FAM155B	protein_coding	protein_coding	127.676	-3.23393	0.961072	-3.36492	0.000765655	0.0390628
ENSG00000249240	AC069368.1	protein_coding	protein_coding	14.2763	-4.70515	1.39948	-3.36208	0.000773588	0.0393851
ENSG00000139567	ACVRL1	protein_coding	protein_coding	226.02	-3.23554	0.963184	-3.35921	0.000781649	0.0396087
ENSG00000250673	AC097372.1	protein_coding	protein_coding	9.49508	5.6338	1.67811	3.35722	0.000787293	0.039751
ENSG00000163746	PLSCR2	protein_coding	protein_coding	32.6543	3.58846	1.06956	3.3551	0.000793377	0.0399754
ENSG00000166823	MESP1	protein_coding	protein_coding	98.3975	-3.69765	1.1029	-3.35268	0.00080034	0.0400724
ENSG00000186838	SELENOV	protein_coding	protein_coding	84.886	-3.89963	1.16402	-3.35014	0.000807709	0.0401992
ENSG00000198894	CIPC	protein_coding	protein_coding	115.627	-3.48221	1.03984	-3.34879	0.00081166	0.0403135
ENSG00000152670	DDX4	protein_coding	protein_coding	123.178	4.29822	1.28698	3.33979	0.000838432	0.0414743
ENSG00000145888	GLRA1	protein_coding	protein_coding	122.624	-3.5744	1.07165	-3.33543	0.000851678	0.0420443
ENSG00000187676	B3GLCT	protein_coding	protein_coding	40.8865	4.43225	1.3294	3.33404	0.000855958	0.0420852
ENSG00000147403	RPL10	protein_coding	protein_coding	97.2007	-3.4662	1.03985	-3.33337	0.000858021	0.0421017
ENSG00000161955	TNFSF13	protein_coding	protein_coding	45.9383	-3.99665	1.19983	-3.331	0.000865337	0.0422338
ENSG00000197766	CFD	protein_coding	protein_coding	26.1918	-3.33994	1.00274	-3.33082	0.000865908	0.0422338
ENSG00000099622	CIRBP	protein_coding	protein_coding	243.106	-2.88857	0.867589	-3.32943	0.000870251	0.0422406
ENSG00000167658	EEF2	protein_coding	protein_coding	782.619	-3.83065	1.15087	-3.32849	0.000873197	0.0422406
ENSG00000178531	CTXN1	protein_coding	protein_coding	25.92	-3.95088	1.18716	-3.328	0.000874708	0.0422406
ENSG00000121741	ZMYM2	protein_coding	protein_coding	85.4396	2.94825	0.886238	3.3267	0.000878819	0.0422623
ENSG00000185499	MUC1	protein_coding	protein_coding	153.789	-3.83518	1.15302	-3.32621	0.000880355	0.0422623
ENSG00000171067	C11orf24	protein_coding	protein_coding	142.469	-3.17612	0.955308	-3.32471	0.000885102	0.0423067
ENSG00000131375	CAPN7	protein_coding	protein_coding	52.2839	2.9614	0.891769	3.32081	0.000897551	0.0426678
ENSG00000088002	SULT2B1	protein_coding	protein_coding	86.9864	-3.19343	0.963503	-3.3144	0.000918401	0.0433847
ENSG00000167965	MLST8	protein_coding	protein_coding	74.1572	-3.40337	1.02697	-3.31399	0.000919748	0.0433847
ENSG00000246705	H2AFJ	protein_coding	protein_coding	110.875	-3.51012	1.05956	-3.31281	0.000923634	0.0433922
ENSG00000196459	TRAPPC2	protein_coding	protein_coding	49.3163	3.54022	1.06931	3.31074	0.000930486	0.0435542
ENSG00000162545	CAMK2N1	protein_coding	protein_coding	179.179	-3.52859	1.06645	-3.30873	0.000937218	0.0437853
ENSG00000149926	FAM57B	protein_coding	protein_coding	139.589	-3.10493	0.938598	-3.30805	0.00093948	0.0438071
ENSG00000130772	MED18	protein_coding	protein_coding	21.6828	4.09153	1.23773	3.30567	0.000947501	0.0440968
ENSG00000118596	SLC16A7	protein_coding	protein_coding	305.117	3.5967	1.08905	3.3026	0.00095792	0.0444122
ENSG00000095110	NXPE1	protein_coding	protein_coding	67.0506	3.30805	1.00188	3.30184	0.000960531	0.0444487
ENSG00000163492	CCDC141	protein_coding	protein_coding	120.519	2.94152	0.891519	3.29945	0.00096874	0.0447437
ENSG00000100097	LGALS1	protein_coding	protein_coding	61.6582	-3.62726	1.10292	-3.28879	0.0010062	0.0459519
ENSG00000227057	WDR46	protein_coding	protein_coding	221.814	4.02766	1.2245	3.28923	0.00100461	0.0459519
ENSG00000120658	ENOX1	protein_coding	protein_coding	116.67	3.39451	1.03463	3.28089	0.00103481	0.0468633
ENSG00000142065	ZFP14	protein_coding	protein_coding	58.5841	3.08246	0.939594	3.28063	0.00103577	0.0468633
ENSG00000152455	SUV39H2	protein_coding	protein_coding	21.3012	3.53675	1.08016	3.27427	0.00105934	0.0475034
ENSG00000162191	UBXN1	protein_coding	protein_coding	77.4815	-3.03255	0.926199	-3.27419	0.00105966	0.0475034
ENSG00000164520	RAET1E	protein_coding	protein_coding	64.8312	-3.66992	1.12202	-3.2708	0.00107243	0.0476425
ENSG00000182816	KRTAP13-2	protein_coding	protein_coding	11.3256	5.8542	1.78985	3.27078	0.00107253	0.0476425
ENSG00000183640	KRTAP8-1	protein_coding	protein_coding	30.9224	-3.62273	1.10732	-3.27162	0.00106932	0.0476425
ENSG00000165304	MELK	protein_coding	protein_coding	20.6859	3.90689	1.19468	3.27024	0.00107455	0.0476455
ENSG00000248098	BCKDHA	protein_coding	protein_coding	66.2953	-3.33738	1.02116	-3.26823	0.00108221	0.0478979
ENSG00000034510	TMSB10	protein_coding	protein_coding	136.678	-3.95347	1.20993	-3.26751	0.00108497	0.0479335
ENSG00000107317	PTGDS	protein_coding	protein_coding	68.285	-3.47609	1.06439	-3.26579	0.00109161	0.0480523
ENSG00000131966	ACTR10	protein_coding	protein_coding	36.5459	3.34755	1.02602	3.26265	0.00110377	0.0481764
ENSG00000106211	HSPB1	protein_coding	protein_coding	111.087	-3.72342	1.14192	-3.26068	0.00111145	0.0484016
ENSG00000042781	USH2A	protein_coding	protein_coding	285.035	2.88748	0.885924	3.25929	0.00111693	0.0484022
ENSG00000118690	ARMC2	protein_coding	protein_coding	48.5505	3.99831	1.22679	3.25916	0.00111742	0.0484022
ENSG00000164112	TMEM155	protein_coding	protein_coding	83.613	4.43496	1.36146	3.2575	0.00112399	0.0485147
ENSG00000138035	PNPT1	protein_coding	protein_coding	29.8627	3.10638	0.954392	3.25482	0.00113462	0.0487813
ENSG00000144120	TMEM177	protein_coding	protein_coding	59.6015	4.35725	1.33863	3.25501	0.00113388	0.0487813
ENSG00000196350	ZNF729	protein_coding	protein_coding	131.516	4.78764	1.47112	3.25441	0.0011363	0.0487813
ENSG00000061273	HDAC7	protein_coding	protein_coding	339.201	-2.92013	0.897671	-3.25301	0.0011419	0.0488551
ENSG00000120756	PLS1	protein_coding	protein_coding	148.24	4.04784	1.24634	3.24778	0.0011631	0.0495285
ENSG00000125851	PCSK2	protein_coding	protein_coding	86.8523	2.92524	0.901008	3.24663	0.00116779	0.0495285
ENSG00000197191	CYSRT1	protein_coding	protein_coding	21.9077	4.24248	1.30659	3.24699	0.00116632	0.0495285
ENSG00000198000	NOL8	protein_coding	protein_coding	123.935	3.44453	1.06068	3.24749	0.00116428	0.0495285
ENSG00000124232	RBPJL	protein_coding	protein_coding	85.7242	-3.20147	0.987783	-3.24107	0.00119082	0.0503303
ENSG00000158373	HIST1H2BD	protein_coding	protein_coding	40.5479	-4.44063	1.37064	-3.23983	0.00119603	0.050463
ENSG00000146233	CYP39A1	protein_coding	protein_coding	84.5	3.87536	1.19694	3.23771	0.00120493	0.0506633
ENSG00000148482	SLC39A12	protein_coding	protein_coding	18.4345	4.71935	1.45857	3.23559	0.00121391	0.050922
ENSG00000170419	VSTM2A	protein_coding	protein_coding	158.548	-3.22917	0.998676	-3.23345	0.00122305	0.0511605
ENSG00000186007	LEMD1	protein_coding	protein_coding	65.004	3.49946	1.08244	3.23294	0.00122522	0.0511635
ENSG00000164332	UBLCP1	protein_coding	protein_coding	114.523	3.80719	1.18198	3.22104	0.00127728	0.0529746
ENSG00000134884	ARGLU1	protein_coding	protein_coding	86.7566	-2.90183	0.901633	-3.21842	0.00128899	0.0532979
ENSG00000215126	CBWD6	protein_coding	protein_coding	40.5021	3.30876	1.02826	3.21783	0.00129163	0.0532979
ENSG00000160124	CCDC58	protein_coding	protein_coding	34.6529	-4.09731	1.27381	-3.21658	0.00129729	0.0534408
ENSG00000198918	RPL39	protein_coding	protein_coding	26.6947	-4.06407	1.26527	-3.21203	0.00131803	0.0541123
ENSG00000140525	FANCI	protein_coding	protein_coding	179.345	3.34849	1.04277	3.21114	0.00132212	0.054189
ENSG00000173302	GPR148	protein_coding	protein_coding	26.9311	4.69996	1.46439	3.20951	0.00132962	0.0542232
ENSG00000169992	NLGN2	protein_coding	protein_coding	137.031	-2.95431	0.920921	-3.208	0.00133662	0.0544176
ENSG00000141447	OSBPL1A	protein_coding	protein_coding	95.9099	3.25096	1.01423	3.20533	0.00134907	0.0545896
ENSG00000165935	SMCO2	protein_coding	protein_coding	71.5015	4.0617	1.26777	3.20383	0.00135615	0.0546862
ENSG00000164404	GDF9	protein_coding	protein_coding	114.165	4.25037	1.32815	3.20023	0.00137317	0.0551689
ENSG00000164379	FOXQ1	protein_coding	protein_coding	63.5718	-3.5251	1.10172	-3.19963	0.00137605	0.0551937
ENSG00000089053	ANAPC5	protein_coding	protein_coding	290.177	3.28567	1.02882	3.19362	0.00140501	0.0561704
ENSG00000172247	C1QTNF4	protein_coding	protein_coding	47.888	-3.633	1.13753	-3.19375	0.00140436	0.0561704
ENSG00000092051	JPH4	protein_coding	protein_coding	157.617	-2.81991	0.883693	-3.19105	0.00141755	0.0563206
ENSG00000164830	OXR1	protein_coding	protein_coding	51.2747	2.72451	0.853806	3.19102	0.00141771	0.0563206
ENSG00000181894	ZNF329	protein_coding	protein_coding	47.0483	3.45015	1.08139	3.19049	0.00142031	0.0563206
ENSG00000130433	CACNG6	protein_coding	protein_coding	67.0119	-3.52869	1.10761	-3.18586	0.00144326	0.0571375
ENSG00000091128	LAMB4	protein_coding	protein_coding	94.7988	2.88512	0.906125	3.18402	0.00145245	0.0574084
ENSG00000168090	COPS6	protein_coding	protein_coding	127.911	-2.90479	0.912708	-3.18261	0.00145956	0.0575961
ENSG00000141933	TPGS1	protein_coding	protein_coding	115.752	-3.24949	1.02228	-3.17868	0.00147948	0.0578207
ENSG00000198856	OSTC	protein_coding	protein_coding	15.7958	5.24855	1.65106	3.17889	0.00147839	0.0578207
ENSG00000232030	MAGEB6P1	protein_coding	protein_coding	21.4813	5.19249	1.63307	3.17959	0.00147486	0.0578207
ENSG00000168944	CEP120	protein_coding	protein_coding	89.0094	3.0526	0.961007	3.17646	0.00149083	0.0581709
ENSG00000163536	SERPINI1	protein_coding	protein_coding	48.885	-2.78296	0.876313	-3.17577	0.00149441	0.0582177
ENSG00000137818	RPLP1	protein_coding	protein_coding	450.985	-4.00642	1.26293	-3.17233	0.00151222	0.0588176
ENSG00000167720	SRR	protein_coding	protein_coding	17.7474	4.53224	1.42979	3.16987	0.00152509	0.0590354
ENSG00000009844	VTA1	protein_coding	protein_coding	67.0918	3.051	0.963111	3.16786	0.00153565	0.0591857
ENSG00000118640	VAMP8	protein_coding	protein_coding	81.2153	-3.33371	1.05211	-3.1686	0.00153175	0.0591857
ENSG00000111291	GPRC5D	protein_coding	protein_coding	21.8228	-4.45232	1.40641	-3.16574	0.00154691	0.059222
ENSG00000167525	PROCA1	protein_coding	protein_coding	148.56	-3.19907	1.01086	-3.1647	0.00155244	0.0593405
ENSG00000186583	SPATC1	protein_coding	protein_coding	91.7318	-3.30285	1.04455	-3.16197	0.00156703	0.0597114
ENSG00000184956	MUC6	protein_coding	protein_coding	683.912	-2.6543	0.840318	-3.15869	0.0015848	0.0601064
ENSG00000062370	ZNF112	protein_coding	protein_coding	24.7715	4.43803	1.40821	3.15155	0.00162407	0.0612152
ENSG00000127084	FGD3	protein_coding	protein_coding	268.425	-2.90102	0.9215	-3.14815	0.0016431	0.0612694
ENSG00000182310	SPACA6	protein_coding	protein_coding	318.688	-3.22356	1.02363	-3.14913	0.00163755	0.0612694
ENSG00000253148	RGS21	protein_coding	protein_coding	24.0932	5.03306	1.59823	3.14915	0.00163744	0.0612694
ENSG00000266964	FXYD1	protein_coding	protein_coding	111.443	-3.9068	1.24081	-3.1486	0.00164057	0.0612694
ENSG00000165078	CPA6	protein_coding	protein_coding	23.6198	3.38189	1.07501	3.14591	0.00165571	0.0615515
ENSG00000179178	TMEM125	protein_coding	protein_coding	67.3561	-3.22338	1.02453	-3.14622	0.00165397	0.0615515
ENSG00000139211	AMIGO2	protein_coding	protein_coding	55.6086	-3.39821	1.08079	-3.1442	0.0016654	0.0617503
ENSG00000106714	CNTNAP3	protein_coding	protein_coding	26.9664	3.49148	1.11213	3.13945	0.00169265	0.0625525
ENSG00000167749	KLK4	protein_coding	protein_coding	114.574	-3.71802	1.18513	-3.13721	0.00170563	0.0629277
ENSG00000228253	MT-ATP8	protein_coding	protein_coding	404.919	-2.52335	0.804587	-3.13621	0.00171146	0.0630474
ENSG00000180776	ZDHHC20	protein_coding	protein_coding	63.7593	3.22826	1.02956	3.13556	0.00171524	0.0630914
ENSG00000155660	PDIA4	protein_coding	protein_coding	175.472	3.67205	1.17191	3.13339	0.00172797	0.0634639
ENSG00000277481	PKD1L3	protein_coding	protein_coding	154.435	3.5173	1.1229	3.13234	0.00173419	0.0635964
ENSG00000239305	RNF103	protein_coding	protein_coding	53.7889	2.90405	0.927608	3.13069	0.00174398	0.0637535
ENSG00000106631	MYL7	protein_coding	protein_coding	41.026	-3.10464	0.992315	-3.12868	0.00175591	0.0639805
ENSG00000162300	ZFPL1	protein_coding	protein_coding	36.2175	-3.42263	1.09421	-3.12796	0.00176024	0.0639805
ENSG00000181061	HIGD1A	protein_coding	protein_coding	41.5497	-3.76125	1.20247	-3.12793	0.0017604	0.0639805
ENSG00000130656	HBZ	protein_coding	protein_coding	40.7604	-4.17619	1.3358	-3.12634	0.00176994	0.0641359
ENSG00000140598	EFL1	protein_coding	protein_coding	74.0141	3.15017	1.00842	3.12387	0.00178487	0.0642949
ENSG00000185250	PPIL6	protein_coding	protein_coding	145.197	3.46598	1.10947	3.124	0.00178411	0.0642949
ENSG00000150873	C2orf50	protein_coding	protein_coding	81.6125	4.23181	1.35578	3.12131	0.0018005	0.0646086
ENSG00000158691	ZSCAN12	protein_coding	protein_coding	68.3172	3.62703	1.16195	3.12151	0.00179927	0.0646086
ENSG00000121335	PRB2	protein_coding	protein_coding	84.6121	-3.26502	1.04754	-3.11684	0.00182804	0.0651759
ENSG00000050130	JKAMP	protein_coding	protein_coding	98.5182	3.46533	1.11298	3.11355	0.00184849	0.0653461
ENSG00000102119	EMD	protein_coding	protein_coding	30.9388	-3.15953	1.01479	-3.11349	0.00184889	0.0653461
ENSG00000153037	SRP19	protein_coding	protein_coding	59.9055	2.75585	0.884816	3.11461	0.0018419	0.0653461
ENSG00000010030	ETV7	protein_coding	protein_coding	32.9133	4.41325	1.41879	3.11056	0.00186733	0.0657836
ENSG00000186143	PRR30	protein_coding	protein_coding	102.444	-2.75926	0.887454	-3.10918	0.00187604	0.0659238
ENSG00000182053	TRIM49B	protein_coding	protein_coding	12.5838	4.03309	1.29788	3.10746	0.00188705	0.0662151
ENSG00000168269	FOXI1	protein_coding	protein_coding	49.149	-3.12293	1.00524	-3.10666	0.00189211	0.0662386
ENSG00000204889	KRT40	protein_coding	protein_coding	31.3911	4.13031	1.32957	3.1065	0.00189315	0.0662386
ENSG00000162522	KIAA1522	protein_coding	protein_coding	194.186	-2.43361	0.784431	-3.10239	0.00191963	0.0669736
ENSG00000175311	ANKS4B	protein_coding	protein_coding	98.882	3.43778	1.10823	3.10204	0.00192194	0.0669736
ENSG00000178385	PLEKHM3	protein_coding	protein_coding	360.481	3.19284	1.0293	3.10194	0.00192256	0.0669736
ENSG00000238243	OR2W3	protein_coding	protein_coding	59.4005	-3.66969	1.18334	-3.10112	0.00192789	0.0669736
ENSG00000176788	BASP1	protein_coding	protein_coding	271.743	-2.79575	0.901921	-3.09977	0.0019367	0.0671839
ENSG00000132530	XAF1	protein_coding	protein_coding	40.4351	3.75169	1.2126	3.09393	0.00197522	0.0680652
ENSG00000164054	SHISA5	protein_coding	protein_coding	111.251	-2.88481	0.932446	-3.09381	0.00197606	0.0680652
ENSG00000204007	GLT6D1	protein_coding	protein_coding	11.5361	4.99872	1.61561	3.09401	0.00197468	0.0680652
ENSG00000106100	NOD1	protein_coding	protein_coding	98.6988	3.0975	1.00274	3.08902	0.00200818	0.0685319
ENSG00000121211	MND1	protein_coding	protein_coding	47.2425	3.08423	0.998141	3.08997	0.00200174	0.0685319
ENSG00000125995	ROMO1	protein_coding	protein_coding	20.4416	-4.12615	1.33619	-3.08799	0.00201516	0.0685319
ENSG00000129292	PHF20L1	protein_coding	protein_coding	213.013	3.01161	0.975385	3.08761	0.00201771	0.0685319
ENSG00000139620	KANSL2	protein_coding	protein_coding	45.4341	3.66499	1.1868	3.08813	0.00201418	0.0685319
ENSG00000163297	ANTXR2	protein_coding	protein_coding	172.242	3.14824	1.01944	3.08821	0.00201365	0.0685319
ENSG00000167244	IGF2	protein_coding	protein_coding	84.6047	-3.58298	1.15977	-3.08939	0.00200569	0.0685319
ENSG00000169570	DTWD2	protein_coding	protein_coding	23.5863	3.22297	1.04292	3.09032	0.0019994	0.0685319
ENSG00000114698	PLSCR4	protein_coding	protein_coding	55.5608	-3.05626	0.990763	-3.08476	0.00203719	0.068902
ENSG00000130751	NPAS1	protein_coding	protein_coding	85.6037	-3.14825	1.02035	-3.08545	0.00203242	0.068902
ENSG00000140043	PTGR2	protein_coding	protein_coding	28.161	2.88426	0.935329	3.08369	0.00204451	0.068902
ENSG00000141497	ZMYND15	protein_coding	protein_coding	193.215	-2.81867	0.914015	-3.08383	0.00204355	0.068902
ENSG00000188227	ZNF793	protein_coding	protein_coding	140.399	2.73711	0.887452	3.08423	0.00204078	0.068902
ENSG00000196860	TOMM20L	protein_coding	protein_coding	21.5998	-4.94409	1.60508	-3.08027	0.00206812	0.0693746
ENSG00000101282	RSPO4	protein_coding	protein_coding	100.438	-3.05185	0.991637	-3.07759	0.00208682	0.0698096
ENSG00000116690	PRG4	protein_coding	protein_coding	325.192	-3.01663	0.981851	-3.07239	0.00212351	0.0708427
ENSG00000153093	ACOXL	protein_coding	protein_coding	122.661	3.0014	0.977965	3.06902	0.0021476	0.0713422
ENSG00000188738	FSIP2	protein_coding	protein_coding	362.143	2.93315	0.955485	3.0698	0.00214199	0.0713422
ENSG00000127837	AAMP	protein_coding	protein_coding	113.793	-3.20228	1.04461	-3.06554	0.00217277	0.0717161
ENSG00000145700	ANKRD31	protein_coding	protein_coding	99.0497	3.45777	1.12825	3.06473	0.00217866	0.0717161
ENSG00000145741	BTF3	protein_coding	protein_coding	98.1145	-3.44204	1.12295	-3.06517	0.00217547	0.0717161
ENSG00000185900	POMK	protein_coding	protein_coding	18.7987	3.82178	1.24659	3.0658	0.00217092	0.0717161
ENSG00000113597	TRAPPC13	protein_coding	protein_coding	112.586	-3.26554	1.06574	-3.06411	0.00218316	0.071753
ENSG00000224877	NDUFAF8	protein_coding	protein_coding	59.5676	-3.89514	1.27163	-3.06312	0.00219042	0.0718946
ENSG00000184363	PKP3	protein_coding	protein_coding	80.675	-3.1329	1.02418	-3.05893	0.00222131	0.0722857
ENSG00000127515	OR7A10	protein_coding	protein_coding	31.1472	4.43096	1.44939	3.05713	0.00223469	0.0724699
ENSG00000113525	IL5	protein_coding	protein_coding	48.808	4.76664	1.55989	3.05575	0.00224498	0.0726685
ENSG00000158553	POM121L2	protein_coding	protein_coding	34.0469	2.83549	0.928331	3.0544	0.00225515	0.0728427
ENSG00000065054	SLC9A3R2	protein_coding	protein_coding	69.8617	-3.35432	1.09897	-3.05223	0.00227147	0.0731762
ENSG00000128408	RIBC2	protein_coding	protein_coding	78.6032	-3.57462	1.17267	-3.04828	0.00230154	0.0740258
ENSG00000124614	RPS10	protein_coding	protein_coding	18.1386	4.04899	1.32901	3.04662	0.00231434	0.0741652
ENSG00000100092	SH3BP1	protein_coding	protein_coding	42.7798	-3.00897	0.987915	-3.04578	0.00232081	0.0742752
ENSG00000172757	CFL1	protein_coding	protein_coding	104.429	-2.68855	0.883574	-3.04281	0.0023438	0.0747165
ENSG00000258388	PPT2-EGFL8	protein_coding	protein_coding	57.8523	-2.64043	0.867737	-3.04289	0.0023432	0.0747165
ENSG00000112186	CAP2	protein_coding	protein_coding	194.849	-3.323	1.09293	-3.04045	0.00236226	0.0749609
ENSG00000119285	HEATR1	protein_coding	protein_coding	68.076	2.69185	0.885745	3.03909	0.00237298	0.0749609
ENSG00000142534	RPS11	protein_coding	protein_coding	136.746	-3.5958	1.18307	-3.03939	0.00237054	0.0749609
ENSG00000144591	GMPPA	protein_coding	protein_coding	172.924	-2.62931	0.864961	-3.03981	0.0023673	0.0749609
ENSG00000174652	ZNF266	protein_coding	protein_coding	71.0944	2.79327	0.918833	3.04002	0.0023656	0.0749609
ENSG00000214253	FIS1	protein_coding	protein_coding	93.1365	-2.64637	0.870661	-3.0395	0.00236971	0.0749609
ENSG00000262874	C19orf84	protein_coding	protein_coding	117.022	-3.63634	1.19711	-3.03759	0.00238475	0.0752352
ENSG00000177051	FBXO46	protein_coding	protein_coding	77.6816	-3.19155	1.05084	-3.03715	0.00238824	0.0752481
ENSG00000133739	LRRCC1	protein_coding	protein_coding	52.3709	-3.02491	0.996681	-3.03498	0.00240548	0.0753049
ENSG00000241595	KRTAP9-4	protein_coding	protein_coding	12.7658	4.19313	1.3812	3.03586	0.00239853	0.0753049
ENSG00000261949	GFY	protein_coding	protein_coding	160.883	-2.90537	0.956997	-3.03592	0.00239804	0.0753049
ENSG00000258817	OR4C13	protein_coding	protein_coding	12.7909	-4.55517	1.50127	-3.03421	0.00241169	0.0753058
ENSG00000205542	TMSB4X	protein_coding	protein_coding	106.059	-3.44682	1.13623	-3.03356	0.00241683	0.0753699
ENSG00000132510	KDM6B	protein_coding	protein_coding	268.657	-2.88068	0.949987	-3.03233	0.00242672	0.0755816
ENSG00000086598	TMED2	protein_coding	protein_coding	72.7119	3.35217	1.10597	3.03098	0.00243759	0.0757268
ENSG00000112029	FBXO5	protein_coding	protein_coding	102.958	3.94854	1.30346	3.02928	0.00245134	0.0760571
ENSG00000186442	KRT3	protein_coding	protein_coding	69.1884	-2.74647	0.907178	-3.02749	0.00246596	0.0762197
ENSG00000125363	AMELX	protein_coding	protein_coding	22.1143	-3.67994	1.21702	-3.02372	0.00249684	0.0767112
ENSG00000105281	SLC1A5	protein_coding	protein_coding	96.9684	-2.9859	0.987818	-3.02272	0.00250514	0.0767498
ENSG00000115255	REEP6	protein_coding	protein_coding	71.5002	-2.98423	0.987483	-3.02205	0.00251067	0.0768127
ENSG00000106392	C1GALT1	protein_coding	protein_coding	40.5968	3.27934	1.08561	3.02074	0.00252157	0.0769631
ENSG00000188324	OR6C6	protein_coding	protein_coding	14.3867	4.72405	1.56469	3.01916	0.0025348	0.0770555
ENSG00000205517	RGL3	protein_coding	protein_coding	183.937	-2.48244	0.822309	-3.01886	0.00253724	0.0770555
ENSG00000133119	RFC3	protein_coding	protein_coding	177.736	3.82	1.26684	3.01537	0.0025667	0.0776616
ENSG00000134690	CDCA8	protein_coding	protein_coding	41.235	2.79701	0.927819	3.01461	0.00257312	0.0776616
ENSG00000042493	CAPG	protein_coding	protein_coding	53.3058	-3.08326	1.0232	-3.01337	0.00258366	0.0778836
ENSG00000196526	AFAP1	protein_coding	protein_coding	167.378	3.00551	0.998173	3.01101	0.00260378	0.0782752
ENSG00000256771	ZNF253	protein_coding	protein_coding	43.0424	4.39849	1.46132	3.00995	0.0026129	0.0783773
ENSG00000102978	POLR2C	protein_coding	protein_coding	443.611	3.99978	1.32957	3.00832	0.00262693	0.0786047
ENSG00000179041	RRS1	protein_coding	protein_coding	66.0006	-3.10741	1.0329	-3.00842	0.00262609	0.0786047
ENSG00000001497	LAS1L	protein_coding	protein_coding	67.2248	-2.74534	0.913632	-3.00486	0.00265699	0.0789949
ENSG00000110446	SLC15A3	protein_coding	protein_coding	169.09	-3.17142	1.0557	-3.0041	0.00266367	0.0789949
ENSG00000232382	OR5K1	protein_coding	protein_coding	31.3859	3.11458	1.0361	3.00607	0.00264649	0.0789949
ENSG00000135905	DOCK10	protein_coding	protein_coding	91.0299	2.68242	0.894252	2.99962	0.00270315	0.0798085
ENSG00000197530	MIB2	protein_coding	protein_coding	120.816	-2.56597	0.855387	-2.99977	0.0027018	0.0798085
ENSG00000153789	FAM92B	protein_coding	protein_coding	53.264	-3.28739	1.09735	-2.99575	0.00273768	0.0801068
ENSG00000160211	G6PD	protein_coding	protein_coding	46.0867	-2.9498	0.984315	-2.99681	0.00272823	0.0801068
ENSG00000204389	HSPA1A	protein_coding	protein_coding	35.6403	-3.37891	1.12747	-2.99689	0.00272745	0.0801068
ENSG00000205464	ATP6AP1L	protein_coding	protein_coding	104.575	2.88938	0.96423	2.99657	0.00273036	0.0801068
ENSG00000105447	GRWD1	protein_coding	protein_coding	348.237	-2.67531	0.893381	-2.9946	0.00274809	0.0801648
ENSG00000004766	VPS50	protein_coding	protein_coding	281.433	3.25727	1.08852	2.99238	0.00276807	0.080452
ENSG00000118245	TNP1	protein_coding	protein_coding	26.1479	-3.20434	1.07086	-2.9923	0.00276886	0.080452
ENSG00000008311	AASS	protein_coding	protein_coding	29.4054	2.93783	0.982882	2.989	0.00279895	0.0806606
ENSG00000086827	ZW10	protein_coding	protein_coding	43.0658	3.56954	1.19448	2.98837	0.00280474	0.0806606
ENSG00000123124	WWP1	protein_coding	protein_coding	136.075	3.21158	1.07409	2.99004	0.00278938	0.0806606
ENSG00000138813	C4orf17	protein_coding	protein_coding	54.0111	3.68928	1.23432	2.98891	0.00279975	0.0806606
ENSG00000163081	CCDC140	protein_coding	protein_coding	77.7821	-3.5988	1.20396	-2.98914	0.0027976	0.0806606
ENSG00000172478	C2orf54	protein_coding	protein_coding	93.715	-3.67112	1.22767	-2.99032	0.00278685	0.0806606
ENSG00000118242	MREG	protein_coding	protein_coding	151.694	3.27766	1.09901	2.98237	0.00286024	0.0810424
ENSG00000130725	UBE2M	protein_coding	protein_coding	99.307	-3.42933	1.14966	-2.98291	0.00285521	0.0810424
ENSG00000137673	MMP7	protein_coding	protein_coding	23.3705	4.30712	1.44413	2.98249	0.00285911	0.0810424
ENSG00000141985	SH3GL1	protein_coding	protein_coding	120.345	-3.08226	1.03318	-2.98327	0.00285185	0.0810424
ENSG00000149489	ROM1	protein_coding	protein_coding	83.7861	-2.60383	0.873049	-2.98245	0.00285949	0.0810424
ENSG00000240764	PCDHGC5	protein_coding	protein_coding	56.0141	3.45408	1.15697	2.98546	0.00283155	0.0810424
ENSG00000079332	SAR1A	protein_coding	protein_coding	194.699	3.08972	1.03626	2.98159	0.00286753	0.0810828
ENSG00000132305	IMMT	protein_coding	protein_coding	69.7557	2.69171	0.90313	2.98042	0.00287852	0.0810828
ENSG00000204671	IL31	protein_coding	protein_coding	50.723	4.00862	1.34502	2.98034	0.00287931	0.0810828
ENSG00000115267	IFIH1	protein_coding	protein_coding	51.7197	3.50819	1.17903	2.9755	0.00292511	0.0820882
ENSG00000142634	EFHD2	protein_coding	protein_coding	55.3792	-2.70172	0.908546	-2.97368	0.00294254	0.0823877
ENSG00000141503	MINK1	protein_coding	protein_coding	331.963	-2.65274	0.892614	-2.97188	0.00295987	0.0826995
ENSG00000135926	TMBIM1	protein_coding	protein_coding	89.7253	-2.73744	0.922244	-2.96824	0.00299514	0.0833415
ENSG00000141469	SLC14A1	protein_coding	protein_coding	78.666	2.96344	0.998472	2.96798	0.00299765	0.0833415
ENSG00000269743	SLC25A53	protein_coding	protein_coding	47.5458	-3.23833	1.0912	-2.96768	0.00300053	0.0833415
ENSG00000100122	CRYBB1	protein_coding	protein_coding	21.9818	3.96197	1.33549	2.96668	0.00301031	0.08345
ENSG00000100884	CPNE6	protein_coding	protein_coding	243.802	-2.65844	0.896127	-2.96658	0.00301128	0.08345
ENSG00000205560	CPT1B	protein_coding	protein_coding	33.4465	-3.9571	1.33433	-2.96561	0.00302083	0.0834756
ENSG00000162069	BICDL2	protein_coding	protein_coding	133.708	-2.92328	0.98713	-2.96139	0.00306254	0.0840239
ENSG00000186684	CYP27C1	protein_coding	protein_coding	72.8888	2.9386	0.992319	2.96134	0.00306299	0.0840239
ENSG00000112706	IMPG1	protein_coding	protein_coding	60.6835	3.74358	1.26482	2.95979	0.00307853	0.0843552
ENSG00000058056	USP13	protein_coding	protein_coding	175.712	2.71242	0.916673	2.95898	0.00308659	0.0843864
ENSG00000170909	OSCAR	protein_coding	protein_coding	98.9261	-2.99311	1.01189	-2.95794	0.003097	0.0845762
ENSG00000183696	UPP1	protein_coding	protein_coding	124.973	3.58618	1.21268	2.95723	0.00310413	0.084676
ENSG00000101292	PROKR2	protein_coding	protein_coding	30.3699	3.87529	1.3115	2.95486	0.00312815	0.0850484
ENSG00000106125	MINDY4	protein_coding	protein_coding	38.5518	3.50086	1.18478	2.95485	0.00312824	0.0850484
ENSG00000162999	DUSP19	protein_coding	protein_coding	24.3641	3.01104	1.01942	2.95367	0.00314021	0.0852787
ENSG00000118181	RPS25	protein_coding	protein_coding	180.048	-3.69712	1.25204	-2.95289	0.00314818	0.0853052
ENSG00000114268	PFKFB4	protein_coding	protein_coding	101.761	-2.93452	0.993896	-2.95254	0.00315171	0.0853059
ENSG00000152213	ARL11	protein_coding	protein_coding	55.7522	3.27783	1.11059	2.95143	0.00316304	0.0855178
ENSG00000116809	ZBTB17	protein_coding	protein_coding	118.247	-2.66075	0.901878	-2.95023	0.00317534	0.0855727
ENSG00000204961	PCDHA9	protein_coding	protein_coding	78.1941	3.18356	1.0791	2.95021	0.0031756	0.0855727
ENSG00000169432	SCN9A	protein_coding	protein_coding	85.526	2.82752	0.958834	2.94891	0.00318893	0.0858371
ENSG00000110680	CALCA	protein_coding	protein_coding	14.7613	4.33817	1.47165	2.94783	0.00320012	0.0860433
ENSG00000104805	NUCB1	protein_coding	protein_coding	95.3542	-2.46866	0.837665	-2.94707	0.00320797	0.0861287
ENSG00000204371	EHMT2	protein_coding	protein_coding	442.45	2.51646	0.854353	2.94546	0.00322477	0.0862627
ENSG00000268629	TEX13A	protein_coding	protein_coding	21.7152	-3.31582	1.12592	-2.945	0.0032295	0.0862627
ENSG00000065183	WDR3	protein_coding	protein_coding	106.264	2.83892	0.964296	2.94404	0.0032396	0.0862822
ENSG00000087076	HSD17B14	protein_coding	protein_coding	92.475	-3.09216	1.0507	-2.94295	0.00325105	0.0862822
ENSG00000106333	PCOLCE	protein_coding	protein_coding	99.1922	-2.9194	0.992239	-2.94223	0.00325853	0.0862822
ENSG00000136688	IL36G	protein_coding	protein_coding	33.2011	4.15169	1.41048	2.94346	0.0032457	0.0862822
ENSG00000270168	AC004233.2	protein_coding	protein_coding	120.069	-3.01358	1.02405	-2.9428	0.0032526	0.0862822
ENSG00000087116	ADAMTS2	protein_coding	protein_coding	944.693	3.48531	1.18557	2.93977	0.00328459	0.0866889
ENSG00000144935	TRPC1	protein_coding	protein_coding	48.415	3.34927	1.13956	2.9391	0.00329167	0.0866889
ENSG00000235453	SMIM27	protein_coding	protein_coding	103.479	3.30135	1.12317	2.93932	0.00328937	0.0866889
ENSG00000153933	DGKE	protein_coding	protein_coding	88.0753	2.66082	0.905823	2.93747	0.00330906	0.0868656
ENSG00000145808	ADAMTS19	protein_coding	protein_coding	42.097	2.81798	0.959894	2.93572	0.00332771	0.087261
ENSG00000169291	SHE	protein_coding	protein_coding	39.1309	2.82503	0.962629	2.9347	0.0033387	0.0874552
ENSG00000121931	LRIF1	protein_coding	protein_coding	22.2009	4.09701	1.39697	2.93279	0.00335928	0.0876179
ENSG00000148019	CEP78	protein_coding	protein_coding	248.682	2.60831	0.889343	2.93285	0.0033587	0.0876179
ENSG00000180011	ZADH2	protein_coding	protein_coding	330.568	3.50641	1.19554	2.93291	0.00335805	0.0876179
ENSG00000180596	HIST1H2BC	protein_coding	protein_coding	53.4767	-3.58987	1.22393	-2.93307	0.00335625	0.0876179
ENSG00000165392	WRN	protein_coding	protein_coding	89.616	2.77063	0.945358	2.93078	0.00338114	0.087906
ENSG00000196511	TPK1	protein_coding	protein_coding	175.621	3.08716	1.05333	2.93086	0.00338026	0.087906
ENSG00000170605	OR9K2	protein_coding	protein_coding	17.2291	3.61606	1.23432	2.92959	0.00339406	0.0881479
ENSG00000000460	C1orf112	protein_coding	protein_coding	86.0899	3.25693	1.11224	2.92828	0.00340848	0.0883049
ENSG00000100479	POLE2	protein_coding	protein_coding	122.689	3.26805	1.11618	2.9279	0.0034126	0.0883049
ENSG00000105409	ATP1A3	protein_coding	protein_coding	198.331	-3.23628	1.10564	-2.92706	0.00342186	0.0883957
ENSG00000249992	TMEM158	protein_coding	protein_coding	15.8187	-4.15141	1.41877	-2.92607	0.00343272	0.0884923
ENSG00000007908	SELE	protein_coding	protein_coding	30.2783	2.90316	0.992728	2.92442	0.00345094	0.0885524
ENSG00000010539	ZNF200	protein_coding	protein_coding	134.513	3.10346	1.0616	2.92338	0.00346254	0.0885524
ENSG00000108813	DLX4	protein_coding	protein_coding	105.134	-2.35316	0.804891	-2.92358	0.00346032	0.0885524
ENSG00000111361	EIF2B1	protein_coding	protein_coding	81.2946	3.22974	1.10522	2.92226	0.00347499	0.0885524
ENSG00000160062	ZBTB8A	protein_coding	protein_coding	46.3752	3.23293	1.10559	2.92417	0.00345375	0.0885524
ENSG00000196381	ZNF781	protein_coding	protein_coding	10.7577	4.20628	1.43928	2.92249	0.00347242	0.0885524
ENSG00000105464	GRIN2D	protein_coding	protein_coding	98.3	-2.66038	0.910785	-2.92097	0.00348945	0.0888279
ENSG00000118804	STBD1	protein_coding	protein_coding	20.7289	-3.50264	1.19974	-2.91951	0.00350585	0.0891523
ENSG00000197343	ZNF655	protein_coding	protein_coding	230.679	3.25455	1.11565	2.91717	0.0035322	0.0897289
ENSG00000133640	LRRIQ1	protein_coding	protein_coding	89.1731	2.83862	0.973767	2.91509	0.00355586	0.0899897
ENSG00000205649	HTN3	protein_coding	protein_coding	77.336	3.5732	1.22579	2.91501	0.00355673	0.0899897
ENSG00000103512	NOMO1	protein_coding	protein_coding	31.6936	3.20377	1.09975	2.91318	0.00357771	0.0901338
ENSG00000107443	CCNJ	protein_coding	protein_coding	56.2925	3.3355	1.14468	2.91391	0.00356929	0.0901338
ENSG00000180448	ARHGAP45	protein_coding	protein_coding	240.586	-2.66384	0.914285	-2.91358	0.00357308	0.0901338
ENSG00000005810	MYCBP2	protein_coding	protein_coding	366.183	3.23843	1.11219	2.91175	0.00359408	0.0901736
ENSG00000124733	MEA1	protein_coding	protein_coding	66.5349	-2.71516	0.932219	-2.91258	0.00358456	0.0901736
ENSG00000136010	ALDH1L2	protein_coding	protein_coding	201.653	2.91327	1.0005	2.91181	0.00359341	0.0901736
ENSG00000163576	EFHB	protein_coding	protein_coding	101.408	3.29678	1.13331	2.90899	0.00362603	0.0907886
ENSG00000128272	ATF4	protein_coding	protein_coding	126.71	-2.98112	1.02521	-2.9078	0.00363976	0.0910388
ENSG00000153802	TMPRSS11D	protein_coding	protein_coding	44.5668	2.96273	1.01982	2.90514	0.00367091	0.0915363
ENSG00000239382	ALKBH6	protein_coding	protein_coding	74.743	-2.90626	1.00119	-2.9028	0.00369841	0.0920337
ENSG00000114988	LMAN2L	protein_coding	protein_coding	167.932	3.309	1.14039	2.90162	0.00371235	0.0921042
ENSG00000186399	GOLGA8R	protein_coding	protein_coding	10.9667	4.40756	1.51896	2.9017	0.00371144	0.0921042
ENSG00000108599	AKAP10	protein_coding	protein_coding	26.9706	3.14082	1.08281	2.90063	0.00372408	0.0921761
ENSG00000175416	CLTB	protein_coding	protein_coding	189.201	-2.59922	0.896827	-2.89824	0.00375269	0.0922553
ENSG00000185942	NKAIN3	protein_coding	protein_coding	96.2223	-3.05563	1.05385	-2.89948	0.0037378	0.0922553
ENSG00000204103	MAFB	protein_coding	protein_coding	48.8755	-3.11323	1.07418	-2.89823	0.00375271	0.0922553
ENSG00000115540	MOB4	protein_coding	protein_coding	93.9307	3.42928	1.18393	2.89652	0.0037733	0.092668
ENSG00000155189	AGPAT5	protein_coding	protein_coding	210.029	-2.92296	1.00946	-2.89558	0.00378453	0.0928505
ENSG00000110925	CSRNP2	protein_coding	protein_coding	144.023	-2.46348	0.851207	-2.89411	0.00380236	0.0931941
ENSG00000090273	NUDC	protein_coding	protein_coding	94.8394	-2.78292	0.961896	-2.89316	0.00381385	0.093286
ENSG00000104635	SLC39A14	protein_coding	protein_coding	104.04	2.58088	0.892718	2.89104	0.00383975	0.0937337
ENSG00000108819	PPP1R9B	protein_coding	protein_coding	130.643	-2.56623	0.888129	-2.88948	0.00385876	0.0940095
ENSG00000235098	ANKRD65	protein_coding	protein_coding	45.4488	-3.40548	1.17872	-2.88913	0.00386307	0.0940206
ENSG00000099715	PCDH11Y	protein_coding	protein_coding	41.3806	-3.40617	1.17919	-2.88857	0.00386995	0.0940942
ENSG00000105146	AURKC	protein_coding	protein_coding	100.424	-3.45244	1.19657	-2.88528	0.0039106	0.0942249
ENSG00000115648	MLPH	protein_coding	protein_coding	617.804	-3.22127	1.11619	-2.88596	0.00390216	0.0942249
ENSG00000138190	EXOC6	protein_coding	protein_coding	125.434	3.00888	1.04291	2.88507	0.0039132	0.0942249
ENSG00000254585	MAGEL2	protein_coding	protein_coding	116.347	-2.99116	1.0369	-2.8847	0.00391783	0.0942249
ENSG00000255408	PCDHA3	protein_coding	protein_coding	65.9471	3.579	1.24042	2.88532	0.00391013	0.0942249
ENSG00000167637	ZNF283	protein_coding	protein_coding	49.5917	2.82936	0.981064	2.88397	0.00392696	0.0942838
ENSG00000170889	RPS9	protein_coding	protein_coding	338.216	-3.15209	1.09382	-2.88171	0.0039552	0.094843
ENSG00000198521	ZNF43	protein_coding	protein_coding	94.1551	2.83522	0.984162	2.88085	0.0039661	0.0950112
ENSG00000243364	EFNA4	protein_coding	protein_coding	39.5174	-2.98176	1.03515	-2.88051	0.00397033	0.0950191
ENSG00000074935	TUBE1	protein_coding	protein_coding	67.4615	2.67584	0.929065	2.88014	0.00397496	0.0950365
ENSG00000105538	RASIP1	protein_coding	protein_coding	137.793	-2.59059	0.9	-2.87843	0.0039966	0.0952958
ENSG00000163743	RCHY1	protein_coding	protein_coding	60.85	2.42918	0.843945	2.87836	0.00399752	0.0952958
ENSG00000186198	SLC51B	protein_coding	protein_coding	21.9387	-3.16119	1.09904	-2.87632	0.00402345	0.0958201
ENSG00000131408	NR1H2	protein_coding	protein_coding	141.164	-2.89995	1.00907	-2.87388	0.00405464	0.0964035
ENSG00000127951	FGL2	protein_coding	protein_coding	80.6967	3.39174	1.18048	2.87319	0.00406351	0.0964916
ENSG00000110172	CHORDC1	protein_coding	protein_coding	213.593	2.98769	1.0403	2.87195	0.00407951	0.0966833
ENSG00000177374	HIC1	protein_coding	protein_coding	175.643	-2.93867	1.02317	-2.87211	0.0040774	0.0966833
ENSG00000159720	ATP6V0D1	protein_coding	protein_coding	201.441	-2.28598	0.796469	-2.87014	0.00410284	0.0970475
ENSG00000120333	MRPS14	protein_coding	protein_coding	126.343	-3.30664	1.15309	-2.86763	0.00413558	0.0976324
ENSG00000170291	ELP5	protein_coding	protein_coding	33.5366	-2.92246	1.01961	-2.86626	0.00415356	0.0979621
ENSG00000109061	MYH1	protein_coding	protein_coding	69.9643	2.93409	1.02381	2.86584	0.00415905	0.0979968
ENSG00000113838	TBCCD1	protein_coding	protein_coding	26.7364	3.63583	1.26933	2.86437	0.00417845	0.0982641
ENSG00000265354	TIMM23	protein_coding	protein_coding	43.1568	-3.01849	1.05399	-2.86387	0.00418503	0.098324
ENSG00000006831	ADIPOR2	protein_coding	protein_coding	85.0678	2.84366	0.993818	2.86135	0.00421835	0.0984974
ENSG00000073803	MAP3K13	protein_coding	protein_coding	113.525	2.50233	0.874464	2.86156	0.00421557	0.0984974
ENSG00000119048	UBE2B	protein_coding	protein_coding	44.1671	2.87502	1.00455	2.862	0.00420981	0.0984974
ENSG00000164778	EN2	protein_coding	protein_coding	144.561	-3.25092	1.13572	-2.86243	0.00420405	0.0984974
ENSG00000120616	EPC1	protein_coding	protein_coding	89.5071	2.93632	1.02669	2.85999	0.00423653	0.0985843
ENSG00000131480	AOC2	protein_coding	protein_coding	141.489	-3.5366	1.23658	-2.85999	0.0042365	0.0985843
ENSG00000139192	TAPBPL	protein_coding	protein_coding	39.1983	3.00475	1.05054	2.86018	0.00423399	0.0985843
ENSG00000136155	SCEL	protein_coding	protein_coding	37.2951	3.61095	1.26312	2.85875	0.00425308	0.0986886
ENSG00000228474	OST4	protein_coding	protein_coding	18.274	-3.45475	1.20839	-2.85898	0.00425008	0.0986886
ENSG00000064961	HMG20B	protein_coding	protein_coding	144.032	-2.64813	0.927133	-2.85626	0.00428671	0.0992735
ENSG00000101367	MAPRE1	protein_coding	protein_coding	61.2351	-2.85379	0.999463	-2.85532	0.00429936	0.0992735
ENSG00000155026	RSPH10B	protein_coding	protein_coding	49.184	2.9709	1.04031	2.85577	0.00429327	0.0992735
ENSG00000164649	CDCA7L	protein_coding	protein_coding	79.0568	2.94812	1.0327	2.85477	0.00430686	0.0992735
ENSG00000197406	DIO3	protein_coding	protein_coding	160.091	-2.85262	0.999079	-2.85525	0.0043003	0.0992735
ENSG00000130202	NECTIN2	protein_coding	protein_coding	116.854	-2.82991	0.992081	-2.8525	0.00433771	0.0997019
ENSG00000100764	PSMC1	protein_coding	protein_coding	16.9844	3.8978	1.36661	2.85216	0.00434234	0.0997144
ENSG00000071462	BUD23	protein_coding	protein_coding	230.36	-2.30947	0.809943	-2.8514	0.00435266	0.0998574
ENSG00000152939	MARVELD2	protein_coding	protein_coding	144.372	2.88398	1.01175	2.85048	0.0043654	0.100004
ENSG00000160219	GAB3	protein_coding	protein_coding	20.8406	3.01181	1.05665	2.85034	0.00436727	0.100004
ENSG00000198892	SHISA4	protein_coding	protein_coding	96.3325	-2.82289	0.990714	-2.84935	0.00438092	0.100223
ENSG00000148343	MIGA2	protein_coding	protein_coding	113.48	-2.625	0.921672	-2.84809	0.00439829	0.100432
ENSG00000162643	WDR63	protein_coding	protein_coding	53.649	2.98241	1.04764	2.8468	0.00441608	0.10065
ENSG00000166558	SLC38A8	protein_coding	protein_coding	52.3568	-3.12146	1.09638	-2.84706	0.00441248	0.10065
ENSG00000196344	ADH7	protein_coding	protein_coding	24.89	3.64025	1.27905	2.84607	0.00442629	0.100694
ENSG00000204444	APOM	protein_coding	protein_coding	48.6593	-3.42246	1.20243	-2.8463	0.0044231	0.100694
ENSG00000129451	KLK10	protein_coding	protein_coding	135.032	-2.5031	0.879834	-2.84496	0.00444164	0.100772
ENSG00000129990	SYT5	protein_coding	protein_coding	156.91	-2.4099	0.847263	-2.84434	0.0044504	0.100772
ENSG00000171401	KRT13	protein_coding	protein_coding	102.879	-2.85537	1.0038	-2.84456	0.00444732	0.100772
ENSG00000198883	PNMA5	protein_coding	protein_coding	69.9084	-3.42949	1.20563	-2.84456	0.00444723	0.100772
ENSG00000158195	WASF2	protein_coding	protein_coding	111.039	-2.41082	0.84782	-2.84356	0.00446132	0.100914
ENSG00000167617	CDC42EP5	protein_coding	protein_coding	43.8023	-3.39103	1.19264	-2.8433	0.00446491	0.100914
ENSG00000126562	WNK4	protein_coding	protein_coding	191.833	-2.69991	0.949838	-2.84249	0.00447624	0.101076
ENSG00000156925	ZIC3	protein_coding	protein_coding	35.1583	2.68891	0.946145	2.84197	0.00448364	0.101149
ENSG00000133142	TCEAL4	protein_coding	protein_coding	58.0133	-2.9679	1.04471	-2.84089	0.00449885	0.101166
ENSG00000137094	DNAJB5	protein_coding	protein_coding	231.689	-2.76832	0.974525	-2.84069	0.00450159	0.101166
ENSG00000179938	GOLGA8J	protein_coding	protein_coding	22.1174	-3.11998	1.09849	-2.84025	0.00450788	0.101166
ENSG00000186665	C17orf58	protein_coding	protein_coding	60.4947	-2.77532	0.977173	-2.84015	0.00450925	0.101166
ENSG00000109790	KLHL5	protein_coding	protein_coding	47.3985	2.58399	0.910383	2.83835	0.0045347	0.101477
ENSG00000043514	TRIT1	protein_coding	protein_coding	50.9343	2.61825	0.923166	2.83617	0.00456587	0.101874
ENSG00000198763	MT-ND2	protein_coding	protein_coding	4945.2	-2.28471	0.806102	-2.83427	0.00459311	0.102377
ENSG00000154957	ZNF18	protein_coding	protein_coding	37.4009	3.28605	1.1598	2.8333	0.00460702	0.10251
ENSG00000068400	GRIPAP1	protein_coding	protein_coding	82.5745	-2.40924	0.85101	-2.83104	0.0046397	0.10272
ENSG00000140092	FBLN5	protein_coding	protein_coding	132.6	2.41661	0.853222	2.83233	0.00462098	0.10272
ENSG00000154783	FGD5	protein_coding	protein_coding	165.487	-2.7542	0.973006	-2.83061	0.00464593	0.10272
ENSG00000255501	CARD18	protein_coding	protein_coding	26.6885	3.21201	1.13472	2.83066	0.00464522	0.10272
ENSG00000160838	LRRC71	protein_coding	protein_coding	190.598	-2.89518	1.02349	-2.82875	0.00467304	0.103226
ENSG00000117148	ACTL8	protein_coding	protein_coding	91.8599	-3.5226	1.24599	-2.82715	0.00469639	0.103418
ENSG00000130764	LRRC47	protein_coding	protein_coding	67.5355	-2.85611	1.0104	-2.82671	0.00470292	0.103418
ENSG00000266472	MRPS21	protein_coding	protein_coding	78.0197	-3.14215	1.1115	-2.82694	0.00469951	0.103418
ENSG00000197956	S100A6	protein_coding	protein_coding	9.37744	4.17493	1.47711	2.82642	0.00470716	0.103418
ENSG00000139329	LUM	protein_coding	protein_coding	10.4436	4.34066	1.53593	2.82608	0.00471214	0.103434
ENSG00000177508	IRX3	protein_coding	protein_coding	140.504	-2.93177	1.03755	-2.82566	0.00471834	0.103477
ENSG00000129315	CCNT1	protein_coding	protein_coding	187.584	3.3706	1.19319	2.82486	0.00473018	0.103643
ENSG00000016602	CLCA4	protein_coding	protein_coding	30.1257	3.4141	1.20904	2.82382	0.0047455	0.103661
ENSG00000129347	KRI1	protein_coding	protein_coding	148.332	-2.38693	0.845235	-2.82399	0.00474305	0.103661
ENSG00000115468	EFHD1	protein_coding	protein_coding	70.8993	-2.66718	0.944759	-2.82314	0.00475562	0.103735
ENSG00000254415	SIGLEC14	protein_coding	protein_coding	21.4201	-3.42234	1.2125	-2.82254	0.00476446	0.103744
ENSG00000141504	SAT2	protein_coding	protein_coding	52.9906	-2.76634	0.980351	-2.82178	0.00477574	0.103802
ENSG00000149452	SLC22A8	protein_coding	protein_coding	213.189	-2.33219	0.826416	-2.82205	0.00477175	0.103802
ENSG00000008282	SYPL1	protein_coding	protein_coding	31.9636	3.19259	1.13173	2.82098	0.00478779	0.103826
ENSG00000118816	CCNI	protein_coding	protein_coding	129.979	-2.81746	0.998883	-2.82061	0.00479328	0.103826
ENSG00000169241	SLC50A1	protein_coding	protein_coding	254.332	3.1226	1.10677	2.82136	0.00478204	0.103826
ENSG00000226490	AC138647.1	protein_coding	protein_coding	13.4474	-3.97545	1.40951	-2.82045	0.00479563	0.103826
ENSG00000198171	DDRGK1	protein_coding	protein_coding	39.3716	-2.76743	0.981624	-2.81924	0.00481379	0.104072
ENSG00000157349	DDX19B	protein_coding	protein_coding	22.27	3.06366	1.08684	2.81887	0.00481929	0.104099
ENSG00000198888	MT-ND1	protein_coding	protein_coding	5043.55	-2.58308	0.916487	-2.81846	0.00482549	0.104141
ENSG00000133134	BEX2	protein_coding	protein_coding	22.4385	-3.51292	1.24682	-2.81751	0.00483982	0.104358
ENSG00000197309	OR10D3	protein_coding	protein_coding	68.9527	3.10623	1.10292	2.81637	0.00485701	0.104544
ENSG00000136521	NDUFB5	protein_coding	protein_coding	138.089	-3.14147	1.11588	-2.81524	0.00487407	0.10478
ENSG00000142765	SYTL1	protein_coding	protein_coding	238.182	-2.62707	0.933678	-2.81368	0.00489784	0.104998
ENSG00000152763	WDR78	protein_coding	protein_coding	464.272	3.33135	1.18404	2.81356	0.00489964	0.104998
ENSG00000235118	FAM237A	protein_coding	protein_coding	14.546	-3.22366	1.14626	-2.81233	0.00491846	0.105124
ENSG00000055950	MRPL43	protein_coding	protein_coding	52.1318	-2.88826	1.02771	-2.81038	0.00494827	0.105522
ENSG00000099338	CATSPERG	protein_coding	protein_coding	443.414	-2.5295	0.900093	-2.81026	0.00495008	0.105522
ENSG00000146352	CLVS2	protein_coding	protein_coding	154.201	2.51326	0.894567	2.80947	0.00496238	0.105692
ENSG00000197603	C5orf42	protein_coding	protein_coding	327.091	2.94169	1.04806	2.80679	0.00500378	0.106295
ENSG00000079616	KIF22	protein_coding	protein_coding	154.738	-2.76362	0.986478	-2.8015	0.0050865	0.107665
ENSG00000101966	XIAP	protein_coding	protein_coding	182.379	3.36597	1.2018	2.80076	0.00509817	0.107665
ENSG00000159784	FAM131B	protein_coding	protein_coding	227.994	-2.57066	0.917737	-2.80109	0.00509306	0.107665
ENSG00000214530	STARD10	protein_coding	protein_coding	85.0905	-3.06378	1.09417	-2.80009	0.00510877	0.107775
ENSG00000164418	GRIK2	protein_coding	protein_coding	65.1214	2.79863	0.99958	2.7998	0.00511338	0.107779
ENSG00000171819	ANGPTL7	protein_coding	protein_coding	21.7412	3.98928	1.42502	2.79946	0.00511883	0.1078
ENSG00000137962	ARHGAP29	protein_coding	protein_coding	506.046	3.19326	1.14084	2.79905	0.00512533	0.107844
ENSG00000116721	PRAMEF1	protein_coding	protein_coding	36.3749	3.68358	1.31748	2.79592	0.0051752	0.108089
ENSG00000166133	RPUSD2	protein_coding	protein_coding	54.3926	3.22874	1.15466	2.79626	0.00516985	0.108089
ENSG00000198471	RTP2	protein_coding	protein_coding	16.1937	4.70681	1.68343	2.79596	0.00517454	0.108089
ENSG00000160678	S100A1	protein_coding	protein_coding	97.2961	-2.59436	0.928561	-2.79396	0.00520677	0.108343
ENSG00000078098	FAP	protein_coding	protein_coding	56.5615	2.49261	0.892517	2.79279	0.00522552	0.108385
ENSG00000166482	MFAP4	protein_coding	protein_coding	93.9247	-3.46966	1.2423	-2.79293	0.00522322	0.108385
ENSG00000184394	OR4N5	protein_coding	protein_coding	25.13	3.68156	1.31809	2.7931	0.00522063	0.108385
ENSG00000189134	NKAPL	protein_coding	protein_coding	56.0543	-2.903	1.03993	-2.79154	0.00524581	0.108691
ENSG00000168487	BMP1	protein_coding	protein_coding	236.075	-2.94516	1.05584	-2.78942	0.0052803	0.109313
ENSG00000110711	AIP	protein_coding	protein_coding	42.2033	-2.85783	1.02608	-2.7852	0.00534942	0.110183
ENSG00000111348	ARHGDIB	protein_coding	protein_coding	145.865	4.41429	1.58509	2.78487	0.00535486	0.110202
ENSG00000065491	TBC1D22B	protein_coding	protein_coding	51.0132	2.79435	1.00399	2.78325	0.00538166	0.110436
ENSG00000144824	PHLDB2	protein_coding	protein_coding	149.789	2.60687	0.936864	2.78255	0.00539343	0.110436
ENSG00000157335	CLEC18C	protein_coding	protein_coding	41.1154	-3.66661	1.31764	-2.78272	0.00539049	0.110436
ENSG00000176371	ZSCAN2	protein_coding	protein_coding	113.131	3.20108	1.15095	2.78126	0.00541478	0.110737
ENSG00000188959	C9orf152	protein_coding	protein_coding	298.012	-3.24831	1.16799	-2.78112	0.0054172	0.110737
ENSG00000218891	ZNF579	protein_coding	protein_coding	172.47	-3.22083	1.15838	-2.78047	0.00542809	0.110776
ENSG00000196531	NACA	protein_coding	protein_coding	836.725	-2.22085	0.799114	-2.77914	0.00545028	0.110856
ENSG00000187325	TAF9B	protein_coding	protein_coding	22.1717	4.16049	1.49734	2.77859	0.0054595	0.110951
ENSG00000138459	SLC35A5	protein_coding	protein_coding	113.366	3.07882	1.10852	2.77742	0.00547917	0.111209
ENSG00000254685	FPGT	protein_coding	protein_coding	89.5357	3.64595	1.31294	2.77693	0.00548754	0.111209
ENSG00000111700	SLCO1B3	protein_coding	protein_coding	24.6776	4.75461	1.71357	2.77469	0.00552551	0.111416
ENSG00000117281	CD160	protein_coding	protein_coding	85.6338	3.37435	1.21592	2.77514	0.00551778	0.111416
ENSG00000148362	PAXX	protein_coding	protein_coding	26.5026	-3.34152	1.20439	-2.77444	0.00552969	0.111416
ENSG00000158806	NPM2	protein_coding	protein_coding	91.3737	3.51611	1.26712	2.77489	0.00552208	0.111416
ENSG00000152266	PTH	protein_coding	protein_coding	28.0273	4.05497	1.46223	2.77314	0.00555188	0.111711
ENSG00000115266	APC2	protein_coding	protein_coding	173.899	-2.66391	0.963222	-2.76562	0.00568141	0.113669
ENSG00000117640	MTFR1L	protein_coding	protein_coding	55.6678	-2.62463	0.948906	-2.76596	0.00567563	0.113669
ENSG00000171208	NETO2	protein_coding	protein_coding	64.4114	2.78162	1.00548	2.76645	0.00566697	0.113669
ENSG00000179010	MRFAP1	protein_coding	protein_coding	115.06	-3.51303	1.27024	-2.76565	0.00568096	0.113669
ENSG00000196290	NIF3L1	protein_coding	protein_coding	27.882	3.35423	1.21268	2.76596	0.00567556	0.113669
ENSG00000169885	CALML6	protein_coding	protein_coding	68.3108	-2.76405	0.999806	-2.76459	0.00569949	0.113836
ENSG00000187950	OVCH1	protein_coding	protein_coding	48.1328	3.23327	1.1697	2.76418	0.0057066	0.113884
ENSG00000068489	PRR11	protein_coding	protein_coding	171.079	3.41854	1.23699	2.7636	0.00571677	0.113901
ENSG00000096070	BRPF3	protein_coding	protein_coding	166.903	-2.33001	0.843487	-2.76236	0.00573852	0.114055
ENSG00000105737	GRIK5	protein_coding	protein_coding	177.274	-2.72536	0.987085	-2.76102	0.00576213	0.114272
ENSG00000134901	KDELC1	protein_coding	protein_coding	11.8452	3.93172	1.42416	2.76073	0.00576724	0.114272
ENSG00000164889	SLC4A2	protein_coding	protein_coding	172.025	-2.32188	0.841286	-2.75992	0.00578163	0.114353
ENSG00000196081	ZNF724	protein_coding	protein_coding	16.0723	3.45174	1.25067	2.75992	0.00578147	0.114353
ENSG00000268041	AC010616.1	protein_coding	protein_coding	98.4826	-2.8367	1.02852	-2.75804	0.00581496	0.114765
ENSG00000101188	NTSR1	protein_coding	protein_coding	47.9842	-2.71598	0.985002	-2.75734	0.00582745	0.114886
ENSG00000128917	DLL4	protein_coding	protein_coding	105.438	-2.53697	0.920457	-2.75621	0.00584756	0.115189
ENSG00000188313	PLSCR1	protein_coding	protein_coding	11.7155	3.48159	1.26337	2.75581	0.00585479	0.115239
ENSG00000127720	METTL25	protein_coding	protein_coding	17.5387	3.6762	1.33479	2.75414	0.00588463	0.115639
ENSG00000113594	LIFR	protein_coding	protein_coding	102.829	2.58679	0.939626	2.753	0.00590517	0.115856
ENSG00000180440	SERTM1	protein_coding	protein_coding	80.6374	3.00931	1.09301	2.75324	0.00590092	0.115856
ENSG00000066322	ELOVL1	protein_coding	protein_coding	54.631	-3.23798	1.17666	-2.75184	0.00592608	0.115893
ENSG00000121988	ZRANB3	protein_coding	protein_coding	67.997	2.49374	0.906394	2.75127	0.0059364	0.115893
ENSG00000167800	TBX10	protein_coding	protein_coding	41.3086	-2.43412	0.884503	-2.75196	0.005924	0.115893
ENSG00000100813	ACIN1	protein_coding	protein_coding	310.742	-2.31776	0.842902	-2.74974	0.00596432	0.115898
ENSG00000164587	RPS14	protein_coding	protein_coding	270.873	-2.76989	1.00728	-2.74986	0.00596203	0.115898
ENSG00000169245	CXCL10	protein_coding	protein_coding	16.7376	4.51377	1.64145	2.74987	0.0059618	0.115898
ENSG00000181896	ZNF101	protein_coding	protein_coding	90.767	2.74793	0.999148	2.75027	0.00595453	0.115898
ENSG00000188037	CLCN1	protein_coding	protein_coding	128.932	-2.73041	0.993301	-2.74882	0.00598097	0.116129
ENSG00000092094	OSGEP	protein_coding	protein_coding	45.2611	2.87504	1.04618	2.74813	0.00599364	0.11619
ENSG00000241258	CRCP	protein_coding	protein_coding	29.8421	2.86732	1.04328	2.74838	0.00598913	0.11619
ENSG00000148357	HMCN2	protein_coding	protein_coding	496.431	-2.28168	0.831018	-2.74564	0.00603923	0.116529
ENSG00000148606	POLR3A	protein_coding	protein_coding	140.652	2.6419	0.962313	2.74537	0.00604431	0.116529
ENSG00000158604	TMED4	protein_coding	protein_coding	26.3567	2.88312	1.04976	2.74646	0.00602414	0.116529
ENSG00000179271	GADD45GIP1	protein_coding	protein_coding	48.3139	-3.00715	1.09495	-2.74637	0.00602582	0.116529
ENSG00000169087	HSPBAP1	protein_coding	protein_coding	38.612	2.72803	0.994055	2.74434	0.00606325	0.116603
ENSG00000187902	SHISA7	protein_coding	protein_coding	137.541	-2.54468	0.927829	-2.74262	0.00609514	0.116944
ENSG00000121005	CRISPLD1	protein_coding	protein_coding	132.473	3.67525	1.3413	2.74006	0.00614272	0.117033
ENSG00000122223	CD244	protein_coding	protein_coding	51.3219	3.63209	1.3254	2.74038	0.00613686	0.117033
ENSG00000140395	WDR61	protein_coding	protein_coding	156.726	-3.17788	1.15929	-2.74122	0.00612107	0.117033
ENSG00000176909	MAMSTR	protein_coding	protein_coding	139.188	-3.24439	1.18382	-2.74061	0.00613257	0.117033
ENSG00000150361	KLHL1	protein_coding	protein_coding	87.0787	3.29239	1.2017	2.73977	0.00614816	0.117045
ENSG00000063244	U2AF2	protein_coding	protein_coding	157.469	-2.42069	0.884595	-2.7365	0.00620964	0.117115
ENSG00000108528	SLC25A11	protein_coding	protein_coding	102.306	-3.19799	1.16869	-2.73638	0.00621186	0.117115
ENSG00000135655	USP15	protein_coding	protein_coding	258.689	2.50454	0.914848	2.73766	0.00618776	0.117115
ENSG00000177489	OR2G2	protein_coding	protein_coding	29.5838	3.57045	1.30435	2.73735	0.00619372	0.117115
ENSG00000196361	ELAVL3	protein_coding	protein_coding	131.292	-2.67023	0.975598	-2.73702	0.00619986	0.117115
ENSG00000213214	ARHGEF35	protein_coding	protein_coding	18.7626	3.42178	1.25025	2.73688	0.00620242	0.117115
ENSG00000174453	VWC2L	protein_coding	protein_coding	61.4573	2.71018	0.990857	2.73519	0.00623447	0.117248
ENSG00000187753	C9orf153	protein_coding	protein_coding	80.2111	3.37101	1.2331	2.73376	0.00626162	0.117373
ENSG00000171234	UGT2B7	protein_coding	protein_coding	36.2762	3.0082	1.10107	2.73207	0.00629371	0.117884
ENSG00000176605	C14orf177	protein_coding	protein_coding	15.4864	3.46878	1.27065	2.72992	0.00633497	0.118383
ENSG00000204314	PRRT1	protein_coding	protein_coding	263.61	-2.71447	0.994708	-2.72891	0.00635433	0.118383
ENSG00000213676	ATF6B	protein_coding	protein_coding	78.6836	-2.42659	0.888807	-2.73016	0.00633031	0.118383
ENSG00000106348	IMPDH1	protein_coding	protein_coding	75.7451	-2.51728	0.923075	-2.72705	0.00639024	0.118509
ENSG00000155087	ODF1	protein_coding	protein_coding	11.484	3.96493	1.45368	2.72751	0.00638149	0.118509
ENSG00000198742	SMURF1	protein_coding	protein_coding	101.119	2.82602	1.03612	2.7275	0.00638163	0.118509
ENSG00000158887	MPZ	protein_coding	protein_coding	202.052	-3.14115	1.1524	-2.72575	0.00641551	0.118588
ENSG00000184925	LCN12	protein_coding	protein_coding	84.7303	-3.00478	1.10244	-2.72558	0.00641885	0.118588
ENSG00000112511	PHF1	protein_coding	protein_coding	113.781	-2.28022	0.837608	-2.7223	0.00648293	0.118696
ENSG00000112818	MEP1A	protein_coding	protein_coding	58.8283	2.77523	1.01889	2.72378	0.00645399	0.118696
ENSG00000154162	CDH12	protein_coding	protein_coding	48.7844	2.69651	0.990011	2.72372	0.00645507	0.118696
ENSG00000154529	CNTNAP3B	protein_coding	protein_coding	138.434	3.2184	1.18177	2.72338	0.00646177	0.118696
ENSG00000164100	NDST3	protein_coding	protein_coding	33.5727	2.56934	0.943724	2.72256	0.00647792	0.118696
ENSG00000198650	TAT	protein_coding	protein_coding	33.4657	2.60652	0.956878	2.72398	0.00645004	0.118696
ENSG00000161958	FGF11	protein_coding	protein_coding	37.292	-2.57124	0.944603	-2.72204	0.00648809	0.118698
ENSG00000115604	IL18R1	protein_coding	protein_coding	51.6697	3.86718	1.42177	2.71997	0.00652877	0.119062
ENSG00000179094	PER1	protein_coding	protein_coding	160.004	-2.2949	0.843778	-2.71979	0.00653238	0.119062
ENSG00000129226	CD68	protein_coding	protein_coding	35.4012	-3.53204	1.29882	-2.71942	0.00653968	0.119106
ENSG00000168066	SF1	protein_coding	protein_coding	120.395	-2.14549	0.789333	-2.7181	0.00656576	0.119267
ENSG00000127588	GNG13	protein_coding	protein_coding	19.5906	-3.20799	1.18046	-2.71757	0.00657632	0.119311
ENSG00000168779	SHOX2	protein_coding	protein_coding	228.75	-2.30066	0.846648	-2.71737	0.00658028	0.119311
ENSG00000138115	CYP2C8	protein_coding	protein_coding	16.5186	3.77786	1.39107	2.7158	0.00661155	0.119789
ENSG00000100442	FKBP3	protein_coding	protein_coding	21.5949	3.48009	1.28166	2.7153	0.00662163	0.119883
ENSG00000069345	DNAJA2	protein_coding	protein_coding	92.113	-2.81359	1.03693	-2.71338	0.00666015	0.120312
ENSG00000106028	SSBP1	protein_coding	protein_coding	42.7392	2.78468	1.0262	2.71357	0.00665622	0.120312
ENSG00000090402	SI	protein_coding	protein_coding	61.7533	3.16231	1.16569	2.71282	0.00667131	0.120335
ENSG00000133794	ARNTL	protein_coding	protein_coding	127.482	2.67945	0.987673	2.7129	0.00666982	0.120335
ENSG00000132406	TMEM128	protein_coding	protein_coding	27.0831	4.56088	1.68305	2.7099	0.00673037	0.120993
ENSG00000165716	FAM69B	protein_coding	protein_coding	30.8913	3.28993	1.21408	2.70981	0.00673225	0.120993
ENSG00000125652	ALKBH7	protein_coding	protein_coding	66.0745	-3.31883	1.22528	-2.70863	0.00675621	0.12115
ENSG00000150893	FREM2	protein_coding	protein_coding	113.19	2.27862	0.842042	2.70606	0.00680867	0.121911
ENSG00000102794	ACOD1	protein_coding	protein_coding	24.2854	3.38707	1.25191	2.70551	0.00681998	0.121994
ENSG00000167685	ZNF444	protein_coding	protein_coding	201.242	-2.26853	0.838753	-2.70464	0.00683777	0.122163
ENSG00000080845	DLGAP4	protein_coding	protein_coding	263.316	-2.69766	0.997789	-2.70364	0.00685841	0.122336
ENSG00000099901	RANBP1	protein_coding	protein_coding	86.1247	-2.62404	0.971264	-2.70168	0.006899	0.122646
ENSG00000112118	MCM3	protein_coding	protein_coding	77.7046	-2.48144	0.918259	-2.70233	0.0068855	0.122646
ENSG00000143761	ARF1	protein_coding	protein_coding	99.9706	-3.15462	1.16763	-2.70172	0.00689811	0.122646
ENSG00000198522	GPN1	protein_coding	protein_coding	72.2881	2.50803	0.928338	2.70163	0.00690002	0.122646
ENSG00000163795	ZNF513	protein_coding	protein_coding	81.9187	-2.59534	0.960955	-2.70079	0.00691743	0.122866
ENSG00000163002	NUP35	protein_coding	protein_coding	47.3067	2.60874	0.966144	2.70015	0.00693073	0.123013
ENSG00000196337	CGB7	protein_coding	protein_coding	60.9844	-3.17374	1.17582	-2.69918	0.00695103	0.123104
ENSG00000197134	ZNF257	protein_coding	protein_coding	149.718	3.39822	1.25889	2.69937	0.00694703	0.123104
ENSG00000072609	CHFR	protein_coding	protein_coding	455.613	-2.13317	0.790424	-2.69877	0.00695973	0.123169
ENSG00000126247	CAPNS1	protein_coding	protein_coding	160.902	-2.55337	0.946566	-2.69751	0.00698604	0.123188
ENSG00000152684	PELO	protein_coding	protein_coding	39.4567	3.37305	1.25018	2.69805	0.00697479	0.123188
ENSG00000170542	SERPINB9	protein_coding	protein_coding	38.141	2.66069	0.986199	2.69792	0.00697744	0.123188
ENSG00000175221	MED16	protein_coding	protein_coding	121.681	-2.50548	0.929425	-2.69574	0.00702335	0.123667
ENSG00000010810	FYN	protein_coding	protein_coding	107.21	2.29938	0.853049	2.69548	0.00702875	0.123672
ENSG00000069275	NUCKS1	protein_coding	protein_coding	224.056	-2.03037	0.753762	-2.69365	0.00706738	0.124263
ENSG00000074966	TXK	protein_coding	protein_coding	39.4712	2.85577	1.0604	2.69309	0.00707924	0.124381
ENSG00000152669	CCNO	protein_coding	protein_coding	101.413	-3.87566	1.43961	-2.69217	0.00709893	0.124638
ENSG00000104903	LYL1	protein_coding	protein_coding	66.2658	-2.62621	0.975816	-2.6913	0.00711742	0.124698
ENSG00000164941	INTS8	protein_coding	protein_coding	89.9709	2.93106	1.08909	2.69129	0.00711771	0.124698
ENSG00000204472	AIF1	protein_coding	protein_coding	64.1496	-3.56547	1.32464	-2.69164	0.0071101	0.124698
ENSG00000108312	UBTF	protein_coding	protein_coding	132.394	-2.37121	0.881497	-2.68998	0.00714564	0.125008
ENSG00000152926	ZNF117	protein_coding	protein_coding	311.906	3.23059	1.20183	2.68807	0.00718673	0.125442
ENSG00000171552	BCL2L1	protein_coding	protein_coding	41.6487	-2.7041	1.00604	-2.68787	0.00719104	0.125442
ENSG00000061656	SPAG4	protein_coding	protein_coding	72.2725	-2.63486	0.980672	-2.68679	0.00721432	0.125668
ENSG00000279968	GVQW2	protein_coding	protein_coding	14.1896	4.14323	1.54225	2.68649	0.0072207	0.12569
ENSG00000108242	CYP2C18	protein_coding	protein_coding	41.2207	3.8156	1.42078	2.68557	0.00724072	0.125769
ENSG00000121316	PLBD1	protein_coding	protein_coding	31.2181	2.86307	1.06641	2.68478	0.00725783	0.125836
ENSG00000149179	C11orf49	protein_coding	protein_coding	289.464	-2.70678	1.0086	-2.68369	0.00728142	0.12587
ENSG00000188229	TUBB4B	protein_coding	protein_coding	65.6621	-2.89382	1.07832	-2.68363	0.00728268	0.12587
ENSG00000150627	WDR17	protein_coding	protein_coding	55.3101	2.93866	1.09517	2.6833	0.00729002	0.125908
ENSG00000167757	KLK11	protein_coding	protein_coding	73.7987	-2.20006	0.820133	-2.68257	0.00730586	0.125985
ENSG00000197601	FAR1	protein_coding	protein_coding	183.656	3.10305	1.157	2.68199	0.00731857	0.126044
ENSG00000005471	ABCB4	protein_coding	protein_coding	166.65	2.4479	0.913903	2.67851	0.00739508	0.126894
ENSG00000119574	ZBTB45	protein_coding	protein_coding	69.1833	-3.03751	1.13411	-2.67832	0.00739918	0.126894
ENSG00000183671	GPR1	protein_coding	protein_coding	35.6944	3.69614	1.38144	2.67558	0.00746009	0.127759
ENSG00000204653	ASPDH	protein_coding	protein_coding	58.7952	-2.43167	0.909383	-2.67398	0.00749569	0.128099
ENSG00000151806	GUF1	protein_coding	protein_coding	30.6288	2.75115	1.02909	2.67338	0.00750901	0.128147
ENSG00000100106	TRIOBP	protein_coding	protein_coding	154.154	-2.17721	0.814676	-2.67248	0.00752925	0.128223
ENSG00000203859	HSD3B2	protein_coding	protein_coding	15.034	3.21421	1.20268	2.67254	0.00752786	0.128223
ENSG00000154133	ROBO4	protein_coding	protein_coding	155.551	-2.44352	0.915746	-2.66834	0.00762278	0.128865
ENSG00000164885	CDK5	protein_coding	protein_coding	70.5439	-2.77778	1.04093	-2.66857	0.00761754	0.128865
ENSG00000165502	RPL36AL	protein_coding	protein_coding	11.9515	-4.19468	1.57167	-2.66894	0.00760917	0.128865
ENSG00000169330	KIAA1024	protein_coding	protein_coding	87.5354	-2.9072	1.08949	-2.66841	0.00762115	0.128865
ENSG00000260097	SPDYE6	protein_coding	protein_coding	62.8441	-2.9246	1.09589	-2.66871	0.00761438	0.128865
ENSG00000136156	ITM2B	protein_coding	protein_coding	363.41	3.07054	1.15091	2.66792	0.00763215	0.128896
ENSG00000142046	TMEM91	protein_coding	protein_coding	87.1011	-2.97365	1.11475	-2.66755	0.00764062	0.128949
ENSG00000135297	MTO1	protein_coding	protein_coding	155.66	2.56007	0.961054	2.66381	0.00772603	0.130211
ENSG00000118473	SGIP1	protein_coding	protein_coding	273.606	2.82294	1.06004	2.66307	0.00774321	0.13032
ENSG00000254999	BRK1	protein_coding	protein_coding	28.7295	-3.84026	1.44195	-2.66323	0.00773934	0.13032
ENSG00000196553	CCDC196	protein_coding	protein_coding	66.1123	3.29051	1.23573	2.6628	0.00774925	0.130332
ENSG00000103160	HSDL1	protein_coding	protein_coding	354.112	-3.38182	1.27085	-2.66107	0.00778935	0.130916
ENSG00000063241	ISOC2	protein_coding	protein_coding	126.806	-2.50764	0.942614	-2.6603	0.00780713	0.130971
ENSG00000108506	INTS2	protein_coding	protein_coding	83.6435	2.31454	0.869959	2.66051	0.00780218	0.130971
ENSG00000108788	MLX	protein_coding	protein_coding	55.9751	-2.52689	0.950033	-2.65979	0.00781896	0.130971
ENSG00000143162	CREG1	protein_coding	protein_coding	45.4439	3.07313	1.15561	2.65931	0.00783017	0.130971
ENSG00000166033	HTRA1	protein_coding	protein_coding	37.7068	2.8811	1.08324	2.65972	0.00782067	0.130971
ENSG00000205208	C4orf46	protein_coding	protein_coding	31.6038	2.76806	1.0409	2.6593	0.00783021	0.130971
ENSG00000107014	RLN2	protein_coding	protein_coding	38.0893	-3.45527	1.29976	-2.65838	0.00785171	0.13124
ENSG00000107874	CUEDC2	protein_coding	protein_coding	41.4185	-2.58898	0.974247	-2.65742	0.00787424	0.13149
ENSG00000075945	KIFAP3	protein_coding	protein_coding	77.1883	2.9907	1.12608	2.65584	0.00791108	0.131837
ENSG00000132382	MYBBP1A	protein_coding	protein_coding	117.292	-2.66018	1.00177	-2.65547	0.00791973	0.131837
ENSG00000134910	STT3A	protein_coding	protein_coding	196.001	2.73221	1.02894	2.65536	0.00792242	0.131837
ENSG00000143595	AQP10	protein_coding	protein_coding	38.521	-2.82762	1.06502	-2.655	0.00793091	0.131837
ENSG00000204438	GPANK1	protein_coding	protein_coding	134.029	-2.19685	0.827651	-2.65432	0.00794691	0.131927
ENSG00000129235	TXNDC17	protein_coding	protein_coding	24.7671	-2.8167	1.06134	-2.65392	0.00795639	0.131995
ENSG00000204965	PCDHA5	protein_coding	protein_coding	24.0267	3.63589	1.37095	2.65209	0.00799954	0.132545
ENSG00000215712	TMEM242	protein_coding	protein_coding	55.8903	2.77316	1.04582	2.65166	0.00800964	0.132608
ENSG00000105767	CADM4	protein_coding	protein_coding	63.1386	-2.9119	1.09847	-2.65087	0.00802856	0.132662
ENSG00000139160	ETFBKMT	protein_coding	protein_coding	127.749	2.82605	1.06637	2.65015	0.00804559	0.132662
ENSG00000163354	DCST2	protein_coding	protein_coding	67.241	-2.66089	1.00397	-2.65038	0.00804024	0.132662
ENSG00000186020	ZNF529	protein_coding	protein_coding	59.3472	3.48091	1.3145	2.64809	0.00809471	0.133292
ENSG00000177707	NECTIN3	protein_coding	protein_coding	71.1583	2.96855	1.12118	2.6477	0.00810403	0.133356
ENSG00000139985	ADAM21	protein_coding	protein_coding	10.5281	4.63043	1.74903	2.64743	0.00811054	0.133373
ENSG00000183019	MCEMP1	protein_coding	protein_coding	64.8513	-2.77106	1.04712	-2.64637	0.00813607	0.133612
ENSG00000213023	SYT3	protein_coding	protein_coding	64.878	-2.35769	0.891501	-2.64462	0.00817816	0.134213
ENSG00000105605	CACNG7	protein_coding	protein_coding	135.649	-2.83866	1.07388	-2.64337	0.00820855	0.134378
ENSG00000216937	CCDC7	protein_coding	protein_coding	86.4643	2.62309	0.992222	2.64365	0.00820168	0.134378
ENSG00000161642	ZNF385A	protein_coding	protein_coding	132.596	-2.44872	0.926497	-2.64299	0.00821786	0.134412
ENSG00000141429	GALNT1	protein_coding	protein_coding	38.9438	3.56096	1.34792	2.64182	0.00824623	0.134786
ENSG00000114771	AADAC	protein_coding	protein_coding	13.0594	3.28614	1.24482	2.63985	0.00829426	0.135434
ENSG00000063127	SLC6A16	protein_coding	protein_coding	135.605	-2.47945	0.93979	-2.63831	0.00833211	0.135822
ENSG00000187187	ZNF546	protein_coding	protein_coding	51.5032	2.4108	0.913806	2.6382	0.00833485	0.135822
ENSG00000100075	SLC25A1	protein_coding	protein_coding	41.0293	-2.78869	1.05774	-2.63645	0.00837796	0.136283
ENSG00000175130	MARCKSL1	protein_coding	protein_coding	36.0161	-2.85894	1.08503	-2.6349	0.00841626	0.13674
ENSG00000170390	DCLK2	protein_coding	protein_coding	270.744	3.20301	1.21597	2.63412	0.0084355	0.136883
ENSG00000196296	ATP2A1	protein_coding	protein_coding	212.768	-2.85448	1.08367	-2.63409	0.00843629	0.136883
ENSG00000162604	TM2D1	protein_coding	protein_coding	93.9016	2.8901	1.09816	2.63178	0.00849394	0.137304
ENSG00000176723	ZNF843	protein_coding	protein_coding	102.357	-2.6181	0.995258	-2.63057	0.00852412	0.137304
ENSG00000186517	ARHGAP30	protein_coding	protein_coding	175.62	-2.43319	0.924934	-2.63067	0.00852172	0.137304
ENSG00000204052	LRRC73	protein_coding	protein_coding	29.2704	-3.02719	1.15059	-2.631	0.00851341	0.137304
ENSG00000105245	NUMBL	protein_coding	protein_coding	202.145	-2.67756	1.01875	-2.62827	0.00858207	0.137809
ENSG00000111452	ADGRD1	protein_coding	protein_coding	619.825	2.85959	1.08934	2.62506	0.00866342	0.138564
ENSG00000114670	NEK11	protein_coding	protein_coding	61.4051	2.4016	0.914958	2.62482	0.0086696	0.138564
ENSG00000165637	VDAC2	protein_coding	protein_coding	145.599	3.05358	1.16296	2.6257	0.00864703	0.138564
ENSG00000270806	C17orf50	protein_coding	protein_coding	36.0838	-2.44962	0.933092	-2.62528	0.00865787	0.138564
ENSG00000171703	TCEA2	protein_coding	protein_coding	150.057	-2.50023	0.952776	-2.62415	0.00868656	0.138638
ENSG00000148288	GBGT1	protein_coding	protein_coding	69.0189	-2.53884	0.967832	-2.62322	0.00871024	0.138834
ENSG00000186790	FOXE3	protein_coding	protein_coding	58.6193	-2.7894	1.06364	-2.62251	0.00872839	0.139033
ENSG00000196998	WDR45	protein_coding	protein_coding	85.4273	-2.68543	1.02414	-2.62214	0.00873793	0.139094
ENSG00000235942	LCE6A	protein_coding	protein_coding	19.4843	-3.60988	1.37715	-2.62127	0.00876034	0.13936
ENSG00000132688	NES	protein_coding	protein_coding	82.6566	-2.27736	0.86894	-2.62084	0.00877128	0.139443
ENSG00000156735	BAG4	protein_coding	protein_coding	32.961	2.95373	1.12729	2.6202	0.00878785	0.13958
ENSG00000104643	MTMR9	protein_coding	protein_coding	93.2098	2.48224	0.948206	2.61782	0.00884922	0.140025
ENSG00000134970	TMED7	protein_coding	protein_coding	12.7833	3.05063	1.1654	2.61767	0.00885335	0.140025
ENSG00000135312	HTR1B	protein_coding	protein_coding	19.045	3.10387	1.18593	2.61726	0.00886392	0.140025
ENSG00000181786	ACTL9	protein_coding	protein_coding	38.8295	-3.27972	1.253	-2.61749	0.00885803	0.140025
ENSG00000204839	MROH6	protein_coding	protein_coding	100.548	-2.7959	1.0682	-2.61739	0.00886057	0.140025
ENSG00000112308	C6orf62	protein_coding	protein_coding	105.424	-2.63912	1.00847	-2.61695	0.00887206	0.140041
ENSG00000131149	GSE1	protein_coding	protein_coding	462.538	-2.29314	0.876367	-2.61665	0.00887986	0.140073
ENSG00000010626	LRRC23	protein_coding	protein_coding	81.7685	-2.83877	1.0851	-2.61613	0.00889329	0.140104
ENSG00000064763	FAR2	protein_coding	protein_coding	46.8895	3.34171	1.27727	2.61628	0.00888931	0.140104
ENSG00000006025	OSBPL7	protein_coding	protein_coding	134.932	-2.43513	0.931189	-2.61508	0.00892067	0.140248
ENSG00000102595	UGGT2	protein_coding	protein_coding	77.0068	2.40734	0.920814	2.61436	0.0089394	0.140248
ENSG00000105877	DNAH11	protein_coding	protein_coding	350.49	2.68575	1.02736	2.61424	0.00894271	0.140248
ENSG00000138036	DYNC2LI1	protein_coding	protein_coding	62.7972	2.55002	0.975382	2.61438	0.00893901	0.140248
ENSG00000160588	MPZL3	protein_coding	protein_coding	20.6357	3.2265	1.23387	2.61495	0.00892408	0.140248
ENSG00000197584	KCNMB2	protein_coding	protein_coding	17.3489	3.53993	1.35373	2.61495	0.00892407	0.140248
ENSG00000015568	RGPD5	protein_coding	protein_coding	81.4149	2.48184	0.950245	2.61179	0.00900686	0.140711
ENSG00000161653	NAGS	protein_coding	protein_coding	97.6853	-3.20014	1.22488	-2.61261	0.00898531	0.140711
ENSG00000167646	DNAAF3	protein_coding	protein_coding	67.5075	-3.31103	1.26756	-2.61213	0.00899792	0.140711
ENSG00000124787	RPP40	protein_coding	protein_coding	32.5565	3.23729	1.23978	2.61118	0.00902293	0.140872
ENSG00000145244	CORIN	protein_coding	protein_coding	115.569	2.59689	0.994787	2.6105	0.00904109	0.141003
ENSG00000163635	ATXN7	protein_coding	protein_coding	49.2687	3.00187	1.15023	2.60979	0.00905969	0.141175
ENSG00000277322	GOLGA6L6	protein_coding	protein_coding	419.507	-3.24663	1.24427	-2.60928	0.00907333	0.141297
ENSG00000176273	SLC35G1	protein_coding	protein_coding	63.5868	2.76258	1.05886	2.60902	0.00908018	0.141313
ENSG00000124613	ZNF391	protein_coding	protein_coding	83.9585	2.67891	1.02833	2.60511	0.00918456	0.142347
ENSG00000144445	KANSL1L	protein_coding	protein_coding	71.5476	2.43545	0.935031	2.60467	0.0091963	0.142347
ENSG00000149308	NPAT	protein_coding	protein_coding	104.924	2.6524	1.01837	2.60457	0.00919909	0.142347
ENSG00000139324	TMTC3	protein_coding	protein_coding	54.1481	3.11814	1.19749	2.60391	0.00921679	0.14253
ENSG00000143537	ADAM15	protein_coding	protein_coding	143.761	-2.15966	0.829608	-2.60324	0.00923486	0.142629
ENSG00000148516	ZEB1	protein_coding	protein_coding	178.451	-2.27606	0.874709	-2.60208	0.00926608	0.14293
ENSG00000130150	MOSPD2	protein_coding	protein_coding	62.7603	3.25137	1.24998	2.60113	0.00929169	0.143234
ENSG00000092148	HECTD1	protein_coding	protein_coding	296.085	2.69144	1.03562	2.59887	0.00935322	0.143728
ENSG00000104870	FCGRT	protein_coding	protein_coding	121.61	-2.27	0.873411	-2.59901	0.00934929	0.143728
ENSG00000124140	SLC12A5	protein_coding	protein_coding	242.453	-2.24151	0.862414	-2.59912	0.00934637	0.143728
ENSG00000147606	SLC26A7	protein_coding	protein_coding	46.8419	3.15422	1.21521	2.59562	0.00944204	0.144729
ENSG00000169564	PCBP1	protein_coding	protein_coding	30.8234	-3.10406	1.1958	-2.59579	0.00943724	0.144729
ENSG00000001631	KRIT1	protein_coding	protein_coding	47.1301	-2.81864	1.08644	-2.59437	0.00947641	0.145073
ENSG00000150054	MPP7	protein_coding	protein_coding	83.7522	2.29061	0.884056	2.59102	0.00956918	0.146126
ENSG00000152749	GPR180	protein_coding	protein_coding	75.415	2.70062	1.04277	2.58984	0.00960192	0.146443
ENSG00000104419	NDRG1	protein_coding	protein_coding	267.569	-2.23923	0.865315	-2.58777	0.00966	0.146965
ENSG00000146755	TRIM50	protein_coding	protein_coding	62.5316	-2.8233	1.09104	-2.5877	0.00966188	0.146965
ENSG00000179304	FAM156B	protein_coding	protein_coding	28.4704	-3.05958	1.18218	-2.58809	0.00965097	0.146965
ENSG00000169020	ATP5I	protein_coding	protein_coding	25.9759	-3.57343	1.38142	-2.58677	0.00968795	0.147067
ENSG00000213347	MXD3	protein_coding	protein_coding	60.0799	-2.70163	1.04478	-2.58585	0.00971401	0.147323
ENSG00000241224	C3orf85	protein_coding	protein_coding	31.5412	3.3215	1.28481	2.58521	0.00973207	0.147332
ENSG00000165076	PRSS37	protein_coding	protein_coding	56.9772	3.14078	1.21552	2.58391	0.00976884	0.147512
ENSG00000169490	TM2D2	protein_coding	protein_coding	16.1927	3.15039	1.21914	2.58411	0.00976311	0.147512
ENSG00000128951	DUT	protein_coding	protein_coding	97.7219	3.33145	1.28985	2.58281	0.00979987	0.147707
ENSG00000143278	F13B	protein_coding	protein_coding	31.8637	4.2676	1.65211	2.58312	0.00979114	0.147707
ENSG00000226124	FTCDNL1	protein_coding	protein_coding	51.6002	3.6122	1.39845	2.583	0.00979461	0.147707
ENSG00000007306	CEACAM7	protein_coding	protein_coding	60.0355	3.16662	1.22732	2.58011	0.00987695	0.147863
ENSG00000102871	TRADD	protein_coding	protein_coding	58.2335	-2.37554	0.920578	-2.58049	0.00986616	0.147863
ENSG00000106799	TGFBR1	protein_coding	protein_coding	58.2298	2.50612	0.970887	2.58127	0.00984379	0.147863
ENSG00000113593	PPWD1	protein_coding	protein_coding	195.926	3.36247	1.30299	2.58057	0.00986364	0.147863
ENSG00000124593	AL365205.1	protein_coding	protein_coding	13.2851	-3.65782	1.41687	-2.58162	0.00983388	0.147863
ENSG00000142541	RPL13A	protein_coding	protein_coding	91.1614	-2.98346	1.15584	-2.58121	0.00984533	0.147863
ENSG00000077150	NFKB2	protein_coding	protein_coding	215.733	-2.19451	0.850673	-2.57973	0.00988767	0.147933
ENSG00000069248	NUP133	protein_coding	protein_coding	220.709	2.96304	1.14895	2.57891	0.00991131	0.148196
ENSG00000198001	IRAK4	protein_coding	protein_coding	97.6371	2.57673	1.00014	2.57636	0.00998471	0.148746
ENSG00000163527	STT3B	protein_coding	protein_coding	55.8428	2.59544	1.00755	2.57598	0.0099955	0.148816
ENSG00000120539	MASTL	protein_coding	protein_coding	87.4053	2.70049	1.0486	2.57532	0.0100146	0.148828
ENSG00000138336	TET1	protein_coding	protein_coding	155.971	2.49404	0.968621	2.57483	0.0100289	0.148858
ENSG00000198721	ECI2	protein_coding	protein_coding	114.082	3.11509	1.20974	2.575	0.0100239	0.148858
ENSG00000076382	SPAG5	protein_coding	protein_coding	52.2563	2.43602	0.946353	2.57411	0.0100498	0.148897
ENSG00000153002	CPB1	protein_coding	protein_coding	113.874	2.96337	1.15167	2.5731	0.0100793	0.14906
ENSG00000177842	ZNF620	protein_coding	protein_coding	51.8003	2.82742	1.099	2.57273	0.01009	0.14906
ENSG00000262406	MMP12	protein_coding	protein_coding	31.8141	-3.09319	1.20215	-2.57304	0.0100809	0.14906
ENSG00000159753	CARMIL2	protein_coding	protein_coding	283.983	-2.48561	0.9664	-2.57203	0.0101104	0.149161
ENSG00000113296	THBS4	protein_coding	protein_coding	142.118	-2.30535	0.89675	-2.57078	0.010147	0.149249
ENSG00000134762	DSC3	protein_coding	protein_coding	112.963	2.48626	0.967081	2.57089	0.0101438	0.149249
ENSG00000138083	SIX3	protein_coding	protein_coding	174.928	-2.93107	1.13997	-2.57119	0.010135	0.149249
ENSG00000140332	TLE3	protein_coding	protein_coding	272.963	-2.17026	0.843966	-2.5715	0.0101259	0.149249
ENSG00000105507	CABP5	protein_coding	protein_coding	46.1572	-2.74847	1.06971	-2.56937	0.0101884	0.14957
ENSG00000167447	SMG8	protein_coding	protein_coding	55.4347	2.5759	1.00261	2.5692	0.0101933	0.14957
ENSG00000097096	SYDE2	protein_coding	protein_coding	47.2551	2.97133	1.15712	2.56786	0.0102327	0.149938
ENSG00000105325	FZR1	protein_coding	protein_coding	73.1605	-2.1804	0.849309	-2.56727	0.0102503	0.149938
ENSG00000127483	HP1BP3	protein_coding	protein_coding	129.593	-2.03	0.790775	-2.5671	0.0102553	0.149938
ENSG00000197121	PGAP1	protein_coding	protein_coding	111.532	2.36686	0.921853	2.5675	0.0102433	0.149938
ENSG00000065135	GNAI3	protein_coding	protein_coding	564.789	2.60856	1.01852	2.56113	0.0104334	0.150745
ENSG00000102984	ZNF821	protein_coding	protein_coding	100.877	-2.15587	0.840636	-2.56457	0.0103304	0.150745
ENSG00000117569	PTBP2	protein_coding	protein_coding	61.3937	2.2991	0.896633	2.56415	0.0103428	0.150745
ENSG00000125945	ZNF436	protein_coding	protein_coding	95.8097	2.6476	1.03393	2.56072	0.0104456	0.150745
ENSG00000137804	NUSAP1	protein_coding	protein_coding	22.6077	3.2408	1.26552	2.56084	0.0104419	0.150745
ENSG00000142459	EVI5L	protein_coding	protein_coding	126.695	-2.32137	0.906615	-2.56048	0.0104527	0.150745
ENSG00000146006	LRRTM2	protein_coding	protein_coding	27.0835	2.95359	1.15179	2.56434	0.0103371	0.150745
ENSG00000166986	MARS	protein_coding	protein_coding	238.562	-2.28251	0.890549	-2.56304	0.0103761	0.150745
ENSG00000170776	AKAP13	protein_coding	protein_coding	331.674	2.41758	0.943009	2.56369	0.0103567	0.150745
ENSG00000171481	OR1L3	protein_coding	protein_coding	11.3109	3.84576	1.50113	2.56191	0.0104098	0.150745
ENSG00000184933	OR6A2	protein_coding	protein_coding	23.1477	3.07088	1.19913	2.56093	0.0104393	0.150745
ENSG00000258890	CEP95	protein_coding	protein_coding	90.5566	2.26645	0.884259	2.56311	0.0103739	0.150745
ENSG00000205495	OR52J3	protein_coding	protein_coding	31.6139	3.57582	1.39685	2.55992	0.0104698	0.150902
ENSG00000100968	NFATC4	protein_coding	protein_coding	301.326	-2.26816	0.886424	-2.55878	0.0105041	0.151218
ENSG00000140682	TGFB1I1	protein_coding	protein_coding	129.322	-2.65918	1.03958	-2.55795	0.0105293	0.151312
ENSG00000161681	SHANK1	protein_coding	protein_coding	257.065	-2.14329	0.838178	-2.55708	0.0105554	0.151598
ENSG00000168255	POLR2J3	protein_coding	protein_coding	20.7758	3.47001	1.35725	2.55664	0.0105688	0.151598
ENSG00000186994	KANK3	protein_coding	protein_coding	42.4857	-2.87717	1.12545	-2.55647	0.010574	0.151598
ENSG00000203784	LELP1	protein_coding	protein_coding	25.938	-3.00896	1.17693	-2.55662	0.0105694	0.151598
ENSG00000152620	NADK2	protein_coding	protein_coding	189.564	2.90676	1.13718	2.5561	0.0105852	0.151669
ENSG00000189068	VSTM1	protein_coding	protein_coding	62.8462	-2.43413	0.952811	-2.55468	0.0106285	0.1522
ENSG00000147162	OGT	protein_coding	protein_coding	128.824	-2.62129	1.02651	-2.5536	0.0106615	0.15251
ENSG00000132026	RTBDN	protein_coding	protein_coding	84.2998	-2.74305	1.07523	-2.55112	0.0107376	0.153383
ENSG00000176386	CDC26	protein_coding	protein_coding	10.2659	4.58441	1.79784	2.54996	0.0107735	0.153646
ENSG00000073417	PDE8A	protein_coding	protein_coding	115.912	2.24128	0.87916	2.54934	0.0107927	0.153739
ENSG00000163933	RFT1	protein_coding	protein_coding	42.6583	2.55226	1.00114	2.54935	0.0107924	0.153739
ENSG00000172232	AZU1	protein_coding	protein_coding	31.7627	-2.70245	1.06036	-2.5486	0.0108155	0.153884
ENSG00000157873	TNFRSF14	protein_coding	protein_coding	104.607	-2.29675	0.901583	-2.54746	0.010851	0.154219
ENSG00000180008	SOCS4	protein_coding	protein_coding	45.5256	2.6458	1.03878	2.54703	0.0108643	0.154219
ENSG00000101040	ZMYND8	protein_coding	protein_coding	322.967	2.84158	1.11736	2.54311	0.010987	0.155508
ENSG00000146926	ASB10	protein_coding	protein_coding	42.2061	-2.63434	1.03647	-2.54164	0.0110334	0.155893
ENSG00000153498	SPACA7	protein_coding	protein_coding	37.4189	-3.13243	1.23265	-2.54122	0.0110467	0.155991
ENSG00000132535	DLG4	protein_coding	protein_coding	334.264	-2.065	0.812731	-2.54082	0.0110594	0.156041
ENSG00000146360	GPR6	protein_coding	protein_coding	16.88	3.43592	1.35308	2.53933	0.0111065	0.15605
ENSG00000151838	CCDC175	protein_coding	protein_coding	25.2809	3.17564	1.25064	2.53922	0.0111101	0.15605
ENSG00000156504	FAM122B	protein_coding	protein_coding	28.0178	-2.913	1.14727	-2.53907	0.0111149	0.15605
ENSG00000188011	RTP5	protein_coding	protein_coding	34.4288	-2.78849	1.09814	-2.53927	0.0111084	0.15605
ENSG00000213722	DDAH2	protein_coding	protein_coding	224.186	-2.87044	1.13018	-2.5398	0.0110917	0.15605
ENSG00000166037	CEP57	protein_coding	protein_coding	107.629	2.58966	1.02023	2.5383	0.0111392	0.156211
ENSG00000131446	MGAT1	protein_coding	protein_coding	156.702	-2.16815	0.854402	-2.53763	0.0111607	0.156423
ENSG00000182154	MRPL41	protein_coding	protein_coding	27.213	-3.38423	1.33407	-2.53677	0.0111879	0.156715
ENSG00000110811	P3H3	protein_coding	protein_coding	190.023	-2.27434	0.897325	-2.53458	0.0112582	0.157157
ENSG00000178222	RNF212	protein_coding	protein_coding	48.6925	3.35787	1.32481	2.5346	0.0112577	0.157157
ENSG00000162627	SNX7	protein_coding	protein_coding	18.8361	3.59174	1.4173	2.53422	0.0112698	0.157197
ENSG00000163666	HESX1	protein_coding	protein_coding	14.7488	3.59738	1.41959	2.53409	0.0112739	0.157197
ENSG00000174851	YIF1A	protein_coding	protein_coding	29.4509	-2.9142	1.15024	-2.53357	0.0112907	0.157341
ENSG00000091409	ITGA6	protein_coding	protein_coding	130.008	2.39151	0.94451	2.53201	0.0113409	0.15786
ENSG00000137203	TFAP2A	protein_coding	protein_coding	272.783	-2.1097	0.833613	-2.53079	0.0113804	0.158142
ENSG00000169442	CD52	protein_coding	protein_coding	29.0209	-2.85686	1.13032	-2.52747	0.0114886	0.15937
ENSG00000112699	GMDS	protein_coding	protein_coding	163.723	2.72127	1.07698	2.52676	0.0115122	0.159515
ENSG00000154016	GRAP	protein_coding	protein_coding	27.7615	-3.63285	1.43774	-2.52678	0.0115115	0.159515
ENSG00000160193	WDR4	protein_coding	protein_coding	93.1233	2.82722	1.11906	2.52643	0.0115227	0.159571
ENSG00000204060	FOXO6	protein_coding	protein_coding	65.1936	-3.10337	1.22867	-2.52579	0.0115438	0.159772
ENSG00000277758	FO681492.1	protein_coding	protein_coding	38.3363	3.43546	1.36041	2.52531	0.0115596	0.1599
ENSG00000163581	SLC2A2	protein_coding	protein_coding	39.4559	3.37913	1.33843	2.5247	0.0115799	0.159999
ENSG00000126583	PRKCG	protein_coding	protein_coding	169.719	-2.39926	0.95142	-2.52176	0.0116768	0.16062
ENSG00000140199	SLC12A6	protein_coding	protein_coding	335.172	2.68403	1.06452	2.52135	0.0116907	0.16062
ENSG00000159082	SYNJ1	protein_coding	protein_coding	238.226	2.76205	1.09541	2.52148	0.0116861	0.16062
ENSG00000160877	NACC1	protein_coding	protein_coding	64.8277	-2.33255	0.924646	-2.52265	0.0116476	0.16062
ENSG00000214193	SH3D21	protein_coding	protein_coding	151.2	-2.24968	0.891895	-2.52236	0.011657	0.16062
ENSG00000244122	UGT1A7	protein_coding	protein_coding	28.9125	2.61368	1.03626	2.52222	0.0116618	0.16062
ENSG00000101255	TRIB3	protein_coding	protein_coding	55.3619	-2.43851	0.967701	-2.5199	0.0117388	0.160682
ENSG00000111674	ENO2	protein_coding	protein_coding	154.481	-2.66847	1.05899	-2.51982	0.0117413	0.160682
ENSG00000124103	FAM209A	protein_coding	protein_coding	14.8941	-3.46363	1.37451	-2.51991	0.0117385	0.160682
ENSG00000132321	IQCA1	protein_coding	protein_coding	71.6722	-2.32391	0.922223	-2.5199	0.0117388	0.160682
ENSG00000134545	KLRC1	protein_coding	protein_coding	24.7979	3.70283	1.46924	2.52023	0.0117278	0.160682
ENSG00000184465	WDR27	protein_coding	protein_coding	366.015	2.88355	1.14405	2.52048	0.0117194	0.160682
ENSG00000185245	GP1BA	protein_coding	protein_coding	37.4771	-2.30952	0.91649	-2.51996	0.0117367	0.160682
ENSG00000010072	SPRTN	protein_coding	protein_coding	29.021	2.49609	0.990686	2.51956	0.0117503	0.160703
ENSG00000106628	POLD2	protein_coding	protein_coding	91.2916	-2.4418	0.969205	-2.51939	0.011756	0.160703
ENSG00000049089	COL9A2	protein_coding	protein_coding	149.694	-2.38233	0.945735	-2.51903	0.011768	0.160776
ENSG00000160972	PPP1R16A	protein_coding	protein_coding	68.3669	-2.8216	1.12086	-2.51736	0.0118237	0.161087
ENSG00000198435	NRARP	protein_coding	protein_coding	39.2694	-2.80192	1.11341	-2.51653	0.0118518	0.161289
ENSG00000081181	ARG2	protein_coding	protein_coding	40.9226	-3.43638	1.36588	-2.51588	0.0118736	0.161454
ENSG00000049449	RCN1	protein_coding	protein_coding	37.195	2.35482	0.937025	2.51308	0.0119682	0.161826
ENSG00000100601	ALKBH1	protein_coding	protein_coding	42.0384	3.08939	1.22901	2.51373	0.0119462	0.161826
ENSG00000103495	MAZ	protein_coding	protein_coding	39.7017	-2.34927	0.934798	-2.51313	0.0119667	0.161826
ENSG00000140264	SERF2	protein_coding	protein_coding	75.8988	-2.22171	0.88372	-2.51404	0.0119356	0.161826
ENSG00000164764	SBSPON	protein_coding	protein_coding	47.1045	2.85667	1.13702	2.51242	0.0119906	0.161826
ENSG00000173457	PPP1R14B	protein_coding	protein_coding	122.805	-3.00242	1.19416	-2.51426	0.0119281	0.161826
ENSG00000178904	DPY19L3	protein_coding	protein_coding	223.659	2.67917	1.06601	2.51326	0.0119621	0.161826
ENSG00000180488	MIGA1	protein_coding	protein_coding	184.573	2.69782	1.07334	2.51348	0.0119547	0.161826
ENSG00000197253	TPSB2	protein_coding	protein_coding	43.1726	-2.63738	1.04969	-2.51253	0.0119869	0.161826
ENSG00000179869	ABCA13	protein_coding	protein_coding	269.877	2.32432	0.925459	2.51154	0.0120207	0.161961
ENSG00000185519	FAM131C	protein_coding	protein_coding	22.615	-3.12205	1.24296	-2.51179	0.0120121	0.161961
ENSG00000076826	CAMSAP3	protein_coding	protein_coding	142.724	-2.32852	0.927339	-2.51097	0.0120401	0.162043
ENSG00000127328	RAB3IP	protein_coding	protein_coding	298.973	2.6393	1.05108	2.51103	0.012038	0.162043
ENSG00000159212	CLIC6	protein_coding	protein_coding	101.81	-2.18138	0.868871	-2.51059	0.0120529	0.162126
ENSG00000134363	FST	protein_coding	protein_coding	92.2627	-2.94669	1.17382	-2.51033	0.0120617	0.16215
ENSG00000119899	SLC17A5	protein_coding	protein_coding	38.9353	2.5441	1.01374	2.50962	0.012086	0.162213
ENSG00000143772	ITPKB	protein_coding	protein_coding	142.368	-2.44022	0.972305	-2.50973	0.0120823	0.162213
ENSG00000173442	EHBP1L1	protein_coding	protein_coding	156.295	-2.34097	0.933187	-2.50858	0.0121218	0.162426
ENSG00000060491	OGFR	protein_coding	protein_coding	74.4969	-2.50123	0.997254	-2.50812	0.0121376	0.162485
ENSG00000061455	PRDM6	protein_coding	protein_coding	77.2389	2.47739	0.987805	2.50798	0.0121425	0.162485
ENSG00000181381	DDX60L	protein_coding	protein_coding	141.774	2.30807	0.920333	2.50787	0.0121462	0.162485
ENSG00000134627	PIWIL4	protein_coding	protein_coding	21.6812	3.33433	1.32972	2.50755	0.0121573	0.162491
ENSG00000172292	CERS6	protein_coding	protein_coding	138.071	2.50473	0.998972	2.50731	0.0121655	0.162491
ENSG00000115053	NCL	protein_coding	protein_coding	368.328	-2.04483	0.815797	-2.50654	0.012192	0.162587
ENSG00000130300	PLVAP	protein_coding	protein_coding	50.3218	2.15303	0.858984	2.50648	0.0121938	0.162587
ENSG00000137720	C11orf1	protein_coding	protein_coding	33.8988	2.73588	1.09214	2.50507	0.0122427	0.16306
ENSG00000221995	TIAF1	protein_coding	protein_coding	73.1941	2.81298	1.12383	2.50303	0.0123134	0.163466
ENSG00000250067	YJEFN3	protein_coding	protein_coding	80.7344	-2.1287	0.8504	-2.50318	0.0123083	0.163466
ENSG00000114019	AMOTL2	protein_coding	protein_coding	136.909	2.5708	1.02739	2.50227	0.0123399	0.16364
ENSG00000136492	BRIP1	protein_coding	protein_coding	125.15	2.50593	1.00139	2.50245	0.0123336	0.16364
ENSG00000167565	SERTAD3	protein_coding	protein_coding	25.3621	-2.70891	1.08269	-2.50202	0.0123485	0.163665
ENSG00000268043	NBPF12	protein_coding	protein_coding	105.156	-2.18193	0.872435	-2.50096	0.0123855	0.163977
ENSG00000268104	SLC6A14	protein_coding	protein_coding	16.4826	2.94526	1.17782	2.5006	0.0123983	0.164057
ENSG00000185559	DLK1	protein_coding	protein_coding	293.494	-2.77477	1.10976	-2.50034	0.0124075	0.164089
ENSG00000126067	PSMB2	protein_coding	protein_coding	166.934	3.22958	1.29291	2.49792	0.0124924	0.16454
ENSG00000148180	GSN	protein_coding	protein_coding	190.436	2.35634	0.943527	2.49738	0.0125116	0.16454
ENSG00000159763	PIP	protein_coding	protein_coding	54.0414	-3.01572	1.20718	-2.49816	0.012484	0.16454
ENSG00000164796	CSMD3	protein_coding	protein_coding	412.561	2.67826	1.07222	2.49786	0.0124947	0.16454
ENSG00000182405	PGBD4	protein_coding	protein_coding	35.7901	2.43122	0.973558	2.49726	0.0125158	0.16454
ENSG00000188582	PAQR9	protein_coding	protein_coding	30.1511	3.83582	1.53532	2.49838	0.0124762	0.16454
ENSG00000173610	UGT2A1	protein_coding	protein_coding	39.5757	-3.02673	1.21227	-2.49676	0.0125335	0.164596
ENSG00000010379	SLC6A13	protein_coding	protein_coding	296.831	2.88317	1.15589	2.49434	0.0126192	0.164907
ENSG00000074964	ARHGEF10L	protein_coding	protein_coding	134.405	-2.25573	0.904031	-2.49519	0.0125889	0.164907
ENSG00000106258	CYP3A5	protein_coding	protein_coding	44.9081	2.36644	0.948732	2.49432	0.01262	0.164907
ENSG00000116745	RPE65	protein_coding	protein_coding	78.1713	3.84005	1.53924	2.49477	0.012604	0.164907
ENSG00000139330	KERA	protein_coding	protein_coding	14.8672	3.97109	1.59131	2.49549	0.0125785	0.164907
ENSG00000169851	PCDH7	protein_coding	protein_coding	273.607	2.62417	1.05192	2.49464	0.0126086	0.164907
ENSG00000188783	PRELP	protein_coding	protein_coding	116.756	-2.13373	0.85517	-2.4951	0.0125922	0.164907
ENSG00000011007	ELOA	protein_coding	protein_coding	61.4769	-2.31746	0.930432	-2.49073	0.012748	0.165412
ENSG00000095951	HIVEP1	protein_coding	protein_coding	128.272	2.02043	0.811146	2.49084	0.0127442	0.165412
ENSG00000101400	SNTA1	protein_coding	protein_coding	44.239	-3.32784	1.33623	-2.49048	0.012757	0.165412
ENSG00000105202	FBL	protein_coding	protein_coding	121.393	-2.48046	0.996295	-2.48969	0.0127856	0.165412
ENSG00000105520	PLPPR2	protein_coding	protein_coding	73.2618	-2.28151	0.916133	-2.49037	0.0127609	0.165412
ENSG00000131374	TBC1D5	protein_coding	protein_coding	187.309	2.04212	0.819605	2.49159	0.0127171	0.165412
ENSG00000164171	ITGA2	protein_coding	protein_coding	168.643	2.70566	1.08653	2.49019	0.0127673	0.165412
ENSG00000164403	SHROOM1	protein_coding	protein_coding	68.7296	-2.2316	0.895685	-2.4915	0.0127204	0.165412
ENSG00000179593	ALOX15B	protein_coding	protein_coding	112.983	-2.61147	1.0489	-2.48973	0.0127839	0.165412
ENSG00000198948	MFAP3L	protein_coding	protein_coding	86.4402	2.17047	0.871365	2.49089	0.0127425	0.165412
ENSG00000134443	GRP	protein_coding	protein_coding	21.7872	2.91444	1.17099	2.48887	0.012815	0.165692
ENSG00000184698	OR51M1	protein_coding	protein_coding	39.9483	2.54667	1.02329	2.48871	0.0128208	0.165692
ENSG00000189325	C6orf222	protein_coding	protein_coding	35.9219	-2.75385	1.10742	-2.48673	0.0128922	0.166196
ENSG00000167815	PRDX2	protein_coding	protein_coding	51.6166	-2.56033	1.03033	-2.48495	0.012957	0.166718
ENSG00000149289	ZC3H12C	protein_coding	protein_coding	65.8225	2.43938	0.982136	2.48375	0.0130009	0.166896
ENSG00000167748	KLK1	protein_coding	protein_coding	90.7422	-3.13944	1.26391	-2.48392	0.0129945	0.166896
ENSG00000105479	CCDC114	protein_coding	protein_coding	140.183	-2.67109	1.07619	-2.48198	0.0130654	0.167262
ENSG00000133112	TPT1	protein_coding	protein_coding	174.309	-2.56415	1.03311	-2.48197	0.0130657	0.167262
ENSG00000160908	ZNF394	protein_coding	protein_coding	74.8686	-2.08364	0.839279	-2.48265	0.0130408	0.167262
ENSG00000173020	GRK2	protein_coding	protein_coding	84.0787	-2.0323	0.818788	-2.48208	0.0130617	0.167262
ENSG00000184220	CMSS1	protein_coding	protein_coding	85.5534	2.17686	0.877001	2.48217	0.0130586	0.167262
ENSG00000275835	TUBGCP5	protein_coding	protein_coding	60.9012	2.6969	1.08675	2.48161	0.0130791	0.167346
ENSG00000042317	SPATA7	protein_coding	protein_coding	46.0618	2.99319	1.20715	2.47955	0.0131547	0.167872
ENSG00000120068	HOXB8	protein_coding	protein_coding	70.1107	-2.82039	1.13762	-2.4792	0.0131679	0.167952
ENSG00000100299	ARSA	protein_coding	protein_coding	55.3686	-2.68433	1.08335	-2.47781	0.0132192	0.168343
ENSG00000069018	TRPC7	protein_coding	protein_coding	68.9225	2.46081	0.9939	2.47591	0.0132897	0.168708
ENSG00000103742	IGDCC4	protein_coding	protein_coding	291.512	-2.05144	0.828547	-2.47595	0.013288	0.168708
ENSG00000119772	DNMT3A	protein_coding	protein_coding	1659.17	-2.22739	0.899688	-2.47574	0.0132962	0.168708
ENSG00000131127	ZNF141	protein_coding	protein_coding	40.6451	2.56256	1.03561	2.47444	0.0133447	0.168708
ENSG00000159208	CIART	protein_coding	protein_coding	89.1173	-2.44498	0.988101	-2.47443	0.013345	0.168708
ENSG00000170374	SP7	protein_coding	protein_coding	107.227	-2.43282	0.982428	-2.47633	0.0132741	0.168708
ENSG00000188015	S100A3	protein_coding	protein_coding	18.3868	-3.09935	1.25201	-2.4755	0.0133051	0.168708
ENSG00000275385	CCL18	protein_coding	protein_coding	17.9715	-2.99316	1.20972	-2.47425	0.0133516	0.168708
ENSG00000112977	DAP	protein_coding	protein_coding	58.9946	-2.62068	1.05965	-2.47315	0.0133929	0.169054
ENSG00000240505	TNFRSF13B	protein_coding	protein_coding	47.162	-2.56936	1.0389	-2.47315	0.0133928	0.169054
ENSG00000089558	KCNH4	protein_coding	protein_coding	149.055	-2.10256	0.850642	-2.47173	0.0134461	0.169219
ENSG00000135750	KCNK1	protein_coding	protein_coding	33.2718	2.50672	1.01414	2.47176	0.0134452	0.169219
ENSG00000139971	C14orf37	protein_coding	protein_coding	105.15	2.24984	0.910242	2.47169	0.0134476	0.169219
ENSG00000184277	TM2D3	protein_coding	protein_coding	104.502	2.29032	0.92678	2.47127	0.0134636	0.169333
ENSG00000105398	SULT2A1	protein_coding	protein_coding	39.5981	3.02394	1.22397	2.47061	0.0134884	0.16947
ENSG00000152558	TMEM123	protein_coding	protein_coding	54.3873	2.18504	0.884408	2.47063	0.0134876	0.16947
ENSG00000179085	DPM3	protein_coding	protein_coding	21.6898	-3.1081	1.25866	-2.46937	0.0135351	0.16997
ENSG00000088280	ASAP3	protein_coding	protein_coding	126.685	-2.36605	0.958564	-2.46833	0.0135746	0.170137
ENSG00000099899	TRMT2A	protein_coding	protein_coding	68.9138	-2.42106	0.980691	-2.46873	0.0135595	0.170137
ENSG00000167011	NAT16	protein_coding	protein_coding	238.799	-2.28215	0.924589	-2.46828	0.0135764	0.170137
ENSG00000278318	ZNF229	protein_coding	protein_coding	52.3332	2.73052	1.10611	2.46858	0.0135649	0.170137
ENSG00000147408	CSGALNACT1	protein_coding	protein_coding	177.587	-1.9777	0.801662	-2.467	0.0136251	0.170413
ENSG00000270647	TAF15	protein_coding	protein_coding	300.162	-2.06029	0.835125	-2.46704	0.0136234	0.170413
ENSG00000136802	LRRC8A	protein_coding	protein_coding	159.82	-2.01767	0.818183	-2.46604	0.0136615	0.170503
ENSG00000071564	TCF3	protein_coding	protein_coding	106.722	-2.08332	0.84513	-2.46508	0.0136982	0.170699
ENSG00000115129	TP53I3	protein_coding	protein_coding	68.2033	-2.5513	1.03489	-2.46529	0.0136904	0.170699
ENSG00000182117	NOP10	protein_coding	protein_coding	24.5609	-3.38168	1.37183	-2.46509	0.0136979	0.170699
ENSG00000119737	GPR75	protein_coding	protein_coding	35.3501	-2.49939	1.01408	-2.46469	0.0137131	0.170722
ENSG00000142235	LMTK3	protein_coding	protein_coding	171.72	-2.09274	0.849098	-2.46467	0.013714	0.170722
ENSG00000168925	CTRB1	protein_coding	protein_coding	35.2584	-3.36409	1.36532	-2.46395	0.0137417	0.170979
ENSG00000141198	TOM1L1	protein_coding	protein_coding	136.31	2.2504	0.913857	2.46253	0.0137962	0.171396
ENSG00000172320	OR5A1	protein_coding	protein_coding	96.9137	2.36911	0.962382	2.46172	0.0138274	0.17152
ENSG00000173809	TDRD12	protein_coding	protein_coding	54.787	2.16963	0.881318	2.4618	0.0138242	0.17152
ENSG00000185909	KLHDC8B	protein_coding	protein_coding	33.3174	3.50854	1.42504	2.46206	0.0138142	0.17152
ENSG00000130517	PGPEP1	protein_coding	protein_coding	215.844	-2.27152	0.922942	-2.46117	0.0138484	0.171651
ENSG00000135677	GNS	protein_coding	protein_coding	77.4416	2.36579	0.961379	2.46083	0.0138618	0.171651
ENSG00000164542	KIAA0895	protein_coding	protein_coding	79.5871	2.51249	1.02096	2.46091	0.0138586	0.171651
ENSG00000221858	OR2A12	protein_coding	protein_coding	75.5231	2.49894	1.01561	2.46053	0.0138732	0.171651
ENSG00000139998	RAB15	protein_coding	protein_coding	165.724	-2.3936	0.973117	-2.45972	0.0139045	0.171952
ENSG00000172159	FRMD3	protein_coding	protein_coding	91.457	2.36337	0.961234	2.45868	0.0139447	0.172362
ENSG00000057608	GDI2	protein_coding	protein_coding	195.979	2.7767	1.12992	2.45743	0.0139936	0.172498
ENSG00000122783	C7orf49	protein_coding	protein_coding	37.0629	2.79988	1.13933	2.45748	0.0139914	0.172498
ENSG00000179412	HNRNPCL4	protein_coding	protein_coding	27.6392	-3.66911	1.4928	-2.45787	0.0139764	0.172498
ENSG00000187867	PALM3	protein_coding	protein_coding	84.7076	-2.46329	1.00257	-2.45698	0.0140111	0.17257
ENSG00000115919	KYNU	protein_coding	protein_coding	255.676	2.09708	0.854206	2.455	0.0140884	0.173252
ENSG00000116001	TIA1	protein_coding	protein_coding	20.0214	2.6471	1.07832	2.45484	0.0140949	0.173252
ENSG00000189339	SLC35E2B	protein_coding	protein_coding	221.218	2.85087	1.16156	2.45435	0.014114	0.173319
ENSG00000104324	CPQ	protein_coding	protein_coding	62.1492	2.34984	0.95753	2.45406	0.0141252	0.17333
ENSG00000137561	TTPA	protein_coding	protein_coding	42.6596	2.48837	1.01406	2.45388	0.0141324	0.17333
ENSG00000139505	MTMR6	protein_coding	protein_coding	35.4595	2.28646	0.931816	2.45377	0.0141368	0.17333
ENSG00000100890	KIAA0391	protein_coding	protein_coding	27.6561	2.65018	1.08074	2.45218	0.0141992	0.173513
ENSG00000132692	BCAN	protein_coding	protein_coding	111.631	-1.9784	0.806866	-2.45195	0.0142083	0.173513
ENSG00000169093	ASMTL	protein_coding	protein_coding	55.9224	-2.42985	0.990632	-2.45283	0.0141739	0.173513
ENSG00000197283	SYNGAP1	protein_coding	protein_coding	535.477	-1.97797	0.806669	-2.45202	0.0142055	0.173513
ENSG00000204174	NPY4R	protein_coding	protein_coding	14.9466	3.47312	1.41615	2.45252	0.014186	0.173513
ENSG00000269891	ARHGAP19-SLIT1	protein_coding	protein_coding	63.6494	3.40764	1.38969	2.45209	0.0142028	0.173513
ENSG00000204538	PSORS1C2	protein_coding	protein_coding	10.8406	-3.6	1.46877	-2.45103	0.0142449	0.173867
ENSG00000115226	FNDC4	protein_coding	protein_coding	40.8863	-2.33695	0.953945	-2.44977	0.0142946	0.174037
ENSG00000164124	TMEM144	protein_coding	protein_coding	206.215	2.47097	1.00866	2.44976	0.0142951	0.174037
ENSG00000175550	DRAP1	protein_coding	protein_coding	66.8623	-2.66084	1.08621	-2.44965	0.0142996	0.174037
ENSG00000185236	RAB11B	protein_coding	protein_coding	102.425	-2.38225	0.972479	-2.44967	0.0142987	0.174037
ENSG00000198799	LRIG2	protein_coding	protein_coding	100.836	2.0759	0.847445	2.4496	0.0143015	0.174037
ENSG00000126821	SGPP1	protein_coding	protein_coding	13.2931	3.11241	1.27169	2.44745	0.014387	0.174419
ENSG00000136518	ACTL6A	protein_coding	protein_coding	51.1048	2.56601	1.04862	2.44704	0.0144034	0.174419
ENSG00000159593	NAE1	protein_coding	protein_coding	129.445	2.95183	1.20585	2.44793	0.014368	0.174419
ENSG00000164893	SLC7A13	protein_coding	protein_coding	17.9822	3.70824	1.51535	2.44712	0.0144001	0.174419
ENSG00000212935	KRTAP10-3	protein_coding	protein_coding	11.6722	-3.27205	1.33716	-2.44702	0.0144044	0.174419
ENSG00000040199	PHLPP2	protein_coding	protein_coding	128.85	2.10927	0.862183	2.44643	0.0144277	0.174442
ENSG00000167770	OTUB1	protein_coding	protein_coding	105.502	-2.29971	0.93999	-2.44653	0.014424	0.174442
ENSG00000135540	NHSL1	protein_coding	protein_coding	218.006	-2.07466	0.848129	-2.44616	0.0144386	0.174487
ENSG00000156482	RPL30	protein_coding	protein_coding	138.033	-2.59836	1.06269	-2.44507	0.0144822	0.174781
ENSG00000188305	C19orf35	protein_coding	protein_coding	36.6344	-2.83024	1.15755	-2.44502	0.0144845	0.174781
ENSG00000174876	AMY1B	protein_coding	protein_coding	18.1017	3.00734	1.23019	2.4446	0.0145012	0.17481
ENSG00000135723	FHOD1	protein_coding	protein_coding	128.32	-2.05279	0.840176	-2.44328	0.0145544	0.174932
ENSG00000155918	RAET1L	protein_coding	protein_coding	25.681	-3.36972	1.3788	-2.44395	0.0145276	0.174932
ENSG00000166073	GPR176	protein_coding	protein_coding	150.257	2.52928	1.03512	2.44346	0.0145471	0.174932
ENSG00000166848	TERF2IP	protein_coding	protein_coding	68.8206	-2.25634	0.923308	-2.44375	0.0145354	0.174932
ENSG00000176177	ENTHD1	protein_coding	protein_coding	14.5435	2.61908	1.07193	2.44334	0.014552	0.174932
ENSG00000127419	TMEM175	protein_coding	protein_coding	101.623	-2.37581	0.972698	-2.44249	0.0145864	0.175058
ENSG00000143028	SYPL2	protein_coding	protein_coding	97.5172	-2.18296	0.893729	-2.44253	0.0145846	0.175058
ENSG00000197496	SLC2A10	protein_coding	protein_coding	118.262	2.35689	0.964849	2.44275	0.0145756	0.175058
ENSG00000104818	CGB2	protein_coding	protein_coding	23.4891	-2.36265	0.967528	-2.44194	0.0146085	0.175237
ENSG00000108786	HSD17B1	protein_coding	protein_coding	148.936	2.45943	1.00799	2.43995	0.0146895	0.175777
ENSG00000103642	LACTB	protein_coding	protein_coding	49.5568	2.7799	1.13964	2.43928	0.0147167	0.175883
ENSG00000127838	PNKD	protein_coding	protein_coding	128.925	-2.12738	0.872177	-2.43916	0.0147214	0.175883
ENSG00000165269	AQP7	protein_coding	protein_coding	142.48	-2.21111	0.906623	-2.43884	0.0147345	0.175883
ENSG00000228672	PROB1	protein_coding	protein_coding	83.6829	-2.45793	1.00778	-2.43895	0.0147301	0.175883
ENSG00000163879	DNALI1	protein_coding	protein_coding	80.7616	-2.34676	0.962428	-2.43837	0.0147536	0.175939
ENSG00000125740	FOSB	protein_coding	protein_coding	179.592	-2.12192	0.870354	-2.438	0.0147687	0.175948
ENSG00000141560	FN3KRP	protein_coding	protein_coding	47.3223	-2.48332	1.01858	-2.43803	0.0147676	0.175948
ENSG00000143183	TMCO1	protein_coding	protein_coding	35.3003	2.44771	1.00418	2.43752	0.0147883	0.176063
ENSG00000179615	OR2AP1	protein_coding	protein_coding	25.0234	-2.99976	1.231	-2.43684	0.0148163	0.176256
ENSG00000196678	ERI2	protein_coding	protein_coding	40.104	2.3014	0.944628	2.4363	0.0148382	0.176258
ENSG00000123700	KCNJ2	protein_coding	protein_coding	136.581	2.71748	1.11598	2.43507	0.014889	0.176346
ENSG00000134419	RPS15A	protein_coding	protein_coding	213.491	2.44328	1.00319	2.43552	0.0148704	0.176346
ENSG00000141639	MAPK4	protein_coding	protein_coding	323.522	2.80457	1.15161	2.43535	0.0148775	0.176346
ENSG00000170927	PKHD1	protein_coding	protein_coding	279.37	2.1241	0.872413	2.43474	0.0149025	0.176421
ENSG00000157227	MMP14	protein_coding	protein_coding	124.754	-1.97028	0.80939	-2.43428	0.0149215	0.176444
ENSG00000173933	RBM4	protein_coding	protein_coding	70.8956	2.18554	0.897923	2.43399	0.0149334	0.176444
ENSG00000104381	GDAP1	protein_coding	protein_coding	36.6653	2.38224	0.979019	2.43329	0.0149624	0.17652
ENSG00000129559	NEDD8	protein_coding	protein_coding	83.1801	3.3937	1.39484	2.43304	0.0149728	0.17652
ENSG00000170549	IRX1	protein_coding	protein_coding	60.658	-2.59056	1.06479	-2.43293	0.0149771	0.17652
ENSG00000107281	NPDC1	protein_coding	protein_coding	45.1936	-2.28803	0.940799	-2.432	0.0150155	0.176764
ENSG00000180822	PSMG4	protein_coding	protein_coding	125.954	2.61076	1.07353	2.43193	0.0150185	0.176764
ENSG00000090924	PLEKHG2	protein_coding	protein_coding	237.312	-2.08405	0.857024	-2.43173	0.0150271	0.17678
ENSG00000104964	AES	protein_coding	protein_coding	143.823	-2.10007	0.863842	-2.43108	0.015054	0.176874
ENSG00000173198	CYSLTR1	protein_coding	protein_coding	29.4972	2.89659	1.19165	2.43074	0.015068	0.176874
ENSG00000186001	LRCH3	protein_coding	protein_coding	130.802	2.15887	0.8881	2.43089	0.0150618	0.176874
ENSG00000163116	STPG2	protein_coding	protein_coding	57.6407	2.84841	1.17335	2.42758	0.0151999	0.178077
ENSG00000067955	CBFB	protein_coding	protein_coding	57.7409	2.83374	1.16786	2.42644	0.0152479	0.178346
ENSG00000141994	DUS3L	protein_coding	protein_coding	62.2426	-2.8397	1.1703	-2.42647	0.0152466	0.178346
ENSG00000136161	RCBTB2	protein_coding	protein_coding	59.7377	-2.48885	1.02648	-2.42464	0.0153234	0.178971
ENSG00000171931	FBXW10	protein_coding	protein_coding	101.293	-2.72921	1.12577	-2.42431	0.0153376	0.178984
ENSG00000055917	PUM2	protein_coding	protein_coding	99.5363	2.36374	0.975495	2.42311	0.0153881	0.179281
ENSG00000116990	MYCL	protein_coding	protein_coding	134.465	-2.4408	1.00716	-2.42345	0.015374	0.179281
ENSG00000164548	TRA2A	protein_coding	protein_coding	121.157	2.41429	0.99637	2.42308	0.0153894	0.179281
ENSG00000163462	TRIM46	protein_coding	protein_coding	138.29	-2.01287	0.831189	-2.42168	0.0154489	0.179406
ENSG00000171612	SLC25A33	protein_coding	protein_coding	13.683	2.7994	1.1559	2.42185	0.0154418	0.179406
ENSG00000198844	ARHGEF15	protein_coding	protein_coding	102.941	-2.07905	0.85837	-2.42209	0.0154313	0.179406
ENSG00000106178	CCL24	protein_coding	protein_coding	20.4402	-3.03134	1.25305	-2.41916	0.0155563	0.179877
ENSG00000129003	VPS13C	protein_coding	protein_coding	197.291	1.98403	0.820034	2.41944	0.0155442	0.179877
ENSG00000141540	TTYH2	protein_coding	protein_coding	101.591	-2.29242	0.947673	-2.41899	0.0155635	0.179877
ENSG00000145386	CCNA2	protein_coding	protein_coding	55.6263	2.8926	1.19603	2.4185	0.0155845	0.179877
ENSG00000168411	RFWD3	protein_coding	protein_coding	51.1568	2.08563	0.861986	2.41956	0.0155391	0.179877
ENSG00000174177	CTU2	protein_coding	protein_coding	51.559	-2.47856	1.02431	-2.41973	0.0155318	0.179877
ENSG00000213139	CRYGS	protein_coding	protein_coding	24.7683	3.12405	1.29163	2.41868	0.0155768	0.179877
ENSG00000011009	LYPLA2	protein_coding	protein_coding	67.0324	-2.28964	0.946924	-2.41798	0.015607	0.179996
ENSG00000120053	GOT1	protein_coding	protein_coding	60.6164	2.73181	1.12991	2.41773	0.0156178	0.179996
ENSG00000148803	FUOM	protein_coding	protein_coding	64.4571	-3.5889	1.48434	-2.41784	0.015613	0.179996
ENSG00000164258	NDUFS4	protein_coding	protein_coding	35.3472	3.44738	1.42621	2.41717	0.0156418	0.180035
ENSG00000223865	HLA-DPB1	protein_coding	protein_coding	41.4264	-2.30077	0.95181	-2.41725	0.0156382	0.180035
ENSG00000082701	GSK3B	protein_coding	protein_coding	248.624	2.38877	0.989257	2.41471	0.0157476	0.180849
ENSG00000100445	SDR39U1	protein_coding	protein_coding	20.0211	3.02737	1.2536	2.41495	0.0157374	0.180849
ENSG00000105229	PIAS4	protein_coding	protein_coding	91.4007	-2.18632	0.905537	-2.41439	0.0157617	0.180849
ENSG00000153113	CAST	protein_coding	protein_coding	203.044	2.45613	1.01707	2.41492	0.0157386	0.180849
ENSG00000079459	FDFT1	protein_coding	protein_coding	103.403	-2.18427	0.905257	-2.41287	0.0158274	0.181383
ENSG00000007516	BAIAP3	protein_coding	protein_coding	94.6567	-2.21632	0.918733	-2.41236	0.0158496	0.181466
ENSG00000121039	RDH10	protein_coding	protein_coding	30.4187	2.35935	0.97854	2.4111	0.0159047	0.181927
ENSG00000119729	RHOQ	protein_coding	protein_coding	99.5224	-2.2623	0.938481	-2.41059	0.0159265	0.182091
ENSG00000116785	CFHR3	protein_coding	protein_coding	16.9317	2.79265	1.15889	2.40976	0.0159632	0.182425
ENSG00000139970	RTN1	protein_coding	protein_coding	185.639	-2.24992	0.934058	-2.40876	0.0160068	0.182752
ENSG00000173868	PHOSPHO1	protein_coding	protein_coding	46.5401	-2.60386	1.08145	-2.40776	0.0160509	0.182931
ENSG00000134955	SLC37A2	protein_coding	protein_coding	134.418	2.73459	1.1364	2.40637	0.0161119	0.183279
ENSG00000139910	NOVA1	protein_coding	protein_coding	353.818	-2.2707	0.943633	-2.40634	0.0161134	0.183279
ENSG00000142619	PADI3	protein_coding	protein_coding	102.902	-3.07624	1.27918	-2.40485	0.0161791	0.183773
ENSG00000095574	IKZF5	protein_coding	protein_coding	38.7847	2.53716	1.05527	2.40428	0.0162043	0.183814
ENSG00000235750	KIAA0040	protein_coding	protein_coding	84.8339	2.46959	1.02717	2.40426	0.0162054	0.183814
ENSG00000131477	RAMP2	protein_coding	protein_coding	28.538	-2.89255	1.20324	-2.40396	0.0162184	0.183877
ENSG00000176101	SSNA1	protein_coding	protein_coding	19.2557	-2.59946	1.08143	-2.40372	0.016229	0.183912
ENSG00000071537	SEL1L	protein_coding	protein_coding	109.247	2.30732	0.960732	2.40162	0.0163225	0.184799
ENSG00000143889	HNRNPLL	protein_coding	protein_coding	31.3539	2.58283	1.07598	2.40043	0.0163756	0.185315
ENSG00000157017	GHRL	protein_coding	protein_coding	31.5514	2.62396	1.0938	2.39895	0.0164422	0.18559
ENSG00000176540	OR4C5	protein_coding	protein_coding	47.5486	-2.75743	1.14934	-2.39914	0.0164335	0.18559
ENSG00000274209	ANTXRL	protein_coding	protein_coding	73.0917	-2.29799	0.957701	-2.39949	0.016418	0.18559
ENSG00000148053	NTRK2	protein_coding	protein_coding	378.048	2.26797	0.945757	2.39805	0.0164826	0.185921
ENSG00000100429	HDAC10	protein_coding	protein_coding	47.9712	-2.54169	1.06084	-2.39593	0.0165784	0.186584
ENSG00000136840	ST6GALNAC4	protein_coding	protein_coding	28.0033	-2.91207	1.21548	-2.39582	0.0165831	0.186584
ENSG00000278845	MRPL45	protein_coding	protein_coding	24.4722	-2.44586	1.02092	-2.39573	0.0165873	0.186584
ENSG00000005812	FBXL3	protein_coding	protein_coding	19.5568	2.74149	1.14534	2.3936	0.0166839	0.187153
ENSG00000197408	CYP2B6	protein_coding	protein_coding	87.3326	-2.2264	0.930573	-2.39251	0.0167336	0.187452
ENSG00000084207	GSTP1	protein_coding	protein_coding	78.9111	-2.21511	0.926344	-2.39124	0.0167915	0.188014
ENSG00000065371	ROPN1	protein_coding	protein_coding	50.0598	2.46025	1.03036	2.38776	0.0169512	0.188102
ENSG00000088682	COQ9	protein_coding	protein_coding	34.4262	-2.57284	1.0764	-2.39022	0.0168383	0.188102
ENSG00000090006	LTBP4	protein_coding	protein_coding	422.498	-1.88669	0.790111	-2.38787	0.0169461	0.188102
ENSG00000105357	MYH14	protein_coding	protein_coding	693.804	-2.25463	0.943663	-2.38923	0.0168836	0.188102
ENSG00000125731	SH2D3A	protein_coding	protein_coding	175.173	-1.87358	0.784528	-2.38817	0.0169327	0.188102
ENSG00000128228	SDF2L1	protein_coding	protein_coding	28.8999	-3.18562	1.33414	-2.38778	0.0169506	0.188102
ENSG00000147536	GINS4	protein_coding	protein_coding	76.601	2.27792	0.954014	2.38773	0.0169529	0.188102
ENSG00000158856	DMTN	protein_coding	protein_coding	194.935	-2.08767	0.874341	-2.38771	0.0169537	0.188102
ENSG00000166126	AMN	protein_coding	protein_coding	95.6896	-2.97207	1.244	-2.38913	0.0168883	0.188102
ENSG00000206199	ANKUB1	protein_coding	protein_coding	141.398	3.21104	1.34477	2.38781	0.0169493	0.188102
ENSG00000125503	PPP1R12C	protein_coding	protein_coding	199.318	-1.98972	0.833674	-2.38669	0.017001	0.188456
ENSG00000123159	GIPC1	protein_coding	protein_coding	87.0843	-2.04796	0.858432	-2.3857	0.0170469	0.188712
ENSG00000126351	THRA	protein_coding	protein_coding	220.536	-1.95578	0.819846	-2.38555	0.0170535	0.188712
ENSG00000139292	LGR5	protein_coding	protein_coding	44.6876	2.60736	1.09291	2.3857	0.0170467	0.188712
ENSG00000138448	ITGAV	protein_coding	protein_coding	165.474	-2.3028	0.96552	-2.38503	0.0170777	0.188791
ENSG00000053438	NNAT	protein_coding	protein_coding	13.5912	-3.32686	1.39621	-2.38278	0.0171827	0.18923
ENSG00000152592	DMP1	protein_coding	protein_coding	15.0463	3.34772	1.40536	2.38212	0.0172135	0.18923
ENSG00000169738	DCXR	protein_coding	protein_coding	71.4829	-3.71271	1.55783	-2.38326	0.0171602	0.18923
ENSG00000170802	FOXN2	protein_coding	protein_coding	18.3076	2.87085	1.20519	2.38207	0.0172155	0.18923
ENSG00000244414	CFHR1	protein_coding	protein_coding	12.3903	3.12407	1.31116	2.38268	0.0171872	0.18923
ENSG00000089639	GMIP	protein_coding	protein_coding	84.8657	-2.11231	0.887152	-2.381	0.0172655	0.189275
ENSG00000115970	THADA	protein_coding	protein_coding	206.593	2.26258	0.950165	2.38125	0.0172542	0.189275
ENSG00000130055	GDPD2	protein_coding	protein_coding	116.257	-2.63986	1.10855	-2.38137	0.0172486	0.189275
ENSG00000170473	PYM1	protein_coding	protein_coding	53.0325	-2.53382	1.06424	-2.38088	0.0172714	0.189275
ENSG00000242019	KIR3DL3	protein_coding	protein_coding	26.9684	3.13627	1.31722	2.38098	0.0172665	0.189275
ENSG00000204540	PSORS1C1	protein_coding	protein_coding	90.6153	-2.14942	0.903296	-2.37954	0.0173345	0.189653
ENSG00000260458	KCNJ18	protein_coding	protein_coding	72.0603	-2.27433	0.955781	-2.37955	0.0173337	0.189653
ENSG00000054938	CHRDL2	protein_coding	protein_coding	102.056	-2.13722	0.898617	-2.37834	0.0173909	0.190024
ENSG00000105672	ETV2	protein_coding	protein_coding	94.4402	-3.01152	1.26659	-2.37766	0.017423	0.190024
ENSG00000168970	JMJD7-PLA2G4B	protein_coding	protein_coding	35.9428	3.01614	1.26832	2.37806	0.017404	0.190024
ENSG00000176153	GPX2	protein_coding	protein_coding	10.5229	3.26696	1.37397	2.37775	0.0174186	0.190024
ENSG00000166821	PEX11A	protein_coding	protein_coding	15.3384	3.18126	1.33897	2.3759	0.0175062	0.190506
ENSG00000070756	PABPC1	protein_coding	protein_coding	406.826	-2.38692	1.00541	-2.37408	0.0175929	0.190604
ENSG00000105467	SYNGR4	protein_coding	protein_coding	85.3731	-2.34076	0.986004	-2.37399	0.0175971	0.190604
ENSG00000118160	SLC8A2	protein_coding	protein_coding	457.291	-2.12583	0.896022	-2.37252	0.017667	0.190604
ENSG00000119608	PROX2	protein_coding	protein_coding	33.8717	2.29499	0.966902	2.37355	0.0176182	0.190604
ENSG00000126254	RBM42	protein_coding	protein_coding	80.2687	-2.06218	0.86882	-2.37354	0.0176183	0.190604
ENSG00000129946	SHC2	protein_coding	protein_coding	58.1297	-2.58355	1.08874	-2.37299	0.017645	0.190604
ENSG00000137270	GCM1	protein_coding	protein_coding	35.9686	2.90506	1.22344	2.3745	0.0175726	0.190604
ENSG00000137462	TLR2	protein_coding	protein_coding	64.9321	2.39978	1.01048	2.3749	0.0175536	0.190604
ENSG00000138622	HCN4	protein_coding	protein_coding	122.689	-2.19902	0.926634	-2.37312	0.0176384	0.190604
ENSG00000143412	ANXA9	protein_coding	protein_coding	33.1935	-2.79267	1.17631	-2.37408	0.0175926	0.190604
ENSG00000153044	CENPH	protein_coding	protein_coding	31.8729	2.85286	1.20112	2.37516	0.0175413	0.190604
ENSG00000159884	CCDC107	protein_coding	protein_coding	15.6367	3.35825	1.41461	2.37397	0.0175978	0.190604
ENSG00000213901	SLC23A3	protein_coding	protein_coding	38.7578	-2.71746	1.14441	-2.37454	0.0175709	0.190604
ENSG00000215440	NPEPL1	protein_coding	protein_coding	66.903	-2.05516	0.866181	-2.37267	0.0176599	0.190604
ENSG00000277363	SRCIN1	protein_coding	protein_coding	414.692	-2.00461	0.844957	-2.37244	0.0176711	0.190604
ENSG00000099795	NDUFB7	protein_coding	protein_coding	29.4296	-3.68568	1.55419	-2.37144	0.0177189	0.190734
ENSG00000146809	ASB15	protein_coding	protein_coding	54.5306	2.59875	1.09582	2.37152	0.0177152	0.190734
ENSG00000184860	SDR42E1	protein_coding	protein_coding	204.247	2.09064	0.882134	2.36997	0.0177894	0.191136
ENSG00000225614	ZNF469	protein_coding	protein_coding	204.556	-2.06468	0.871251	-2.36979	0.0177981	0.191136
ENSG00000162769	FLVCR1	protein_coding	protein_coding	71.4255	2.74533	1.15856	2.3696	0.0178072	0.191137
ENSG00000108443	RPS6KB1	protein_coding	protein_coding	76.5758	2.26243	0.954934	2.3692	0.0178267	0.191178
ENSG00000116120	FARSB	protein_coding	protein_coding	9.80441	3.02149	1.27545	2.36896	0.0178384	0.191198
ENSG00000065518	NDUFB4	protein_coding	protein_coding	33.8561	-2.58776	1.09296	-2.36766	0.017901	0.191387
ENSG00000068438	FTSJ1	protein_coding	protein_coding	39.005	-2.84595	1.20217	-2.36733	0.0179168	0.191387
ENSG00000162614	NEXN	protein_coding	protein_coding	112.942	2.77328	1.17147	2.36735	0.0179162	0.191387
ENSG00000166987	MBD6	protein_coding	protein_coding	200.905	-2.23096	0.942347	-2.36745	0.017911	0.191387
ENSG00000172339	ALG14	protein_coding	protein_coding	110.864	2.24716	0.949023	2.36786	0.0178911	0.191387
ENSG00000240021	TEX35	protein_coding	protein_coding	72.5364	-3.01218	1.27203	-2.36801	0.0178842	0.191387
ENSG00000172752	COL6A5	protein_coding	protein_coding	124.822	2.20084	0.929887	2.36679	0.0179433	0.191419
ENSG00000091140	DLD	protein_coding	protein_coding	52.2487	2.40466	1.01719	2.36402	0.0180776	0.191907
ENSG00000100316	RPL3	protein_coding	protein_coding	413.491	-2.67899	1.13284	-2.36485	0.0180375	0.191907
ENSG00000111679	PTPN6	protein_coding	protein_coding	83.9244	-1.9622	0.829743	-2.36483	0.0180385	0.191907
ENSG00000162594	IL23R	protein_coding	protein_coding	85.7294	3.0772	1.30088	2.36548	0.0180066	0.191907
ENSG00000163424	C3orf30	protein_coding	protein_coding	21.7213	-3.26106	1.37879	-2.36515	0.0180226	0.191907
ENSG00000166173	LARP6	protein_coding	protein_coding	160.913	-2.0947	0.886105	-2.36395	0.0180814	0.191907
ENSG00000174871	CNIH2	protein_coding	protein_coding	94.2177	-2.47212	1.045	-2.36565	0.0179983	0.191907
ENSG00000176401	EID2B	protein_coding	protein_coding	24.6757	3.4245	1.44851	2.36415	0.0180716	0.191907
ENSG00000180697	C3orf22	protein_coding	protein_coding	22.2936	2.63191	1.11337	2.3639	0.0180835	0.191907
ENSG00000235710	AL109810.2	protein_coding	protein_coding	12.3543	2.82111	1.19328	2.36417	0.0180707	0.191907
ENSG00000101347	SAMHD1	protein_coding	protein_coding	1305.48	-2.72095	1.15122	-2.36354	0.0181013	0.191929
ENSG00000126458	RRAS	protein_coding	protein_coding	36.9378	-2.68305	1.13516	-2.36359	0.0180989	0.191929
ENSG00000092098	RNF31	protein_coding	protein_coding	94.2653	-2.20438	0.932777	-2.36325	0.0181156	0.191997
ENSG00000149532	CPSF7	protein_coding	protein_coding	130.243	-2.10865	0.892468	-2.36272	0.0181414	0.192187
ENSG00000012061	ERCC1	protein_coding	protein_coding	136.652	-1.9853	0.840618	-2.36172	0.0181904	0.19229
ENSG00000145335	SNCA	protein_coding	protein_coding	33.5351	-2.32356	0.983842	-2.36172	0.0181905	0.19229
ENSG00000214655	ZSWIM8	protein_coding	protein_coding	180.673	-1.92283	0.814046	-2.36207	0.0181732	0.19229
ENSG00000264424	MYH4	protein_coding	protein_coding	79.4835	2.16242	0.915388	2.3623	0.018162	0.19229
ENSG00000105404	RABAC1	protein_coding	protein_coding	46.0244	-2.4719	1.04688	-2.36121	0.0182153	0.192322
ENSG00000134602	STK26	protein_coding	protein_coding	12.4089	3.24206	1.37294	2.3614	0.0182059	0.192322
ENSG00000176692	FOXC2	protein_coding	protein_coding	41.4322	-2.60748	1.10454	-2.36069	0.0182409	0.192322
ENSG00000181634	TNFSF15	protein_coding	protein_coding	86.0493	2.27889	0.96592	2.3593	0.0183097	0.192814
ENSG00000083845	RPS5	protein_coding	protein_coding	150.32	-2.49401	1.05774	-2.35788	0.0183799	0.193119
ENSG00000141744	PNMT	protein_coding	protein_coding	26.1973	-2.53686	1.07587	-2.35796	0.0183759	0.193119
ENSG00000089123	TASP1	protein_coding	protein_coding	24.6165	2.66394	1.1302	2.35705	0.0184207	0.193457
ENSG00000178127	NDUFV2	protein_coding	protein_coding	20.1416	2.8675	1.21664	2.35691	0.0184279	0.193457
ENSG00000143643	TTC13	protein_coding	protein_coding	67.3957	2.163	0.918313	2.35541	0.0185023	0.193988
ENSG00000109320	NFKB1	protein_coding	protein_coding	265.673	2.55265	1.08439	2.35399	0.0185731	0.194027
ENSG00000117481	NSUN4	protein_coding	protein_coding	238.132	-2.02322	0.859182	-2.35483	0.0185314	0.194027
ENSG00000125458	NT5C	protein_coding	protein_coding	13.1502	-3.22857	1.37118	-2.35459	0.0185432	0.194027
ENSG00000155428	TRIM74	protein_coding	protein_coding	16.2294	-3.18381	1.35256	-2.35391	0.0185769	0.194027
ENSG00000157240	FZD1	protein_coding	protein_coding	132.141	2.14148	0.909843	2.35368	0.0185884	0.194027
ENSG00000160097	FNDC5	protein_coding	protein_coding	52.231	2.65911	1.12974	2.35374	0.0185858	0.194027
ENSG00000167526	RPL13	protein_coding	protein_coding	349.137	-2.80232	1.19073	-2.35345	0.0186003	0.194027
ENSG00000167977	KCTD5	protein_coding	protein_coding	53.7796	-2.52789	1.07368	-2.35442	0.0185516	0.194027
ENSG00000172215	CXCR6	protein_coding	protein_coding	34.0865	2.55358	1.08446	2.3547	0.0185375	0.194027
ENSG00000178257	PRM3	protein_coding	protein_coding	52.5075	3.13721	1.33304	2.35342	0.0186015	0.194027
ENSG00000185798	WDR53	protein_coding	protein_coding	48.8564	-2.51999	1.07052	-2.35398	0.0185735	0.194027
ENSG00000163395	IGFN1	protein_coding	protein_coding	1177.36	-2.20078	0.936222	-2.3507	0.0187381	0.194785
ENSG00000183735	TBK1	protein_coding	protein_coding	20.1557	2.63122	1.11918	2.35101	0.0187223	0.194785
ENSG00000198842	DUSP27	protein_coding	protein_coding	80.669	-2.53583	1.07867	-2.35088	0.0187289	0.194785
ENSG00000212128	TAS2R13	protein_coding	protein_coding	19.6509	3.47509	1.47792	2.35134	0.0187061	0.194785
ENSG00000076944	STXBP2	protein_coding	protein_coding	167.815	-2.27934	0.969917	-2.35004	0.0187715	0.195049
ENSG00000109519	GRPEL1	protein_coding	protein_coding	53.7449	2.4324	1.03514	2.34983	0.018782	0.195072
ENSG00000214562	NUTM2D	protein_coding	protein_coding	33.1575	-2.99607	1.27523	-2.34944	0.0188016	0.195112
ENSG00000086848	ALG9	protein_coding	protein_coding	73.3071	2.07203	0.882026	2.34917	0.0188151	0.195125
ENSG00000100490	CDKL1	protein_coding	protein_coding	88.6588	2.40846	1.02535	2.34891	0.0188287	0.195125
ENSG00000100276	RASL10A	protein_coding	protein_coding	53.0761	-2.37263	1.01092	-2.34701	0.0189246	0.195889
ENSG00000124587	PEX6	protein_coding	protein_coding	62.3831	-2.2942	0.978123	-2.34551	0.0190011	0.196098
ENSG00000130175	PRKCSH	protein_coding	protein_coding	120.092	-2.05326	0.87527	-2.34585	0.0189836	0.196098
ENSG00000134294	SLC38A2	protein_coding	protein_coding	166.651	2.5448	1.08489	2.34568	0.0189922	0.196098
ENSG00000197497	ZNF665	protein_coding	protein_coding	31.8415	2.07801	0.885632	2.34636	0.018958	0.196098
ENSG00000229833	PET100	protein_coding	protein_coding	73.3367	-1.97397	0.841543	-2.34565	0.0189938	0.196098
ENSG00000245680	ZNF585B	protein_coding	protein_coding	175.603	-2.49591	1.06401	-2.34577	0.0189878	0.196098
ENSG00000178700	DHFR2	protein_coding	protein_coding	64.0582	2.25011	0.959885	2.34414	0.019071	0.196456
ENSG00000110344	UBE4A	protein_coding	protein_coding	61.6702	-2.47331	1.05546	-2.34335	0.0191114	0.196571
ENSG00000186119	OR5D18	protein_coding	protein_coding	16.4824	3.1721	1.35382	2.34307	0.0191256	0.196634
ENSG00000099942	CRKL	protein_coding	protein_coding	77.3188	2.25943	0.964759	2.34196	0.0191828	0.196827
ENSG00000109321	AREG	protein_coding	protein_coding	18.5979	-2.7093	1.1569	-2.34186	0.0191878	0.196827
ENSG00000144642	RBMS3	protein_coding	protein_coding	466.487	2.49523	1.0655	2.34184	0.0191891	0.196827
ENSG00000204256	BRD2	protein_coding	protein_coding	188.633	-1.98056	0.845756	-2.34177	0.0191928	0.196827
ENSG00000162782	TDRD5	protein_coding	protein_coding	51.4435	2.67542	1.14277	2.34118	0.0192231	0.197055
ENSG00000150051	MKX	protein_coding	protein_coding	37.5217	-2.28617	0.976653	-2.34082	0.0192415	0.197161
ENSG00000171241	SHCBP1	protein_coding	protein_coding	23.7411	2.73053	1.16704	2.33971	0.0192989	0.197665
ENSG00000198077	CYP2A7	protein_coding	protein_coding	109.557	-2.53701	1.0847	-2.33891	0.0193402	0.197928
ENSG00000204248	COL11A2	protein_coding	protein_coding	327.696	-1.89338	0.809572	-2.33874	0.0193489	0.197928
ENSG00000215187	FAM166B	protein_coding	protein_coding	74.4954	-2.17692	0.930772	-2.33884	0.019344	0.197928
ENSG00000135245	HILPDA	protein_coding	protein_coding	21.3096	2.8461	1.21715	2.33833	0.0193703	0.198041
ENSG00000112031	MTRF1L	protein_coding	protein_coding	14.5127	-2.79916	1.19739	-2.33772	0.0194019	0.198205
ENSG00000166396	SERPINB7	protein_coding	protein_coding	11.8724	3.14362	1.34544	2.33649	0.0194657	0.198418
ENSG00000205030	OR5L2	protein_coding	protein_coding	18.6993	-2.98757	1.27885	-2.33614	0.0194841	0.198418
ENSG00000119535	CSF3R	protein_coding	protein_coding	193.169	-2.10247	0.900111	-2.33579	0.019502	0.198496
ENSG00000140287	HDC	protein_coding	protein_coding	97.0718	2.42137	1.03703	2.3349	0.0195489	0.198657
ENSG00000233436	BTBD18	protein_coding	protein_coding	10.8627	2.7605	1.18229	2.33487	0.0195505	0.198657
ENSG00000130844	ZNF331	protein_coding	protein_coding	193.563	2.29435	0.983199	2.33355	0.0196191	0.199023
ENSG00000143554	SLC27A3	protein_coding	protein_coding	76.1568	-2.01369	0.862923	-2.33357	0.0196185	0.199023
ENSG00000081237	PTPRC	protein_coding	protein_coding	146.422	2.34472	1.00536	2.33222	0.0196891	0.199484
ENSG00000180346	TIGD2	protein_coding	protein_coding	24.2143	-2.85134	1.22252	-2.33234	0.019683	0.199484
ENSG00000005421	PON1	protein_coding	protein_coding	28.3167	3.07602	1.31911	2.33189	0.0197064	0.199576
ENSG00000137074	APTX	protein_coding	protein_coding	41.9337	2.31736	0.993919	2.33154	0.0197249	0.19968
ENSG00000099365	STX1B	protein_coding	protein_coding	118.83	-2.16086	0.9269	-2.33127	0.019739	0.199741
ENSG00000122674	CCZ1	protein_coding	protein_coding	48.5136	2.42958	1.04232	2.33094	0.0197566	0.199753
ENSG00000109618	SEPSECS	protein_coding	protein_coding	37.454	2.35704	1.01186	2.32941	0.0198375	0.199908
ENSG00000188687	SLC4A5	protein_coding	protein_coding	39.4691	-2.24714	0.96467	-2.32944	0.019836	0.199908
ENSG00000230657	PRB4	protein_coding	protein_coding	53.6398	-2.11688	0.908677	-2.32963	0.0198256	0.199908
ENSG00000140932	CMTM2	protein_coding	protein_coding	13.6915	3.52489	1.5138	2.32851	0.019885	0.200221
ENSG00000013503	POLR3B	protein_coding	protein_coding	109.106	2.16859	0.931685	2.3276	0.0199332	0.200623
ENSG00000155792	DEPTOR	protein_coding	protein_coding	61.7084	2.93143	1.25966	2.32716	0.0199567	0.200763
ENSG00000277462	ZNF670	protein_coding	protein_coding	10.8538	3.30661	1.42164	2.32591	0.0200234	0.201116
ENSG00000102409	BEX4	protein_coding	protein_coding	32.189	-2.70546	1.16363	-2.32502	0.020071	0.201328
ENSG00000163738	MTHFD2L	protein_coding	protein_coding	111.657	2.3544	1.01258	2.32515	0.020064	0.201328
ENSG00000167468	GPX4	protein_coding	protein_coding	88.4892	-2.41772	1.03993	-2.3249	0.0200775	0.201328
ENSG00000170892	TSEN34	protein_coding	protein_coding	113.217	-2.10679	0.906449	-2.32422	0.0201134	0.201606
ENSG00000169607	CKAP2L	protein_coding	protein_coding	62.4281	2.40162	1.0336	2.32354	0.0201502	0.201891
ENSG00000081692	JMJD4	protein_coding	protein_coding	23.2533	-3.19248	1.37463	-2.32243	0.02021	0.202083
ENSG00000205129	C4orf47	protein_coding	protein_coding	21.8443	3.04939	1.31287	2.3227	0.0201955	0.202083
ENSG00000067836	ROGDI	protein_coding	protein_coding	25.7402	-2.59864	1.1198	-2.32064	0.0203064	0.202261
ENSG00000075429	CACNG5	protein_coding	protein_coding	21.6258	-2.50491	1.07917	-2.32114	0.0202791	0.202261
ENSG00000162722	TRIM58	protein_coding	protein_coding	27.6122	-2.63643	1.13597	-2.32085	0.0202947	0.202261
ENSG00000164823	OSGIN2	protein_coding	protein_coding	24.9625	2.21093	0.952765	2.32054	0.0203115	0.202261
ENSG00000242550	SERPINB10	protein_coding	protein_coding	21.5242	2.77445	1.19556	2.32063	0.0203071	0.202261
ENSG00000163710	PCOLCE2	protein_coding	protein_coding	40.6151	2.64887	1.14219	2.31912	0.0203886	0.202945
ENSG00000142230	SAE1	protein_coding	protein_coding	109.719	-1.97581	0.852044	-2.3189	0.0204002	0.202979
ENSG00000205221	VIT	protein_coding	protein_coding	32.9934	2.35305	1.01483	2.31866	0.0204134	0.203027
ENSG00000152217	SETBP1	protein_coding	protein_coding	321.241	2.14807	0.92649	2.3185	0.0204222	0.203032
ENSG00000087995	METTL2A	protein_coding	protein_coding	44.8985	2.71522	1.17193	2.31689	0.0205099	0.203404
ENSG00000089597	GANAB	protein_coding	protein_coding	343.617	2.27106	0.98044	2.31637	0.0205382	0.203404
ENSG00000092470	WDR76	protein_coding	protein_coding	72.045	2.26557	0.978086	2.31633	0.0205401	0.203404
ENSG00000130522	JUND	protein_coding	protein_coding	54.6785	-2.22116	0.958666	-2.31693	0.0205076	0.203404
ENSG00000134539	KLRD1	protein_coding	protein_coding	222.218	2.32551	1.00398	2.31628	0.0205431	0.203404
ENSG00000172020	GAP43	protein_coding	protein_coding	97.076	-2.4055	1.03847	-2.31638	0.0205378	0.203404
ENSG00000139908	TSSK4	protein_coding	protein_coding	41.3369	2.62033	1.13161	2.31557	0.0205815	0.203628
ENSG00000257704	INAFM1	protein_coding	protein_coding	26.7913	-3.16004	1.3647	-2.31556	0.0205824	0.203628
ENSG00000127418	FGFRL1	protein_coding	protein_coding	49.7196	-2.42587	1.04791	-2.31495	0.0206157	0.203875
ENSG00000174672	BRSK2	protein_coding	protein_coding	148.236	-1.93859	0.837724	-2.31411	0.0206614	0.204244
ENSG00000103494	RPGRIP1L	protein_coding	protein_coding	108.697	2.04213	0.883158	2.3123	0.020761	0.205146
ENSG00000181323	SPEM1	protein_coding	protein_coding	30.8412	-2.77081	1.19847	-2.31195	0.0207806	0.205173
ENSG00000085185	BCORL1	protein_coding	protein_coding	185.926	-1.99653	0.864032	-2.31071	0.0208486	0.205636
ENSG00000162892	IL24	protein_coding	protein_coding	39.6586	2.55069	1.10383	2.31077	0.0208458	0.205636
ENSG00000179542	SLITRK4	protein_coding	protein_coding	80.3711	2.68401	1.16159	2.31064	0.0208528	0.205636
ENSG00000142186	SCYL1	protein_coding	protein_coding	226.494	-2.01108	0.870524	-2.31019	0.0208777	0.20571
ENSG00000184451	CCR10	protein_coding	protein_coding	31.5684	-2.89386	1.25273	-2.31005	0.0208856	0.20571
ENSG00000148773	MKI67	protein_coding	protein_coding	627.693	2.38381	1.03242	2.30895	0.0209466	0.206061
ENSG00000008277	ADAM22	protein_coding	protein_coding	139.628	2.1372	0.92707	2.30533	0.0211481	0.206991
ENSG00000076928	ARHGEF1	protein_coding	protein_coding	275.887	-1.97022	0.854865	-2.30472	0.0211824	0.206991
ENSG00000081051	AFP	protein_coding	protein_coding	41.6732	2.64903	1.14862	2.30627	0.0210956	0.206991
ENSG00000086061	DNAJA1	protein_coding	protein_coding	75.9417	-2.54588	1.104	-2.30606	0.0211074	0.206991
ENSG00000105254	TBCB	protein_coding	protein_coding	50.0121	-2.19459	0.951611	-2.30619	0.0211002	0.206991
ENSG00000107262	BAG1	protein_coding	protein_coding	263.854	-2.12235	0.920428	-2.30583	0.0211202	0.206991
ENSG00000123358	NR4A1	protein_coding	protein_coding	197.785	-2.23661	0.969772	-2.30633	0.0210923	0.206991
ENSG00000124818	OPN5	protein_coding	protein_coding	92.5424	2.35014	1.02006	2.30393	0.0212265	0.206991
ENSG00000164897	TMUB1	protein_coding	protein_coding	75.4998	-2.23309	0.968779	-2.30505	0.0211636	0.206991
ENSG00000169925	BRD3	protein_coding	protein_coding	103.469	-1.85436	0.804218	-2.30579	0.0211224	0.206991
ENSG00000171425	ZNF581	protein_coding	protein_coding	22.5445	-2.87712	1.2488	-2.30391	0.0212279	0.206991
ENSG00000173369	C1QB	protein_coding	protein_coding	26.9031	-3.2403	1.40521	-2.30592	0.0211152	0.206991
ENSG00000185736	ADARB2	protein_coding	protein_coding	226.325	-1.88346	0.817224	-2.3047	0.0211835	0.206991
ENSG00000187223	LCE2D	protein_coding	protein_coding	14.8239	-3.26757	1.41747	-2.30522	0.0211544	0.206991
ENSG00000205678	TECRL	protein_coding	protein_coding	24.9626	2.7595	1.19772	2.30396	0.021225	0.206991
ENSG00000010256	UQCRC1	protein_coding	protein_coding	56.1086	-2.40951	1.04599	-2.30358	0.0212465	0.207042
ENSG00000150667	FSIP1	protein_coding	protein_coding	26.8323	-2.97474	1.29232	-2.30185	0.0213435	0.207703
ENSG00000165355	FBXO33	protein_coding	protein_coding	48.6481	2.89385	1.25716	2.3019	0.0213409	0.207703
ENSG00000108511	HOXB6	protein_coding	protein_coding	18.9732	-2.6918	1.16967	-2.30133	0.0213731	0.207706
ENSG00000166004	CEP295	protein_coding	protein_coding	134.254	2.46294	1.07018	2.30143	0.0213675	0.207706
ENSG00000182952	HMGN4	protein_coding	protein_coding	37.1614	-2.22767	0.967873	-2.30162	0.0213569	0.207706
ENSG00000155561	NUP205	protein_coding	protein_coding	127.738	2.22744	0.968004	2.30106	0.0213881	0.207723
ENSG00000087460	GNAS	protein_coding	protein_coding	398.266	-1.99492	0.867302	-2.30015	0.0214397	0.207893
ENSG00000102362	SYTL4	protein_coding	protein_coding	95.2471	-2.22391	0.966683	-2.30056	0.0214168	0.207893
ENSG00000178896	EXOSC4	protein_coding	protein_coding	24.9469	-3.01566	1.31092	-2.30041	0.0214251	0.207893
ENSG00000005194	CIAPIN1	protein_coding	protein_coding	31.8941	-2.55727	1.11195	-2.29981	0.021459	0.207953
ENSG00000128016	ZFP36	protein_coding	protein_coding	80.649	-2.14244	0.932312	-2.29799	0.0215623	0.208591
ENSG00000198920	KIAA0753	protein_coding	protein_coding	29.9727	2.29021	0.996618	2.29799	0.0215626	0.208591
ENSG00000153922	CHD1	protein_coding	protein_coding	104.959	2.22294	0.967609	2.29736	0.0215985	0.208753
ENSG00000198937	CCDC167	protein_coding	protein_coding	17.25	-2.81487	1.22522	-2.29744	0.0215936	0.208753
ENSG00000115556	PLCD4	protein_coding	protein_coding	150.16	-2.12375	0.924763	-2.29654	0.0216451	0.20897
ENSG00000111676	ATN1	protein_coding	protein_coding	212.434	-1.96965	0.858109	-2.29534	0.0217138	0.209385
ENSG00000181744	C3orf58	protein_coding	protein_coding	42.1138	2.42789	1.05774	2.29535	0.0217129	0.209385
ENSG00000112773	FAM46A	protein_coding	protein_coding	82.2444	-2.12722	0.9269	-2.29499	0.0217339	0.209496
ENSG00000125844	RRBP1	protein_coding	protein_coding	558.732	-2.32592	1.01376	-2.29435	0.0217706	0.209535
ENSG00000186510	CLCNKA	protein_coding	protein_coding	58.6293	-2.18491	0.952316	-2.29432	0.0217724	0.209535
ENSG00000076685	NT5C2	protein_coding	protein_coding	36.5454	2.29312	0.999551	2.29415	0.0217818	0.209543
ENSG00000084733	RAB10	protein_coding	protein_coding	41.8371	-2.49914	1.08998	-2.29284	0.0218574	0.210188
ENSG00000101421	CHMP4B	protein_coding	protein_coding	37.7151	-2.38931	1.04274	-2.29137	0.0219417	0.210394
ENSG00000105223	PLD3	protein_coding	protein_coding	138.714	-2.05929	0.898816	-2.29111	0.0219569	0.210394
ENSG00000117407	ARTN	protein_coding	protein_coding	37.743	-2.50993	1.09555	-2.29103	0.0219618	0.210394
ENSG00000127314	RAP1B	protein_coding	protein_coding	271.818	2.37247	1.03526	2.29166	0.0219253	0.210394
ENSG00000137714	FDX1	protein_coding	protein_coding	15.7457	2.68849	1.17318	2.29163	0.0219271	0.210394
ENSG00000144712	CAND2	protein_coding	protein_coding	75.2355	-2.43132	1.06086	-2.29183	0.0219153	0.210394
ENSG00000196240	OR2T2	protein_coding	protein_coding	13.4285	3.28023	1.43149	2.29149	0.0219354	0.210394
ENSG00000225556	C2CD4D	protein_coding	protein_coding	28.816	-2.29211	0.999953	-2.29222	0.0218931	0.210394
ENSG00000261236	BOP1	protein_coding	protein_coding	71.879	-2.12949	0.929047	-2.29213	0.0218984	0.210394
ENSG00000204520	MICA	protein_coding	protein_coding	31.6919	-2.30659	1.00717	-2.29017	0.0220116	0.210756
ENSG00000172113	NME6	protein_coding	protein_coding	157.061	2.30499	1.00688	2.28924	0.0220656	0.210961
ENSG00000184208	C22orf46	protein_coding	protein_coding	62.245	-2.16718	0.946697	-2.2892	0.0220675	0.210961
ENSG00000189184	PCDH18	protein_coding	protein_coding	37.0494	2.30517	1.00695	2.28926	0.0220645	0.210961
ENSG00000072182	ASIC4	protein_coding	protein_coding	118.256	-1.9026	0.831698	-2.28761	0.02216	0.211077
ENSG00000111319	SCNN1A	protein_coding	protein_coding	318.33	-1.88673	0.824664	-2.28788	0.0221444	0.211077
ENSG00000153201	RANBP2	protein_coding	protein_coding	95.8001	1.94425	0.849952	2.28748	0.022168	0.211077
ENSG00000164756	SLC30A8	protein_coding	protein_coding	86.7036	2.36938	1.03551	2.28814	0.0221293	0.211077
ENSG00000196323	ZBTB44	protein_coding	protein_coding	232.521	2.60455	1.13825	2.2882	0.0221258	0.211077
ENSG00000086159	AQP6	protein_coding	protein_coding	169.771	-2.36118	1.0331	-2.28552	0.0222823	0.211193
ENSG00000102145	GATA1	protein_coding	protein_coding	22.578	-2.49892	1.09333	-2.28561	0.0222773	0.211193
ENSG00000184697	CLDN6	protein_coding	protein_coding	52.6285	-2.80199	1.22542	-2.28655	0.0222223	0.211193
ENSG00000187186	AL162231.1	protein_coding	protein_coding	17.3498	-3.6102	1.5794	-2.2858	0.0222658	0.211193
ENSG00000139433	GLTP	protein_coding	protein_coding	40.3844	2.6403	1.15623	2.28355	0.0223982	0.211832
ENSG00000114648	KLHL18	protein_coding	protein_coding	62.3547	2.01066	0.880705	2.28301	0.0224298	0.211949
ENSG00000051382	PIK3CB	protein_coding	protein_coding	428.623	2.55993	1.12201	2.28157	0.0225147	0.212163
ENSG00000143207	RFWD2	protein_coding	protein_coding	69.5145	-2.53077	1.10925	-2.28152	0.0225174	0.212163
ENSG00000175063	UBE2C	protein_coding	protein_coding	56.0172	-3.01793	1.32292	-2.28127	0.0225326	0.212163
ENSG00000136240	KDELR2	protein_coding	protein_coding	73.615	2.51817	1.10427	2.28039	0.0225845	0.21257
ENSG00000186395	KRT10	protein_coding	protein_coding	68.0502	-2.24853	0.986451	-2.27941	0.0226428	0.213036
ENSG00000161798	AQP5	protein_coding	protein_coding	31.2179	-2.15695	0.946361	-2.2792	0.0226551	0.21307
ENSG00000141934	PLPP2	protein_coding	protein_coding	202.191	2.34699	1.02994	2.27876	0.0226812	0.213233
ENSG00000166747	AP1G1	protein_coding	protein_coding	297.525	2.33973	1.02767	2.27673	0.0228025	0.213878
ENSG00000196642	RABL6	protein_coding	protein_coding	158.198	-1.99996	0.878418	-2.27678	0.0227996	0.213878
ENSG00000188770	OPTC	protein_coding	protein_coding	24.9448	-2.80692	1.23304	-2.27642	0.022821	0.21397
ENSG00000134463	ECHDC3	protein_coding	protein_coding	14.5083	3.08807	1.35681	2.27597	0.0228475	0.214029
ENSG00000214013	GANC	protein_coding	protein_coding	110.674	2.13728	0.939103	2.27587	0.0228536	0.214029
ENSG00000154134	ROBO3	protein_coding	protein_coding	210.047	-1.81061	0.79606	-2.27447	0.0229378	0.214652
ENSG00000197555	SIPA1L1	protein_coding	protein_coding	202.036	2.13867	0.94036	2.27431	0.0229474	0.21466
ENSG00000148120	C9orf3	protein_coding	protein_coding	216.092	2.11999	0.932241	2.27408	0.0229612	0.214707
ENSG00000157060	SHCBP1L	protein_coding	protein_coding	29.198	2.74644	1.20806	2.27343	0.0230005	0.214909
ENSG00000118520	ARG1	protein_coding	protein_coding	12.3396	3.74344	1.64672	2.27327	0.0230097	0.214912
ENSG00000010803	SCMH1	protein_coding	protein_coding	84.5724	-2.15371	0.948068	-2.27168	0.0231059	0.215023
ENSG00000090520	DNAJB11	protein_coding	protein_coding	28.8979	2.20632	0.970956	2.27232	0.0230674	0.215023
ENSG00000113739	STC2	protein_coding	protein_coding	232.748	-2.58496	1.13799	-2.27152	0.0231158	0.215023
ENSG00000134588	USP26	protein_coding	protein_coding	20.4927	3.14959	1.38683	2.27107	0.0231429	0.215023
ENSG00000138386	NAB1	protein_coding	protein_coding	35.9306	2.17104	0.955877	2.27125	0.0231315	0.215023
ENSG00000140416	TPM1	protein_coding	protein_coding	160.265	-2.1739	0.957112	-2.27131	0.023128	0.215023
ENSG00000153902	LGI4	protein_coding	protein_coding	164.653	-2.01043	0.885468	-2.27048	0.0231787	0.215023
ENSG00000156860	FBRS	protein_coding	protein_coding	179.801	-1.96258	0.86346	-2.27293	0.0230306	0.215023
ENSG00000157600	TMEM164	protein_coding	protein_coding	108.561	-2.49138	1.09729	-2.27048	0.0231783	0.215023
ENSG00000167984	NLRC3	protein_coding	protein_coding	66.4973	2.31981	1.02163	2.2707	0.0231652	0.215023
ENSG00000198182	ZNF607	protein_coding	protein_coding	19.8143	2.47608	1.09017	2.27128	0.0231298	0.215023
ENSG00000205413	SAMD9	protein_coding	protein_coding	38.4251	2.97313	1.3094	2.27061	0.0231708	0.215023
ENSG00000163510	CWC22	protein_coding	protein_coding	51.3049	2.52955	1.11488	2.26891	0.0232738	0.215399
ENSG00000135413	LACRT	protein_coding	protein_coding	34.3518	3.39318	1.49595	2.26824	0.0233148	0.215667
ENSG00000177888	ZBTB41	protein_coding	protein_coding	26.3789	2.70551	1.19283	2.26815	0.0233203	0.215667
ENSG00000075975	MKRN2	protein_coding	protein_coding	58.0612	3.20857	1.41479	2.26789	0.0233362	0.215688
ENSG00000182050	MGAT4C	protein_coding	protein_coding	147.402	1.91579	0.844773	2.26782	0.0233404	0.215688
ENSG00000221823	PPP3R1	protein_coding	protein_coding	79.5691	-2.54433	1.12216	-2.26735	0.0233688	0.215869
ENSG00000003509	NDUFAF7	protein_coding	protein_coding	26.9583	2.56691	1.13315	2.26528	0.0234953	0.215871
ENSG00000009335	UBE3C	protein_coding	protein_coding	291.557	2.66032	1.17453	2.26501	0.0235122	0.215871
ENSG00000111490	TBC1D30	protein_coding	protein_coding	255.39	2.43924	1.07615	2.26664	0.0234122	0.215871
ENSG00000112116	IL17F	protein_coding	protein_coding	12.295	3.18247	1.40428	2.26626	0.0234355	0.215871
ENSG00000130244	FAM98C	protein_coding	protein_coding	94.5202	-2.14611	0.947535	-2.26494	0.0235161	0.215871
ENSG00000144815	NXPE3	protein_coding	protein_coding	141.098	2.35631	1.03973	2.26627	0.0234349	0.215871
ENSG00000145198	VWA5B2	protein_coding	protein_coding	183.622	-1.97209	0.870679	-2.265	0.0235127	0.215871
ENSG00000145332	KLHL8	protein_coding	protein_coding	30.8976	2.32403	1.02607	2.26499	0.0235136	0.215871
ENSG00000155269	GPR78	protein_coding	protein_coding	176.83	-2.46734	1.08835	-2.26704	0.0233876	0.215871
ENSG00000162624	LHX8	protein_coding	protein_coding	80.2468	2.74372	1.21077	2.26609	0.0234459	0.215871
ENSG00000166349	RAG1	protein_coding	protein_coding	71.8214	2.65299	1.17079	2.26598	0.0234526	0.215871
ENSG00000197111	PCBP2	protein_coding	protein_coding	132.685	-2.05353	0.905927	-2.26678	0.0234038	0.215871
ENSG00000198715	GLMP	protein_coding	protein_coding	1874.98	-2.41741	1.06672	-2.2662	0.0234391	0.215871
ENSG00000143553	SNAPIN	protein_coding	protein_coding	25.3854	-3.23298	1.42765	-2.26454	0.023541	0.21598
ENSG00000145863	GABRA6	protein_coding	protein_coding	53.1941	2.81216	1.24205	2.26413	0.0235664	0.216057
ENSG00000177628	GBA	protein_coding	protein_coding	51.6599	2.1468	0.948534	2.26329	0.0236181	0.216451
ENSG00000186908	ZDHHC17	protein_coding	protein_coding	77.707	1.9423	0.858363	2.2628	0.0236482	0.216644
ENSG00000104783	KCNN4	protein_coding	protein_coding	77.2717	-2.14315	0.947561	-2.26176	0.0237125	0.216705
ENSG00000106355	LSM5	protein_coding	protein_coding	58.7091	2.32009	1.02561	2.26217	0.0236871	0.216705
ENSG00000162664	ZNF326	protein_coding	protein_coding	201.443	-2.12846	0.941215	-2.2614	0.0237348	0.216705
ENSG00000177465	ACOT4	protein_coding	protein_coding	35.7132	2.52357	1.11573	2.26182	0.0237087	0.216705
ENSG00000196586	MYO6	protein_coding	protein_coding	139.143	-2.23637	0.988825	-2.26164	0.0237194	0.216705
ENSG00000070081	NUCB2	protein_coding	protein_coding	111.476	2.33601	1.03366	2.25995	0.0238243	0.216794
ENSG00000126016	AMOT	protein_coding	protein_coding	110.172	-1.95944	0.866868	-2.26036	0.0237986	0.216794
ENSG00000162753	SLC9C2	protein_coding	protein_coding	66.8046	2.75528	1.21874	2.26075	0.0237745	0.216794
ENSG00000163032	VSNL1	protein_coding	protein_coding	16.6432	3.00966	1.33175	2.25993	0.0238253	0.216794
ENSG00000188706	ZDHHC9	protein_coding	protein_coding	21.1145	-2.24417	0.99308	-2.25981	0.0238333	0.216794
ENSG00000161692	DBF4B	protein_coding	protein_coding	232.523	-2.20026	0.97386	-2.25932	0.0238636	0.216874
ENSG00000185385	OR7A17	protein_coding	protein_coding	25.7485	2.21388	0.979926	2.25923	0.0238689	0.216874
ENSG00000125084	WNT1	protein_coding	protein_coding	23.4372	-2.72255	1.20557	-2.2583	0.0239268	0.217158
ENSG00000181577	C6orf223	protein_coding	protein_coding	93.7006	-2.15824	0.955673	-2.25835	0.023924	0.217158
ENSG00000166323	C11orf65	protein_coding	protein_coding	43.2364	2.87601	1.27364	2.25811	0.023939	0.217188
ENSG00000149654	CDH22	protein_coding	protein_coding	175.805	-2.27957	1.00985	-2.25734	0.0239869	0.217461
ENSG00000101940	WDR13	protein_coding	protein_coding	106.783	-2.15145	0.953711	-2.25587	0.0240787	0.21813
ENSG00000174145	NWD2	protein_coding	protein_coding	72.3917	2.24973	0.99762	2.25509	0.0241274	0.218329
ENSG00000111786	SRSF9	protein_coding	protein_coding	32.7387	-2.69341	1.19641	-2.25124	0.0243706	0.219227
ENSG00000137760	ALKBH8	protein_coding	protein_coding	88.6942	2.84319	1.26257	2.25191	0.024328	0.219227
ENSG00000105270	CLIP3	protein_coding	protein_coding	108.227	-2.22089	0.986912	-2.25035	0.024427	0.219368
ENSG00000128606	LRRC17	protein_coding	protein_coding	18.3403	3.1116	1.38268	2.25042	0.0244226	0.219368
ENSG00000103066	PLA2G15	protein_coding	protein_coding	80.2943	2.54077	1.12965	2.24918	0.0245012	0.219673
ENSG00000129493	HEATR5A	protein_coding	protein_coding	58.348	2.18112	0.969691	2.2493	0.0244935	0.219673
ENSG00000028277	POU2F2	protein_coding	protein_coding	261.257	-2.00177	0.890431	-2.24809	0.0245706	0.219901
ENSG00000160460	SPTBN4	protein_coding	protein_coding	324.846	-1.81349	0.806686	-2.24807	0.0245717	0.219901
ENSG00000220205	VAMP2	protein_coding	protein_coding	112.467	-1.81723	0.808285	-2.24825	0.0245601	0.219901
ENSG00000107362	ABHD17B	protein_coding	protein_coding	15.9642	2.75271	1.2249	2.24729	0.0246216	0.220186
ENSG00000165655	ZNF503	protein_coding	protein_coding	43.1392	-2.09397	0.931753	-2.24734	0.0246181	0.220186
ENSG00000179399	GPC5	protein_coding	protein_coding	28.5815	3.12797	1.39222	2.24676	0.0246555	0.220328
ENSG00000090238	YPEL3	protein_coding	protein_coding	40.3449	-2.07143	0.922366	-2.24578	0.0247184	0.220384
ENSG00000134222	PSRC1	protein_coding	protein_coding	49.1808	-2.61191	1.16285	-2.24613	0.0246957	0.220384
ENSG00000143224	PPOX	protein_coding	protein_coding	77.1362	-2.09076	0.930742	-2.24634	0.0246821	0.220384
ENSG00000164620	RELL2	protein_coding	protein_coding	36.8523	-2.52659	1.12468	-2.2465	0.0246719	0.220384
ENSG00000188219	POTEE	protein_coding	protein_coding	32.4966	-2.40887	1.07248	-2.24608	0.0246992	0.220384
ENSG00000050327	ARHGEF5	protein_coding	protein_coding	129.675	-2.15814	0.961457	-2.24466	0.0247899	0.220399
ENSG00000104970	KIR3DX1	protein_coding	protein_coding	114.39	-2.06261	0.918895	-2.24467	0.0247896	0.220399
ENSG00000121864	ZNF639	protein_coding	protein_coding	83.6141	1.97966	0.881999	2.24452	0.0247992	0.220399
ENSG00000171136	RLN3	protein_coding	protein_coding	49.9346	-2.60767	1.16151	-2.24508	0.0247631	0.220399
ENSG00000204420	MPIG6B	protein_coding	protein_coding	86.2957	-2.25309	1.00369	-2.24479	0.0247814	0.220399
ENSG00000152936	LMNTD1	protein_coding	protein_coding	29.5775	2.93684	1.3087	2.24409	0.0248269	0.220439
ENSG00000143390	RFX5	protein_coding	protein_coding	140.831	-2.36178	1.05277	-2.2434	0.0248713	0.220639
ENSG00000170509	HSD17B13	protein_coding	protein_coding	46.0048	3.07808	1.37235	2.24293	0.0249014	0.220811
ENSG00000174990	CA5A	protein_coding	protein_coding	111.427	2.2633	1.0092	2.24267	0.0249178	0.220811
ENSG00000171566	PLRG1	protein_coding	protein_coding	67.5579	2.46332	1.09853	2.24237	0.0249375	0.22089
ENSG00000152766	ANKRD22	protein_coding	protein_coding	13.8566	3.89295	1.73686	2.24138	0.0250017	0.221123
ENSG00000180938	ZNF572	protein_coding	protein_coding	61.6148	-2.27127	1.01338	-2.24129	0.0250075	0.221123
ENSG00000085552	IGSF9	protein_coding	protein_coding	249.885	-2.1074	0.940762	-2.2401	0.0250845	0.221323
ENSG00000107341	UBE2R2	protein_coding	protein_coding	107	-2.06272	0.920808	-2.24012	0.0250832	0.221323
ENSG00000141252	VPS53	protein_coding	protein_coding	565.794	-1.87495	0.836784	-2.24066	0.0250479	0.221323
ENSG00000142319	SLC6A3	protein_coding	protein_coding	108.854	-2.2029	0.98321	-2.24051	0.0250576	0.221323
ENSG00000175294	CATSPER1	protein_coding	protein_coding	67.8352	-2.0725	0.925311	-2.23978	0.025105	0.221423
ENSG00000186207	LCE5A	protein_coding	protein_coding	46.3001	-2.6316	1.17501	-2.23964	0.0251142	0.221424
ENSG00000158201	ABHD3	protein_coding	protein_coding	31.4803	2.05225	0.916616	2.23894	0.02516	0.221748
ENSG00000075891	PAX2	protein_coding	protein_coding	245.993	-2.04338	0.913116	-2.23781	0.0252334	0.221994
ENSG00000090971	NAT14	protein_coding	protein_coding	29.8011	-2.40963	1.07675	-2.23787	0.0252298	0.221994
ENSG00000134490	TMEM241	protein_coding	protein_coding	67.9487	2.06378	0.922075	2.23819	0.0252084	0.221994
ENSG00000196172	ZNF681	protein_coding	protein_coding	26.5488	2.87521	1.2847	2.23805	0.0252178	0.221994
ENSG00000196365	LONP1	protein_coding	protein_coding	64.1148	-2.0946	0.936328	-2.23704	0.0252839	0.222038
ENSG00000197362	ZNF786	protein_coding	protein_coding	58.437	2.19241	0.979815	2.23758	0.0252486	0.222038
ENSG00000221933	OR2A25	protein_coding	protein_coding	21.2008	3.12062	1.39495	2.23708	0.0252813	0.222038
ENSG00000083099	LYRM2	protein_coding	protein_coding	67.6227	2.10422	0.940858	2.23649	0.0253198	0.222273
ENSG00000135632	SMYD5	protein_coding	protein_coding	71.9708	-2.37134	1.06067	-2.23569	0.0253723	0.222422
ENSG00000140386	SCAPER	protein_coding	protein_coding	209.47	2.43686	1.08998	2.23569	0.0253722	0.222422
ENSG00000186393	KRT26	protein_coding	protein_coding	31.5914	2.48565	1.11182	2.23567	0.0253733	0.222422
ENSG00000170558	CDH2	protein_coding	protein_coding	109.293	2.55463	1.14376	2.23354	0.0255131	0.223103
ENSG00000175591	P2RY2	protein_coding	protein_coding	12.9315	3.24373	1.45229	2.23353	0.0255141	0.223103
ENSG00000183090	FREM3	protein_coding	protein_coding	98.3391	2.33412	1.04504	2.23352	0.0255149	0.223103
ENSG00000137807	KIF23	protein_coding	protein_coding	219.159	2.58286	1.15659	2.23316	0.0255382	0.223226
ENSG00000104442	ARMC1	protein_coding	protein_coding	78.4359	-2.34618	1.05092	-2.23251	0.0255816	0.223525
ENSG00000074842	MYDGF	protein_coding	protein_coding	36.5839	-2.15548	0.966203	-2.23088	0.0256891	0.223823
ENSG00000135898	GPR55	protein_coding	protein_coding	94.7806	-2.13666	0.957738	-2.23094	0.025685	0.223823
ENSG00000136856	SLC2A8	protein_coding	protein_coding	25.1838	2.17079	0.972829	2.23142	0.0256535	0.223823
ENSG00000145103	ILDR1	protein_coding	protein_coding	77.3917	-2.2929	1.02768	-2.23114	0.0256717	0.223823
ENSG00000167641	PPP1R14A	protein_coding	protein_coding	101.387	-2.16661	0.971137	-2.23101	0.0256806	0.223823
ENSG00000161021	MAML1	protein_coding	protein_coding	178.07	2.32313	1.04151	2.23054	0.0257118	0.223941
ENSG00000101152	DNAJC5	protein_coding	protein_coding	62.8146	-2.16559	0.971371	-2.22941	0.0257863	0.224285
ENSG00000122966	CIT	protein_coding	protein_coding	354.081	2.17431	0.975258	2.22947	0.0257824	0.224285
ENSG00000168827	GFM1	protein_coding	protein_coding	63.6802	2.09718	0.940524	2.2298	0.0257608	0.224285
ENSG00000177917	ARL6IP6	protein_coding	protein_coding	72.3204	-2.60538	1.16873	-2.22925	0.0257974	0.224285
ENSG00000132196	HSD17B7	protein_coding	protein_coding	41.2258	-2.08802	0.936892	-2.22866	0.0258363	0.224464
ENSG00000173960	UBXN2A	protein_coding	protein_coding	80.5656	2.21418	0.994287	2.22691	0.0259535	0.225001
ENSG00000111647	UHRF1BP1L	protein_coding	protein_coding	81.7132	2.63012	1.18209	2.22498	0.0260824	0.226038
ENSG00000166797	FAM96A	protein_coding	protein_coding	54.9964	-2.6056	1.17121	-2.22471	0.0261006	0.226116
ENSG00000206422	LRRC30	protein_coding	protein_coding	28.6001	-2.29975	1.034	-2.22413	0.0261395	0.226211
ENSG00000121390	PSPC1	protein_coding	protein_coding	76.9736	2.44013	1.09787	2.22261	0.0262418	0.226232
ENSG00000125703	ATG4C	protein_coding	protein_coding	17.4633	2.79591	1.25729	2.22376	0.0261649	0.226232
ENSG00000125877	ITPA	protein_coding	protein_coding	68.2048	-2.42412	1.09044	-2.22306	0.0262116	0.226232
ENSG00000150201	FXYD4	protein_coding	protein_coding	25.5817	-2.65278	1.19302	-2.22358	0.0261764	0.226232
ENSG00000164074	ABHD18	protein_coding	protein_coding	82.0784	2.15285	0.968624	2.22258	0.0262439	0.226232
ENSG00000165238	WNK2	protein_coding	protein_coding	169.134	-2.10916	0.948856	-2.22284	0.0262265	0.226232
ENSG00000182450	KCNK4	protein_coding	protein_coding	33.6879	-2.57273	1.15752	-2.22263	0.0262409	0.226232
ENSG00000184209	SNRNP35	protein_coding	protein_coding	44.4418	2.15924	0.970926	2.2239	0.0261551	0.226232
ENSG00000053918	KCNQ1	protein_coding	protein_coding	99.1523	-2.11122	0.950048	-2.22222	0.0262682	0.226281
ENSG00000090989	EXOC1	protein_coding	protein_coding	88.0853	2.44748	1.10155	2.22185	0.0262935	0.226327
ENSG00000104689	TNFRSF10A	protein_coding	protein_coding	30.0327	2.44021	1.0985	2.2214	0.0263242	0.226364
ENSG00000120337	TNFSF18	protein_coding	protein_coding	13.5806	2.6709	1.20235	2.2214	0.0263238	0.226364
ENSG00000136830	FAM129B	protein_coding	protein_coding	104.836	-1.79128	0.806441	-2.22121	0.0263364	0.226389
ENSG00000125037	EMC3	protein_coding	protein_coding	37.0549	2.40867	1.08472	2.22055	0.0263817	0.226619
ENSG00000188559	RALGAPA2	protein_coding	protein_coding	151.62	1.86638	0.841076	2.21904	0.0264841	0.227339
ENSG00000010361	FUZ	protein_coding	protein_coding	62.7916	-2.14231	0.966221	-2.2172	0.0266092	0.227696
ENSG00000065413	ANKRD44	protein_coding	protein_coding	143.659	2.03806	0.919008	2.21767	0.0265773	0.227696
ENSG00000117151	CTBS	protein_coding	protein_coding	43.9342	2.38537	1.07611	2.21667	0.0266458	0.227696
ENSG00000124157	SEMG2	protein_coding	protein_coding	48.3664	-2.48797	1.12218	-2.21709	0.0266167	0.227696
ENSG00000124731	TREM1	protein_coding	protein_coding	46.3626	2.0243	0.913108	2.21693	0.0266279	0.227696
ENSG00000153832	FBXO36	protein_coding	protein_coding	46.2315	2.335	1.05329	2.21687	0.0266323	0.227696
ENSG00000169598	DFFB	protein_coding	protein_coding	41.2386	2.37216	1.06985	2.21728	0.0266041	0.227696
ENSG00000196465	MYL6B	protein_coding	protein_coding	94.9263	-2.35178	1.06096	-2.21665	0.026647	0.227696
ENSG00000100321	SYNGR1	protein_coding	protein_coding	138.041	-2.34242	1.05691	-2.2163	0.0266708	0.227738
ENSG00000183379	SYNDIG1L	protein_coding	protein_coding	28.4435	-2.22235	1.00269	-2.21637	0.0266659	0.227738
ENSG00000047365	ARAP2	protein_coding	protein_coding	102.61	2.25448	1.0176	2.21549	0.0267266	0.227905
ENSG00000130299	GTPBP3	protein_coding	protein_coding	141.466	-2.11002	0.952313	-2.21568	0.0267132	0.227905
ENSG00000196517	SLC6A9	protein_coding	protein_coding	60.408	-2.07959	0.938667	-2.21547	0.0267276	0.227905
ENSG00000109113	RAB34	protein_coding	protein_coding	63.8609	-2.09423	0.945514	-2.21491	0.0267661	0.228046
ENSG00000135069	PSAT1	protein_coding	protein_coding	38.7075	2.45711	1.10939	2.21482	0.0267723	0.228046
ENSG00000133106	EPSTI1	protein_coding	protein_coding	46.9875	2.45274	1.1075	2.21466	0.0267833	0.22806
ENSG00000182963	GJC1	protein_coding	protein_coding	96.7762	2.23217	1.00826	2.21388	0.0268371	0.228359
ENSG00000164406	LEAP2	protein_coding	protein_coding	10.5417	3.32538	1.50233	2.21348	0.0268647	0.228434
ENSG00000165702	GFI1B	protein_coding	protein_coding	190.03	2.30726	1.0426	2.21298	0.0268991	0.228647
ENSG00000146197	SCUBE3	protein_coding	protein_coding	185.846	-1.95891	0.88525	-2.21283	0.0269094	0.228655
ENSG00000160233	LRRC3	protein_coding	protein_coding	134.706	-2.55787	1.15608	-2.21253	0.02693	0.22875
ENSG00000164466	SFXN1	protein_coding	protein_coding	108.599	1.88665	0.852885	2.21208	0.0269611	0.228855
ENSG00000258986	TMEM179	protein_coding	protein_coding	91.5933	-1.92029	0.868392	-2.21132	0.027014	0.229145
ENSG00000105722	ERF	protein_coding	protein_coding	59.9031	-1.80662	0.817464	-2.21003	0.0271031	0.229741
ENSG00000106049	HIBADH	protein_coding	protein_coding	27.8841	2.932	1.32679	2.20985	0.0271159	0.229769
ENSG00000027869	SH2D2A	protein_coding	protein_coding	93.3038	-2.04967	0.92799	-2.20872	0.0271941	0.230032
ENSG00000163660	CCNL1	protein_coding	protein_coding	86.0269	2.39401	1.08386	2.20878	0.02719	0.230032
ENSG00000171858	RPS21	protein_coding	protein_coding	126.683	-2.3457	1.06192	-2.20893	0.0271797	0.230032
ENSG00000173801	JUP	protein_coding	protein_coding	110.35	-1.98066	0.896645	-2.20896	0.0271771	0.230032
ENSG00000198736	MSRB1	protein_coding	protein_coding	23.0032	-2.61675	1.18464	-2.2089	0.0271819	0.230032
ENSG00000041880	PARP3	protein_coding	protein_coding	50.7515	-2.42268	1.09698	-2.2085	0.0272094	0.230045
ENSG00000102802	MEDAG	protein_coding	protein_coding	12.3186	3.14789	1.42549	2.20829	0.0272239	0.230045
ENSG00000088986	DYNLL1	protein_coding	protein_coding	41.0302	-2.08874	0.946384	-2.20708	0.0273085	0.230359
ENSG00000100154	TTC28	protein_coding	protein_coding	219.139	2.23913	1.01454	2.20705	0.0273105	0.230359
ENSG00000130382	MLLT1	protein_coding	protein_coding	83.9807	-2.13938	0.969101	-2.20759	0.0272727	0.230359
ENSG00000156170	NDUFAF6	protein_coding	protein_coding	53.2999	1.88496	0.854137	2.20685	0.0273242	0.230359
ENSG00000125648	SLC25A23	protein_coding	protein_coding	84.8761	-2.36481	1.07183	-2.20632	0.0273613	0.230407
ENSG00000134186	PRPF38B	protein_coding	protein_coding	123.068	-2.24121	1.01617	-2.20555	0.0274158	0.230628
ENSG00000174428	GTF2IRD2B	protein_coding	protein_coding	69.5677	1.88051	0.852584	2.20566	0.0274079	0.230628
ENSG00000149480	MTA2	protein_coding	protein_coding	171.175	-1.94223	0.880694	-2.20534	0.02743	0.230668
ENSG00000171262	FAM98B	protein_coding	protein_coding	101.457	1.97037	0.893607	2.20496	0.0274568	0.23071
ENSG00000204869	IGFL4	protein_coding	protein_coding	86.544	-2.11047	0.957189	-2.20487	0.0274635	0.23071
ENSG00000215113	CXorf49B	protein_coding	protein_coding	10.9897	-2.87535	1.30401	-2.20501	0.0274531	0.23071
ENSG00000006007	GDE1	protein_coding	protein_coding	33.6247	2.59062	1.17562	2.20362	0.0275514	0.231369
ENSG00000054356	PTPRN	protein_coding	protein_coding	121.901	-2.18089	0.9902	-2.20248	0.0276315	0.231486
ENSG00000125656	CLPP	protein_coding	protein_coding	183.242	-2.04089	0.926643	-2.20246	0.0276331	0.231486
ENSG00000175482	POLD4	protein_coding	protein_coding	38.1016	-2.39013	1.08542	-2.20203	0.027663	0.231486
ENSG00000183148	ANKRD20A2	protein_coding	protein_coding	11.3244	-3.67306	1.66811	-2.20194	0.0276698	0.231486
ENSG00000187231	SESTD1	protein_coding	protein_coding	67.6005	1.94353	0.88252	2.20226	0.0276473	0.231486
ENSG00000213516	RBMXL1	protein_coding	protein_coding	57.6269	2.02733	0.9202	2.20314	0.0275847	0.231486
ENSG00000256229	ZNF486	protein_coding	protein_coding	47.1049	2.29404	1.04143	2.20278	0.0276103	0.231486
ENSG00000119632	IFI27L2	protein_coding	protein_coding	24.3992	-3.08235	1.40031	-2.20119	0.0277225	0.231769
ENSG00000155090	KLF10	protein_coding	protein_coding	55.8207	-2.08827	0.949001	-2.2005	0.0277717	0.2321
ENSG00000104856	RELB	protein_coding	protein_coding	65.3332	-2.48373	1.12969	-2.19859	0.0279071	0.232833
ENSG00000155890	TRIM42	protein_coding	protein_coding	18.8937	2.36984	1.07817	2.19802	0.0279474	0.233089
ENSG00000086065	CHMP5	protein_coding	protein_coding	78.946	2.27679	1.03607	2.19752	0.0279832	0.233228
ENSG00000264522	OTUD7B	protein_coding	protein_coding	738.239	2.41986	1.1016	2.19667	0.028044	0.233496
ENSG00000086300	SNX10	protein_coding	protein_coding	21.5862	2.78083	1.26667	2.19538	0.0281362	0.233788
ENSG00000171617	ENC1	protein_coding	protein_coding	107.299	-2.48893	1.13382	-2.19517	0.0281517	0.233834
ENSG00000152214	RIT2	protein_coding	protein_coding	16.2104	2.9101	1.32602	2.1946	0.0281921	0.234089
ENSG00000148341	SH3GLB2	protein_coding	protein_coding	136.504	2.34051	1.06659	2.19439	0.0282073	0.234136
ENSG00000167861	HID1	protein_coding	protein_coding	142.983	-2.374	1.08207	-2.19395	0.0282389	0.234318
ENSG00000184302	SIX6	protein_coding	protein_coding	18.9167	2.4355	1.11022	2.19372	0.0282559	0.23438
ENSG00000145936	KCNMB1	protein_coding	protein_coding	77.8993	-1.82033	0.830092	-2.19293	0.0283126	0.23477
ENSG00000168894	RNF181	protein_coding	protein_coding	21.1025	-2.37403	1.08298	-2.19212	0.028371	0.234855
ENSG00000135535	CD164	protein_coding	protein_coding	35.8294	2.25802	1.03027	2.19168	0.0284024	0.234956
ENSG00000189376	C8orf76	protein_coding	protein_coding	15.7892	2.72205	1.24207	2.19155	0.0284121	0.234956
ENSG00000008516	MMP25	protein_coding	protein_coding	35.86	-2.33829	1.06739	-2.19067	0.0284759	0.235164
ENSG00000182795	C1orf116	protein_coding	protein_coding	81.8546	-2.30396	1.05171	-2.19067	0.0284757	0.235164
ENSG00000124145	SDC4	protein_coding	protein_coding	62.823	-2.04889	0.935408	-2.19037	0.0284973	0.235262
ENSG00000145911	N4BP3	protein_coding	protein_coding	174.422	-1.97047	0.899718	-2.1901	0.0285168	0.235343
ENSG00000100216	TOMM22	protein_coding	protein_coding	33.5881	-2.27947	1.04098	-2.18975	0.0285427	0.23538
ENSG00000139618	BRCA2	protein_coding	protein_coding	118.785	1.85522	0.847362	2.1894	0.0285678	0.23538
ENSG00000181781	ODF3L2	protein_coding	protein_coding	33.825	-2.53415	1.15741	-2.18949	0.0285611	0.23538
ENSG00000184613	NELL2	protein_coding	protein_coding	86.652	2.11938	0.968248	2.18888	0.0286056	0.235531
ENSG00000023608	SNAPC1	protein_coding	protein_coding	40.0871	2.61504	1.1949	2.1885	0.0286332	0.235583
ENSG00000101193	GID8	protein_coding	protein_coding	66.1899	-2.1389	0.977728	-2.18763	0.0286969	0.235792
ENSG00000134489	HRH4	protein_coding	protein_coding	22.5207	2.43315	1.11267	2.18677	0.0287596	0.236158
ENSG00000130921	C12orf65	protein_coding	protein_coding	104.67	2.11791	0.968814	2.18608	0.0288097	0.23648
ENSG00000115593	SMYD1	protein_coding	protein_coding	67.415	-2.11554	0.968426	-2.18452	0.0289244	0.237158
ENSG00000204531	POU5F1	protein_coding	protein_coding	30.7429	-2.53513	1.16057	-2.18439	0.0289335	0.237158
ENSG00000215845	TSTD1	protein_coding	protein_coding	56.6702	-2.46457	1.12817	-2.18457	0.0289201	0.237158
ENSG00000171450	CDK5R2	protein_coding	protein_coding	70.0355	-2.34061	1.07189	-2.18362	0.02899	0.237413
ENSG00000149474	KAT14	protein_coding	protein_coding	57.1236	-2.28747	1.04795	-2.18281	0.0290502	0.237734
ENSG00000197651	CCER1	protein_coding	protein_coding	169.37	-3.05134	1.39899	-2.1811	0.0291757	0.23847
ENSG00000149596	JPH2	protein_coding	protein_coding	121.058	-2.13546	0.979318	-2.18056	0.0292163	0.238533
ENSG00000116604	MEF2D	protein_coding	protein_coding	109.488	-2.03596	0.933939	-2.17997	0.0292593	0.238725
ENSG00000182195	LDOC1	protein_coding	protein_coding	13.3364	-2.87873	1.32047	-2.18007	0.0292521	0.238725
ENSG00000103150	MLYCD	protein_coding	protein_coding	227.558	-1.71641	0.787581	-2.17935	0.0293057	0.239023
ENSG00000130402	ACTN4	protein_coding	protein_coding	313.383	-2.32267	1.06634	-2.17816	0.0293943	0.239341
ENSG00000143228	NUF2	protein_coding	protein_coding	40.2776	3.03174	1.39203	2.17792	0.0294121	0.239341
ENSG00000177483	RBM44	protein_coding	protein_coding	136.826	2.54233	1.16694	2.17863	0.0293593	0.239341
ENSG00000188322	SBK1	protein_coding	protein_coding	69.4175	-2.34753	1.07772	-2.17824	0.0293882	0.239341
ENSG00000198246	SLC29A3	protein_coding	protein_coding	88.8733	-2.04337	0.938042	-2.17833	0.0293814	0.239341
ENSG00000094963	FMO2	protein_coding	protein_coding	59.1428	2.86522	1.31593	2.17734	0.0294553	0.239522
ENSG00000014914	MTMR11	protein_coding	protein_coding	265.466	-2.17531	0.999244	-2.17695	0.029484	0.239675
ENSG00000121797	CCRL2	protein_coding	protein_coding	37.4997	2.21162	1.01656	2.17559	0.0295858	0.240242
ENSG00000179348	GATA2	protein_coding	protein_coding	118.7	-1.8757	0.862194	-2.17549	0.0295932	0.240242
ENSG00000099864	PALM	protein_coding	protein_coding	76.3846	-1.94117	0.892814	-2.17421	0.0296892	0.240788
ENSG00000213397	HAUS7	protein_coding	protein_coding	18.1838	-3.42275	1.57435	-2.17407	0.0296998	0.240788
ENSG00000114487	MORC1	protein_coding	protein_coding	24.369	3.15984	1.45381	2.17349	0.0297435	0.240957
ENSG00000138136	LBX1	protein_coding	protein_coding	65.3341	-2.02764	0.932936	-2.1734	0.0297504	0.240957
ENSG00000181830	SLC35C1	protein_coding	protein_coding	151.511	-2.40254	1.10626	-2.17176	0.0298736	0.241795
ENSG00000100578	KIAA0586	protein_coding	protein_coding	290.595	2.49872	1.15072	2.17145	0.029897	0.241891
ENSG00000168124	OR1F1	protein_coding	protein_coding	11.688	3.75728	1.73039	2.17134	0.0299054	0.241891
ENSG00000122417	ODF2L	protein_coding	protein_coding	126.917	2.04209	0.940891	2.17038	0.0299782	0.242091
ENSG00000157693	TMEM268	protein_coding	protein_coding	60.4316	-1.845	0.850092	-2.17036	0.0299797	0.242091
ENSG00000177595	PIDD1	protein_coding	protein_coding	100.77	-2.0231	0.932135	-2.17039	0.0299769	0.242091
ENSG00000123080	CDKN2C	protein_coding	protein_coding	274.353	-2.32958	1.07356	-2.16996	0.0300098	0.242174
ENSG00000168803	ADAL	protein_coding	protein_coding	74.369	2.11962	0.976876	2.1698	0.0300222	0.242194
ENSG00000103342	GSPT1	protein_coding	protein_coding	112.134	-1.9256	0.887634	-2.16936	0.0300552	0.24238
ENSG00000130159	ECSIT	protein_coding	protein_coding	38.3394	-1.957	0.90277	-2.16777	0.0301763	0.242647
ENSG00000144476	ACKR3	protein_coding	protein_coding	37.4101	-2.3529	1.0853	-2.16798	0.0301605	0.242647
ENSG00000160703	NLRX1	protein_coding	protein_coding	98.5922	-2.08604	0.962449	-2.16743	0.0302019	0.242647
ENSG00000160862	AZGP1	protein_coding	protein_coding	47.7256	-2.23398	1.03074	-2.16736	0.0302077	0.242647
ENSG00000163870	TPRA1	protein_coding	protein_coding	88.2688	-1.84002	0.848892	-2.16755	0.0301926	0.242647
ENSG00000168884	TNIP2	protein_coding	protein_coding	59.1227	-2.29061	1.05686	-2.16737	0.0302063	0.242647
ENSG00000133422	MORC2	protein_coding	protein_coding	93.0089	-1.75273	0.80886	-2.16691	0.0302415	0.242796
ENSG00000130707	ASS1	protein_coding	protein_coding	61.7656	-2.08576	0.962647	-2.16669	0.0302582	0.242813
ENSG00000183486	MX2	protein_coding	protein_coding	218.331	1.88257	0.868972	2.16643	0.0302783	0.242894
ENSG00000148426	PROSER2	protein_coding	protein_coding	30.9111	-2.48989	1.1495	-2.16607	0.0303059	0.24301
ENSG00000198727	MT-CYB	protein_coding	protein_coding	2906.48	-1.77482	0.819505	-2.16572	0.0303326	0.24301
ENSG00000227471	AKR1B15	protein_coding	protein_coding	64.0866	-2.60399	1.20224	-2.16595	0.0303153	0.24301
ENSG00000104529	EEF1D	protein_coding	protein_coding	81.6423	-2.09095	0.96565	-2.16533	0.0303624	0.243156
ENSG00000130706	ADRM1	protein_coding	protein_coding	36.1105	-2.12642	0.982079	-2.16522	0.0303708	0.243156
ENSG00000255974	CYP2A6	protein_coding	protein_coding	52.1487	-2.24491	1.03703	-2.16475	0.0304072	0.243225
ENSG00000169515	CCDC8	protein_coding	protein_coding	99.2605	-2.16601	1.00132	-2.16316	0.0305289	0.243861
ENSG00000137675	MMP27	protein_coding	protein_coding	10.0525	3.04855	1.40946	2.16292	0.0305473	0.243928
ENSG00000115009	CCL20	protein_coding	protein_coding	15.3871	-3.51204	1.62404	-2.16254	0.0305768	0.244028
ENSG00000157445	CACNA2D3	protein_coding	protein_coding	115.996	2.00516	0.927244	2.1625	0.0305799	0.244028
ENSG00000112462	OR12D3	protein_coding	protein_coding	10.2818	3.44143	1.59167	2.16215	0.0306066	0.244084
ENSG00000121577	POPDC2	protein_coding	protein_coding	26.0662	2.94114	1.36048	2.16184	0.0306307	0.244084
ENSG00000175344	CHRNA7	protein_coding	protein_coding	131.4	1.87182	0.865758	2.16207	0.0306131	0.244084
ENSG00000164007	CLDN19	protein_coding	protein_coding	70.3853	-2.3834	1.10267	-2.16148	0.0306581	0.244174
ENSG00000083535	PIBF1	protein_coding	protein_coding	37.638	3.09256	1.43181	2.1599	0.0307806	0.244777
ENSG00000088854	C20orf194	protein_coding	protein_coding	215.195	2.06427	0.955801	2.15972	0.0307942	0.244777
ENSG00000135569	TAAR5	protein_coding	protein_coding	28.465	-2.61571	1.21112	-2.15974	0.0307932	0.244777
ENSG00000108055	SMC3	protein_coding	protein_coding	87.9591	2.29537	1.06294	2.15946	0.0308147	0.244781
ENSG00000139200	PIANP	protein_coding	protein_coding	166.85	-2.35728	1.09155	-2.15957	0.0308063	0.244781
ENSG00000269964	MEI4	protein_coding	protein_coding	26.416	2.84411	1.31728	2.15909	0.0308433	0.244929
ENSG00000104833	TUBB4A	protein_coding	protein_coding	81.3104	-2.59827	1.20355	-2.15885	0.0308622	0.244999
ENSG00000177189	RPS6KA3	protein_coding	protein_coding	261.209	2.47701	1.14749	2.15864	0.0308782	0.245046
ENSG00000004975	DVL2	protein_coding	protein_coding	181.949	-2.02759	0.939729	-2.15763	0.0309567	0.245356
ENSG00000145283	SLC10A6	protein_coding	protein_coding	14.682	2.65681	1.23126	2.1578	0.0309432	0.245356
ENSG00000099875	MKNK2	protein_coding	protein_coding	88.5644	-2.07978	0.964307	-2.15676	0.0310246	0.245648
ENSG00000164483	SAMD3	protein_coding	protein_coding	78.7477	2.06627	0.958687	2.15531	0.0311375	0.246063
ENSG00000203907	OOEP	protein_coding	protein_coding	9.49681	3.4304	1.59206	2.15469	0.0311858	0.246364
ENSG00000099817	POLR2E	protein_coding	protein_coding	78.0587	-2.01794	0.936661	-2.15439	0.0312094	0.246392
ENSG00000128322	IGLL1	protein_coding	protein_coding	14.6821	-3.17636	1.4745	-2.15419	0.0312253	0.246437
ENSG00000144029	MRPS5	protein_coding	protein_coding	116.329	-1.92739	0.89478	-2.15404	0.0312371	0.246447
ENSG00000120899	PTK2B	protein_coding	protein_coding	199.929	-1.82486	0.847287	-2.15376	0.0312588	0.246463
ENSG00000163913	IFT122	protein_coding	protein_coding	153.257	-1.7839	0.828337	-2.15359	0.0312725	0.246491
ENSG00000103264	FBXO31	protein_coding	protein_coding	118.516	-2.07194	0.962228	-2.15328	0.0312968	0.246523
ENSG00000106384	MOGAT3	protein_coding	protein_coding	53.1018	-2.84751	1.32239	-2.1533	0.0312949	0.246523
ENSG00000101882	NKAP	protein_coding	protein_coding	41.1017	2.62916	1.22151	2.15239	0.031367	0.246566
ENSG00000112667	DNPH1	protein_coding	protein_coding	20.2841	-2.1856	1.01579	-2.15163	0.0314265	0.246566
ENSG00000143156	NME7	protein_coding	protein_coding	65.1995	1.98981	0.924705	2.15183	0.0314106	0.246566
ENSG00000166927	MS4A7	protein_coding	protein_coding	28.4244	2.64628	1.23002	2.15141	0.0314438	0.246566
ENSG00000168490	PHYHIP	protein_coding	protein_coding	92.937	-1.9126	0.888955	-2.15152	0.0314355	0.246566
ENSG00000188710	QRFP	protein_coding	protein_coding	35.2469	-2.41088	1.11991	-2.15275	0.0313387	0.246566
ENSG00000250571	GLI4	protein_coding	protein_coding	35.66	-2.40724	1.11887	-2.15148	0.031438	0.246566
ENSG00000134962	KLB	protein_coding	protein_coding	80.4225	2.2119	1.02836	2.1509	0.0314838	0.246588
ENSG00000150779	TIMM8B	protein_coding	protein_coding	22.896	-2.76195	1.28418	-2.15075	0.0314962	0.246588
ENSG00000185100	ADSSL1	protein_coding	protein_coding	73.3289	-1.94414	0.903966	-2.15068	0.0315016	0.246588
ENSG00000205339	IPO7	protein_coding	protein_coding	214.321	2.2737	1.05724	2.15061	0.0315073	0.246588
ENSG00000107815	TWNK	protein_coding	protein_coding	131.794	-2.21231	1.02932	-2.1493	0.031611	0.246898
ENSG00000175832	ETV4	protein_coding	protein_coding	117.109	-2.07351	0.964567	-2.14968	0.0315807	0.246898
ENSG00000172086	KRCC1	protein_coding	protein_coding	11.1059	-3.01254	1.40185	-2.14898	0.031636	0.246961
ENSG00000106302	HYAL4	protein_coding	protein_coding	19.7015	-3.13706	1.46018	-2.1484	0.0316823	0.247164
ENSG00000170348	TMED10	protein_coding	protein_coding	47.361	-1.94348	0.904723	-2.14815	0.0317019	0.247211
ENSG00000178075	GRAMD1C	protein_coding	protein_coding	75.1258	2.23805	1.04209	2.14765	0.0317415	0.247389
ENSG00000145241	CENPC	protein_coding	protein_coding	93.6646	2.03834	0.94928	2.14724	0.0317739	0.247483
ENSG00000175548	ALG10B	protein_coding	protein_coding	72.0951	2.1015	0.978787	2.14705	0.0317893	0.247524
ENSG00000169439	SDC2	protein_coding	protein_coding	72.642	-1.96902	0.917243	-2.14667	0.0318193	0.2476
ENSG00000129353	SLC44A2	protein_coding	protein_coding	113.677	-1.82121	0.848619	-2.14609	0.0318659	0.247646
ENSG00000174788	PCP2	protein_coding	protein_coding	22.863	-2.9485	1.37369	-2.14641	0.0318403	0.247646
ENSG00000241343	RPL36A	protein_coding	protein_coding	17.6699	2.63459	1.22748	2.14634	0.0318456	0.247646
ENSG00000221890	NPTXR	protein_coding	protein_coding	48.823	-2.28253	1.06383	-2.14557	0.0319071	0.247887
ENSG00000143442	POGZ	protein_coding	protein_coding	295.525	2.22291	1.03634	2.14495	0.031957	0.248071
ENSG00000168995	SIGLEC7	protein_coding	protein_coding	31.7276	-2.53521	1.18212	-2.14464	0.0319816	0.248071
ENSG00000071967	CYBRD1	protein_coding	protein_coding	59.6071	2.18985	1.02144	2.14388	0.0320425	0.248328
ENSG00000188779	SKOR1	protein_coding	protein_coding	125.213	-2.10013	0.979665	-2.14372	0.0320554	0.248328
ENSG00000074219	TEAD2	protein_coding	protein_coding	154.959	-1.88574	0.880007	-2.14286	0.032124	0.24878
ENSG00000147789	ZNF7	protein_coding	protein_coding	96.5716	1.93615	0.903739	2.14238	0.0321628	0.248938
ENSG00000144597	EAF1	protein_coding	protein_coding	43.6839	2.52602	1.1794	2.14178	0.032211	0.249138
ENSG00000004948	CALCR	protein_coding	protein_coding	23.888	2.45683	1.14914	2.13798	0.0325186	0.250959
ENSG00000119041	GTF3C3	protein_coding	protein_coding	86.4657	1.98992	0.930906	2.13761	0.0325481	0.250983
ENSG00000214022	REPIN1	protein_coding	protein_coding	74.0145	-2.13424	0.998371	-2.13772	0.0325397	0.250983
ENSG00000100625	SIX4	protein_coding	protein_coding	75.7149	-2.32728	1.08916	-2.13677	0.032617	0.251162
ENSG00000123572	NRK	protein_coding	protein_coding	69.4792	-2.18638	1.02333	-2.13653	0.0326359	0.251228
ENSG00000167930	FAM234A	protein_coding	protein_coding	166.343	-2.63483	1.23396	-2.13527	0.0327389	0.251703
ENSG00000144290	SLC4A10	protein_coding	protein_coding	202.921	2.55824	1.19829	2.13491	0.0327685	0.251842
ENSG00000134265	NAPG	protein_coding	protein_coding	103.863	2.21967	1.04011	2.13407	0.0328372	0.251942
ENSG00000196482	ESRRG	protein_coding	protein_coding	241.781	2.27133	1.06441	2.13388	0.0328526	0.251942
ENSG00000213654	GPSM3	protein_coding	protein_coding	51.1991	-2.28995	1.07286	-2.13444	0.0328072	0.251942
ENSG00000183751	TBL3	protein_coding	protein_coding	137.555	-1.83521	0.860271	-2.13329	0.0329012	0.252084
ENSG00000189171	S100A13	protein_coding	protein_coding	51.3785	-2.54914	1.19492	-2.13332	0.0328987	0.252084
ENSG00000171766	GATM	protein_coding	protein_coding	124.936	-1.93749	0.908421	-2.13281	0.0329402	0.252217
ENSG00000128602	SMO	protein_coding	protein_coding	151.982	-1.85057	0.867807	-2.13247	0.0329685	0.252229
ENSG00000128731	HERC2	protein_coding	protein_coding	418.551	2.0727	0.972126	2.13213	0.0329963	0.252229
ENSG00000169071	ROR2	protein_coding	protein_coding	88.5959	1.99437	0.935552	2.13176	0.0330266	0.252229
ENSG00000213160	KLHL23	protein_coding	protein_coding	52.8341	2.22419	1.04298	2.13254	0.0329621	0.252229
ENSG00000074695	LMAN1	protein_coding	protein_coding	83.6722	2.03512	0.954987	2.13105	0.0330853	0.252259
ENSG00000084070	SMAP2	protein_coding	protein_coding	94.0146	2.29223	1.07562	2.13108	0.0330829	0.252259
ENSG00000105058	FAM32A	protein_coding	protein_coding	68.5671	-2.57624	1.2093	-2.13036	0.0331421	0.252259
ENSG00000168297	PXK	protein_coding	protein_coding	63.8575	2.08851	0.980279	2.13053	0.0331281	0.252259
ENSG00000188021	UBQLN2	protein_coding	protein_coding	21.6383	-2.3802	1.11724	-2.13043	0.0331358	0.252259
ENSG00000033178	UBA6	protein_coding	protein_coding	59.4787	1.98942	0.934447	2.12898	0.0332559	0.252719
ENSG00000154545	MAGED4	protein_coding	protein_coding	27.5479	-3.19726	1.50186	-2.12887	0.0332648	0.252719
ENSG00000164106	SCRG1	protein_coding	protein_coding	34.9511	1.98562	0.932704	2.12889	0.0332633	0.252719
ENSG00000198223	CSF2RA	protein_coding	protein_coding	164.908	2.21087	1.03863	2.12864	0.0332844	0.252789
ENSG00000172482	AGXT	protein_coding	protein_coding	98.769	-1.86056	0.874438	-2.12772	0.0333599	0.253284
ENSG00000104290	FZD3	protein_coding	protein_coding	114.406	2.05834	0.967447	2.1276	0.0333705	0.253286
ENSG00000270885	RASL10B	protein_coding	protein_coding	79.4161	-2.31593	1.08916	-2.12635	0.0334744	0.253651
ENSG00000133250	ZNF414	protein_coding	protein_coding	64.657	-2.14684	1.01029	-2.12498	0.0335883	0.254227
ENSG00000087087	SRRT	protein_coding	protein_coding	128.464	-1.79642	0.845469	-2.12477	0.033606	0.254282
ENSG00000166295	ANAPC16	protein_coding	protein_coding	121.956	-2.4721	1.16362	-2.12448	0.0336297	0.254382
ENSG00000126773	PCNX4	protein_coding	protein_coding	216.218	1.81761	0.855621	2.12432	0.0336433	0.254386
ENSG00000130294	KIF1A	protein_coding	protein_coding	517.172	-1.86142	0.876297	-2.12419	0.0336545	0.254386
ENSG00000133111	RFXAP	protein_coding	protein_coding	16.389	-2.39542	1.12789	-2.12381	0.0336862	0.254386
ENSG00000168807	SNTB2	protein_coding	protein_coding	83.6142	2.24269	1.05599	2.12378	0.0336882	0.254386
ENSG00000197747	S100A10	protein_coding	protein_coding	43.5347	-2.45489	1.15594	-2.12372	0.0336933	0.254386
ENSG00000113396	SLC27A6	protein_coding	protein_coding	41.8056	2.63532	1.24129	2.12306	0.0337491	0.254417
ENSG00000158901	WFDC8	protein_coding	protein_coding	24.6485	2.53997	1.19621	2.12336	0.033724	0.254417
ENSG00000118855	MFSD1	protein_coding	protein_coding	112.087	2.56236	1.20722	2.12254	0.0337928	0.25451
ENSG00000161133	USP41	protein_coding	protein_coding	13.7509	2.93011	1.38046	2.12256	0.033791	0.25451
ENSG00000179636	TPPP2	protein_coding	protein_coding	51.1591	-2.37894	1.12079	-2.12255	0.0337913	0.25451
ENSG00000109743	BST1	protein_coding	protein_coding	30.5886	2.11039	0.994555	2.12194	0.0338425	0.254806
ENSG00000197265	GTF2E2	protein_coding	protein_coding	53.5136	2.2734	1.07162	2.12146	0.0338833	0.255035
ENSG00000106511	MEOX2	protein_coding	protein_coding	42.9286	2.07384	0.97787	2.12078	0.0339406	0.255387
ENSG00000111639	MRPL51	protein_coding	protein_coding	31.1712	-3.07941	1.45238	-2.12025	0.0339853	0.255506
ENSG00000167614	TTYH1	protein_coding	protein_coding	146.233	-1.96948	0.928942	-2.12014	0.0339946	0.255506
ENSG00000180879	SSR4	protein_coding	protein_coding	32.0168	-2.28458	1.07759	-2.12009	0.0339984	0.255506
ENSG00000090889	KIF4A	protein_coding	protein_coding	29.1293	2.65494	1.25256	2.11961	0.034039	0.255733
ENSG00000137693	YAP1	protein_coding	protein_coding	104.878	2.19386	1.03569	2.11825	0.0341538	0.255886
ENSG00000140319	SRP14	protein_coding	protein_coding	86.825	-3.07058	1.44953	-2.11833	0.0341474	0.255886
ENSG00000147485	PXDNL	protein_coding	protein_coding	111.662	2.01022	0.948867	2.11854	0.0341291	0.255886
ENSG00000171777	RASGRP4	protein_coding	protein_coding	82.534	-2.09856	0.990449	-2.1188	0.0341073	0.255886
ENSG00000196182	STK40	protein_coding	protein_coding	54.4909	-1.90846	0.900907	-2.11838	0.0341428	0.255886
ENSG00000156515	HK1	protein_coding	protein_coding	102.106	-1.74739	0.825027	-2.11798	0.0341767	0.255979
ENSG00000260001	TGFBR3L	protein_coding	protein_coding	17.3018	-2.87921	1.35991	-2.11722	0.0342416	0.256386
ENSG00000101435	CST9L	protein_coding	protein_coding	9.27157	3.25218	1.53662	2.11645	0.0343068	0.256402
ENSG00000118579	MED28	protein_coding	protein_coding	77.2587	1.69657	0.801436	2.11691	0.0342672	0.256402
ENSG00000115841	RMDN2	protein_coding	protein_coding	44.5362	2.18958	1.03495	2.11565	0.0343749	0.256648
ENSG00000189169	KRTAP10-12	protein_coding	protein_coding	47.1504	-2.71132	1.28161	-2.11556	0.0343819	0.256648
ENSG00000214029	ZNF891	protein_coding	protein_coding	180.696	1.92683	0.910841	2.11544	0.0343923	0.256648
ENSG00000139318	DUSP6	protein_coding	protein_coding	12.336	3.23189	1.52814	2.11492	0.0344369	0.256816
ENSG00000198440	ZNF583	protein_coding	protein_coding	186.066	2.65402	1.2549	2.11493	0.034436	0.256816
ENSG00000173588	CEP83	protein_coding	protein_coding	53.6801	1.87497	0.887231	2.11328	0.0345768	0.257473
ENSG00000087077	TRIP6	protein_coding	protein_coding	120.268	-2.12255	1.00513	-2.11171	0.0347111	0.257922
ENSG00000064201	TSPAN32	protein_coding	protein_coding	49.1612	-2.28669	1.08312	-2.11121	0.0347542	0.258163
ENSG00000007402	CACNA2D2	protein_coding	protein_coding	144.249	-1.80162	0.853481	-2.11091	0.0347805	0.258275
ENSG00000198467	TPM2	protein_coding	protein_coding	113.216	-1.89195	0.896325	-2.11079	0.0347904	0.258275
ENSG00000120800	UTP20	protein_coding	protein_coding	83.31	1.87058	0.886462	2.11016	0.0348442	0.258532
ENSG00000180347	CCDC129	protein_coding	protein_coding	206.085	2.29189	1.0862	2.11001	0.0348572	0.258532
ENSG00000237136	C4orf51	protein_coding	protein_coding	11.856	3.08654	1.46289	2.10989	0.0348675	0.258532
ENSG00000105855	ITGB8	protein_coding	protein_coding	133.472	2.04164	0.968158	2.10879	0.0349624	0.258877
ENSG00000196503	ARL9	protein_coding	protein_coding	66.6253	-2.37362	1.12553	-2.10888	0.0349547	0.258877
ENSG00000038945	MSR1	protein_coding	protein_coding	87.6554	-2.39739	1.13715	-2.10824	0.0350105	0.258973
ENSG00000137434	C6orf52	protein_coding	protein_coding	10.6531	-2.83231	1.34354	-2.1081	0.0350225	0.258973
ENSG00000107929	LARP4B	protein_coding	protein_coding	202.089	2.05981	0.977579	2.10705	0.0351132	0.259054
ENSG00000118246	FASTKD2	protein_coding	protein_coding	46.3999	2.16522	1.02749	2.1073	0.0350917	0.259054
ENSG00000140548	ZNF710	protein_coding	protein_coding	70.255	-2.04912	0.972246	-2.10761	0.0350645	0.259054
ENSG00000150593	PDCD4	protein_coding	protein_coding	56.2585	-2.02305	0.959921	-2.10752	0.0350726	0.259054
ENSG00000168671	UGT3A2	protein_coding	protein_coding	29.2783	2.43834	1.15704	2.10739	0.0350837	0.259054
ENSG00000171877	FRMD5	protein_coding	protein_coding	239.74	2.27374	1.07911	2.10705	0.0351129	0.259054
ENSG00000187736	NHEJ1	protein_coding	protein_coding	10.0217	-3.01319	1.42988	-2.10731	0.0350906	0.259054
ENSG00000198890	PRMT6	protein_coding	protein_coding	64.687	-2.03401	0.965363	-2.10699	0.0351184	0.259054
ENSG00000090054	SPTLC1	protein_coding	protein_coding	105.947	2.11141	1.00223	2.10671	0.0351424	0.259152
ENSG00000111843	TMEM14C	protein_coding	protein_coding	41.1853	2.71577	1.2892	2.10655	0.0351563	0.259177
ENSG00000079950	STX7	protein_coding	protein_coding	84.6321	1.88744	0.896399	2.10558	0.0352405	0.259436
ENSG00000183439	TRIM61	protein_coding	protein_coding	16.1726	3.08795	1.46656	2.10557	0.0352414	0.259436
ENSG00000030582	GRN	protein_coding	protein_coding	35.4783	-2.18848	1.03972	-2.10488	0.0353016	0.259537
ENSG00000108176	DNAJC12	protein_coding	protein_coding	9.90993	2.9365	1.39517	2.10477	0.0353116	0.259537
ENSG00000108352	RAPGEFL1	protein_coding	protein_coding	177.32	-2.08288	0.989511	-2.10496	0.0352951	0.259537
ENSG00000166199	ALKBH3	protein_coding	protein_coding	19.0124	2.51414	1.19438	2.10498	0.0352926	0.259537
ENSG00000134575	ACP2	protein_coding	protein_coding	75.8016	2.43898	1.1591	2.10421	0.0353603	0.259817
ENSG00000204010	IFIT1B	protein_coding	protein_coding	22.7098	2.66981	1.26917	2.10358	0.0354153	0.259907
ENSG00000121905	HPCA	protein_coding	protein_coding	51.8907	-2.61393	1.2428	-2.10326	0.0354428	0.259953
ENSG00000162302	RPS6KA4	protein_coding	protein_coding	70.3375	-1.90794	0.907521	-2.10236	0.0355217	0.260375
ENSG00000173208	ABCD2	protein_coding	protein_coding	39.0909	2.75485	1.31066	2.10188	0.0355638	0.260606
ENSG00000123329	ARHGAP9	protein_coding	protein_coding	100.854	-1.90351	0.905792	-2.10148	0.0355987	0.260626
ENSG00000143006	DMRTB1	protein_coding	protein_coding	48.8162	-1.99156	0.947671	-2.10153	0.0355945	0.260626
ENSG00000123349	PFDN5	protein_coding	protein_coding	60.6703	-1.91201	0.910086	-2.10091	0.0356489	0.260837
ENSG00000048162	NOP16	protein_coding	protein_coding	18.4901	2.06456	0.982796	2.1007	0.0356676	0.260896
ENSG00000130304	SLC27A1	protein_coding	protein_coding	97.4596	-1.7844	0.849532	-2.10044	0.0356897	0.260979
ENSG00000183186	C2CD4C	protein_coding	protein_coding	50.5636	-1.90725	0.908526	-2.09928	0.0357921	0.261571
ENSG00000125249	RAP2A	protein_coding	protein_coding	82.3318	2.58009	1.22926	2.0989	0.0358256	0.261692
ENSG00000278023	RDM1	protein_coding	protein_coding	40.8317	2.42452	1.15517	2.09885	0.0358302	0.261692
ENSG00000165923	AGBL2	protein_coding	protein_coding	126.617	-2.12841	1.01443	-2.09814	0.0358926	0.261913
ENSG00000182585	EPGN	protein_coding	protein_coding	10.1281	3.23638	1.54246	2.09819	0.035888	0.261913
ENSG00000007062	PROM1	protein_coding	protein_coding	133.787	1.977	0.942399	2.09783	0.0359198	0.261955
ENSG00000173153	ESRRA	protein_coding	protein_coding	262.971	2.47921	1.18175	2.09792	0.0359122	0.261955
ENSG00000006047	YBX2	protein_coding	protein_coding	92.2221	-2.09968	1.00118	-2.0972	0.0359757	0.262168
ENSG00000189186	DCAF8L2	protein_coding	protein_coding	18.5052	-3.09277	1.47476	-2.09714	0.0359813	0.262168
ENSG00000169247	SH3TC2	protein_coding	protein_coding	146.616	2.29683	1.0956	2.09641	0.0360458	0.262272
ENSG00000170006	TMEM154	protein_coding	protein_coding	148.72	2.21107	1.05471	2.09637	0.0360493	0.262272
ENSG00000056586	RC3H2	protein_coding	protein_coding	101.301	1.76337	0.841229	2.09619	0.0360657	0.262312
ENSG00000151929	BAG3	protein_coding	protein_coding	58.2357	-2.32685	1.11029	-2.09571	0.0361081	0.262464
ENSG00000197312	DDI2	protein_coding	protein_coding	73.3285	1.88112	0.8978	2.09525	0.0361485	0.262621
ENSG00000102053	ZC3H12B	protein_coding	protein_coding	48.5958	2.03512	0.971376	2.09509	0.0361632	0.26263
ENSG00000144843	ADPRH	protein_coding	protein_coding	84.8438	-2.52173	1.20373	-2.09494	0.0361768	0.26265
ENSG00000053371	AKR7A2	protein_coding	protein_coding	43.3524	-2.18007	1.04087	-2.09448	0.0362177	0.262832
ENSG00000132475	H3F3B	protein_coding	protein_coding	101.858	-1.86437	0.890796	-2.09292	0.0363561	0.262877
ENSG00000137309	HMGA1	protein_coding	protein_coding	40.4538	-1.8325	0.875463	-2.09317	0.0363338	0.262877
ENSG00000139223	ANP32D	protein_coding	protein_coding	35.3443	-2.43175	1.16156	-2.09353	0.0363022	0.262877
ENSG00000170477	KRT4	protein_coding	protein_coding	40.3106	2.05151	0.980225	2.0929	0.0363584	0.262877
ENSG00000179912	R3HDM2	protein_coding	protein_coding	85.7616	-1.99015	0.950714	-2.09332	0.0363208	0.262877
ENSG00000277865	GOLGA6L22	protein_coding	protein_coding	315.98	-2.5293	1.20799	-2.09382	0.0362762	0.262877
ENSG00000138395	CDK15	protein_coding	protein_coding	76.8716	2.0863	0.996981	2.09262	0.0363833	0.262975
ENSG00000154269	ENPP3	protein_coding	protein_coding	45.8422	2.18757	1.04563	2.09211	0.0364287	0.263225
ENSG00000273820	USP27X	protein_coding	protein_coding	20.0344	-2.27132	1.08588	-2.09168	0.0364668	0.263345
ENSG00000131067	GGT7	protein_coding	protein_coding	50.1908	-2.06913	0.989289	-2.09153	0.0364804	0.263365
ENSG00000172367	PDZD3	protein_coding	protein_coding	57.554	-2.30863	1.1053	-2.08868	0.0367363	0.264437
ENSG00000121067	SPOP	protein_coding	protein_coding	86.9808	-1.73691	0.832149	-2.08726	0.0368649	0.265043
ENSG00000162695	SLC30A7	protein_coding	protein_coding	60.4956	2.02264	0.969351	2.08659	0.0369249	0.265318
ENSG00000008300	CELSR3	protein_coding	protein_coding	279.79	-1.73655	0.833145	-2.08433	0.0371301	0.266224
ENSG00000138600	SPPL2A	protein_coding	protein_coding	29.3427	1.9699	0.944985	2.08459	0.0371068	0.266224
ENSG00000005302	MSL3	protein_coding	protein_coding	49.0211	2.0089	0.963908	2.08412	0.0371496	0.266226
ENSG00000128928	IVD	protein_coding	protein_coding	185.003	-1.90483	0.914459	-2.08301	0.0372502	0.266712
ENSG00000123240	OPTN	protein_coding	protein_coding	163.662	-1.89599	0.910318	-2.08277	0.0372719	0.266739
ENSG00000153147	SMARCA5	protein_coding	protein_coding	86.8341	2.18436	1.04909	2.08214	0.0373294	0.266809
ENSG00000181074	OR52N4	protein_coding	protein_coding	29.8708	2.60956	1.25312	2.08244	0.0373021	0.266809
ENSG00000214102	WEE2	protein_coding	protein_coding	29.2422	2.73974	1.31578	2.08222	0.0373224	0.266809
ENSG00000175756	AURKAIP1	protein_coding	protein_coding	19.4343	-2.43357	1.16898	-2.08179	0.0373614	0.26696
ENSG00000080819	CPOX	protein_coding	protein_coding	19.815	2.69506	1.29473	2.08156	0.0373823	0.267031
ENSG00000137312	FLOT1	protein_coding	protein_coding	99.346	-1.73755	0.834988	-2.08093	0.0374399	0.267221
ENSG00000163623	NKX6-1	protein_coding	protein_coding	141.854	-2.13091	1.02409	-2.08079	0.0374528	0.267221
ENSG00000139722	VPS37B	protein_coding	protein_coding	60.7996	-1.82079	0.87512	-2.08062	0.0374684	0.267254
ENSG00000183684	ALYREF	protein_coding	protein_coding	52.5616	-2.19864	1.05743	-2.07923	0.0375962	0.268009
ENSG00000096872	IFT74	protein_coding	protein_coding	53.539	2.18528	1.05107	2.0791	0.0376083	0.268017
ENSG00000127863	TNFRSF19	protein_coding	protein_coding	24.0874	2.2121	1.06424	2.07857	0.0376571	0.268129
ENSG00000213015	ZNF580	protein_coding	protein_coding	147.257	-1.88827	0.908419	-2.07863	0.0376515	0.268129
ENSG00000133116	KL	protein_coding	protein_coding	28.0611	2.05516	0.98899	2.07804	0.0377061	0.268272
ENSG00000156508	EEF1A1	protein_coding	protein_coding	423.032	-2.38558	1.1479	-2.07822	0.0376891	0.268272
ENSG00000182652	OR4Q3	protein_coding	protein_coding	25.3816	-2.52541	1.21531	-2.07799	0.0377101	0.268272
ENSG00000183688	RFLNB	protein_coding	protein_coding	59.2983	2.13381	1.02705	2.07761	0.037745	0.268364
ENSG00000185271	KLHL33	protein_coding	protein_coding	132.647	-2.0441	0.984099	-2.07712	0.0377901	0.268606
ENSG00000175893	ZDHHC21	protein_coding	protein_coding	135.094	2.36746	1.13998	2.07675	0.0378245	0.268772
ENSG00000137745	MMP13	protein_coding	protein_coding	22.3957	2.19109	1.05519	2.07648	0.0378494	0.268871
ENSG00000169618	PROKR1	protein_coding	protein_coding	27.2855	-2.98469	1.43824	-2.07524	0.0379639	0.269348
ENSG00000177426	TGIF1	protein_coding	protein_coding	127.499	-1.68558	0.81231	-2.07504	0.0379828	0.269348
ENSG00000104946	TBC1D17	protein_coding	protein_coding	71.508	-1.82975	0.881878	-2.07484	0.0380016	0.269348
ENSG00000068885	IFT80	protein_coding	protein_coding	64.888	2.47727	1.19475	2.07346	0.0381293	0.269455
ENSG00000106261	ZKSCAN1	protein_coding	protein_coding	183.704	-1.71524	0.827133	-2.07372	0.0381055	0.269455
ENSG00000126814	TRMT5	protein_coding	protein_coding	45.3634	2.29157	1.1052	2.07345	0.0381305	0.269455
ENSG00000155495	MAGEC1	protein_coding	protein_coding	26.7077	-2.62778	1.26708	-2.07388	0.0380902	0.269455
ENSG00000197841	ZNF181	protein_coding	protein_coding	98.2017	2.25105	1.08584	2.0731	0.0381632	0.269608
ENSG00000110375	UPK2	protein_coding	protein_coding	42.9482	-2.17314	1.04855	-2.07253	0.0382164	0.269749
ENSG00000131013	PPIL4	protein_coding	protein_coding	26.8424	2.57551	1.24325	2.07159	0.0383033	0.270007
ENSG00000105122	RASAL3	protein_coding	protein_coding	112.718	-1.85019	0.893256	-2.07129	0.0383316	0.270093
ENSG00000071575	TRIB2	protein_coding	protein_coding	139.48	2.19739	1.06096	2.07114	0.038346	0.270112
ENSG00000124772	CPNE5	protein_coding	protein_coding	239.198	-1.8296	0.883818	-2.0701	0.0384425	0.270562
ENSG00000198265	HELZ	protein_coding	protein_coding	498.411	2.15962	1.04334	2.06991	0.038461	0.270614
ENSG00000122133	PAEP	protein_coding	protein_coding	17.1346	2.80983	1.35781	2.06939	0.03851	0.270724
ENSG00000139168	ZCRB1	protein_coding	protein_coding	51.1085	-2.40973	1.16496	-2.06852	0.0385916	0.271142
ENSG00000198087	CD2AP	protein_coding	protein_coding	54.6326	-1.92606	0.931116	-2.06855	0.0385887	0.271142
ENSG00000015153	YAF2	protein_coding	protein_coding	115.113	2.11532	1.0228	2.06817	0.0386241	0.271214
ENSG00000155886	SLC24A2	protein_coding	protein_coding	158.606	1.80108	0.87098	2.06787	0.038652	0.271302
ENSG00000261221	ZNF865	protein_coding	protein_coding	55.0452	-2.4597	1.18952	-2.0678	0.0386589	0.271302
ENSG00000162148	PPP1R32	protein_coding	protein_coding	49.7691	-2.02231	0.978162	-2.06746	0.0386911	0.27145
ENSG00000112761	WISP3	protein_coding	protein_coding	66.3165	-2.14147	1.03641	-2.06624	0.0388054	0.271861
ENSG00000100359	SGSM3	protein_coding	protein_coding	16.1337	2.44674	1.18462	2.06543	0.0388823	0.272028
ENSG00000136003	ISCU	protein_coding	protein_coding	55.4875	-1.83696	0.889336	-2.06554	0.0388719	0.272028
ENSG00000157214	STEAP2	protein_coding	protein_coding	183.459	2.03042	0.982957	2.06562	0.0388643	0.272028
[truncated: 340 more rows]
