# Supplementary material for: RNA-sequencing and bioinformatics analysis of long noncoding RNAs and mRNAs in the asthenozoospermia
Source: Biosci Rep. 2020 Jul 15;40(7):BSR20194041. doi: 10.1042/BSR20194041 (PMC7364483; doi:10.1042/BSR20194041)
Supplement: Supplementary Tables S1-S7 [file BSR-2019-4041_supp.zip › BSR-2019-4041_suppST5.xlsx]

Supplemental Table 5 The differentially expressed novel lncRNAs between asthenozoospermia and normal
rownames(f)	baseMean	logFC	lfcSE	stat	PValue	FDR
MSTRG.187855	288.481	7.291	1.297	5.621	1.90E-08	0.0002
MSTRG.303611	211.651	-7.864	1.389	-5.660	1.51E-08	0.0002
MSTRG.33224	196.550	11.060	1.974	5.603	2.11E-08	0.0002
MSTRG.84390	12775.835	-9.343	1.656	-5.643	1.67E-08	0.0002
MSTRG.160782	142.760	10.598	2.007	5.280	1.29E-07	0.0007
MSTRG.222091	136.983	10.538	1.991	5.293	1.20E-07	0.0007
MSTRG.282729	228.578	10.315	1.956	5.274	1.33E-07	0.0007
MSTRG.85233	87.056	9.884	1.858	5.319	1.05E-07	0.0007
MSTRG.313656	397.672	7.236	1.381	5.240	1.61E-07	0.0008
MSTRG.171336	154.028	10.708	2.058	5.203	1.96E-07	0.0009
MSTRG.179148	605.227	-7.059	1.368	-5.159	2.49E-07	0.0009
MSTRG.220024	692.315	-6.248	1.214	-5.146	2.66E-07	0.0009
MSTRG.261274	140.825	10.578	2.049	5.164	2.42E-07	0.0009
MSTRG.200378	268.297	-7.405	1.445	-5.124	2.99E-07	0.0009
MSTRG.257433	99.278	10.073	1.969	5.117	3.11E-07	0.0009
MSTRG.295090	500.193	-7.278	1.431	-5.087	3.64E-07	0.0009
MSTRG.298382	136.878	10.537	2.065	5.103	3.34E-07	0.0009
MSTRG.83325	83.174	9.818	1.931	5.084	3.69E-07	0.0009
MSTRG.178610	96.938	10.039	1.997	5.026	5.00E-07	0.0012
MSTRG.112856	128.733	-6.166	1.241	-4.969	6.75E-07	0.0014
MSTRG.1639	186.559	-6.257	1.261	-4.962	6.99E-07	0.0014
MSTRG.65260	50.557	9.102	1.831	4.972	6.61E-07	0.0014
MSTRG.167804	341.713	-6.459	1.311	-4.925	8.44E-07	0.0015
MSTRG.174054	145.667	-7.203	1.463	-4.922	8.55E-07	0.0015
MSTRG.294162	64.719	9.456	1.919	4.928	8.29E-07	0.0015
MSTRG.236848	108.796	9.243	1.884	4.906	9.28E-07	0.0015
MSTRG.94386	66.352	9.492	1.936	4.904	9.40E-07	0.0015
MSTRG.280033	214.668	7.886	1.616	4.880	1.06E-06	0.0016
MSTRG.36602	92.421	9.970	2.047	4.870	1.12E-06	0.0016
MSTRG.72420	75.834	-6.597	1.350	-4.888	1.02E-06	0.0016
MSTRG.76297	49.123	9.058	1.861	4.868	1.13E-06	0.0016
MSTRG.81031	449.615	-5.281	1.082	-4.879	1.07E-06	0.0016
MSTRG.174562	337.776	-6.738	1.394	-4.834	1.34E-06	0.0016
MSTRG.196750	53.522	9.182	1.896	4.842	1.29E-06	0.0016
MSTRG.215385	46.236	8.971	1.857	4.831	1.36E-06	0.0016
MSTRG.239726	63.663	9.432	1.949	4.839	1.30E-06	0.0016
MSTRG.291599	69.451	9.558	1.976	4.837	1.32E-06	0.0016
MSTRG.293019	59.270	9.329	1.921	4.857	1.19E-06	0.0016
MSTRG.187969	76.384	9.695	2.017	4.807	1.53E-06	0.0017
MSTRG.66567	57.637	9.288	1.929	4.815	1.47E-06	0.0017
MSTRG.98130	122.834	9.417	1.958	4.810	1.51E-06	0.0017
MSTRG.101106	247.976	-7.101	1.496	-4.747	2.07E-06	0.0017
MSTRG.114791	194.624	-7.407	1.575	-4.704	2.56E-06	0.0017
MSTRG.124269	52.227	9.148	1.917	4.771	1.83309E-06	0.0017
MSTRG.130855	198.616	-6.509	1.374	-4.738	2.15681E-06	0.0017
MSTRG.142211	76.817	8.740	1.841	4.747	2.06955E-06	0.0017
MSTRG.147845	89.222	8.956	1.873	4.780	1.74992E-06	0.0017
MSTRG.167787	37.855	8.685	1.847	4.703	2.56831E-06	0.0017
MSTRG.179482	232.019	-7.557	1.593	-4.743	2.10664E-06	0.0017
MSTRG.192218	38.288	8.700	1.845	4.714	2.42475E-06	0.0017
MSTRG.195267	47.791	9.019	1.915	4.709	2.49314E-06	0.0017
MSTRG.208515	44.634	8.919	1.873	4.762	1.91494E-06	0.0017
MSTRG.222898	85.397	9.856	2.074	4.752	2.00919E-06	0.0017
MSTRG.225733	120.448	-6.845	1.430	-4.785	1.70891E-06	0.0017
MSTRG.2393	292.147	-6.958	1.470	-4.734	2.20656E-06	0.0017
MSTRG.249078	78.357	9.732	2.043	4.764	1.89583E-06	0.0017
MSTRG.250203	85.707	8.898	1.891	4.705	2.53926E-06	0.0017
MSTRG.257111	58.490	9.310	1.975	4.713	2.44408E-06	0.0017
MSTRG.259685	72.922	9.628	2.038	4.724	2.30986E-06	0.0017
MSTRG.259729	57.881	9.294	1.970	4.717	2.39606E-06	0.0017
MSTRG.263338	441.739	-7.121	1.513	-4.707	2.5136E-06	0.0017
MSTRG.271891	119.809	-8.353	1.774	-4.707	2.5095E-06	0.0017
MSTRG.276538	80.506	9.773	2.049	4.769	1.84747E-06	0.0017
MSTRG.32742	103.727	10.137	2.132	4.755	1.98149E-06	0.0017
MSTRG.46859	48.859	9.049	1.920	4.713	2.44379E-06	0.0017
MSTRG.84565	42.935	8.865	1.853	4.784	1.71799E-06	0.0017
MSTRG.103910	93.520	-7.378	1.575	-4.684	2.80935E-06	0.0017
MSTRG.12130	50.344	9.093	1.944	4.677	2.91011E-06	0.0017
MSTRG.166843	236.290	-6.098	1.299	-4.693	2.69016E-06	0.0017
MSTRG.200324	139.671	-6.335	1.352	-4.687	2.77292E-06	0.0017
MSTRG.240184	83.298	-7.269	1.552	-4.685	2.80155E-06	0.0017
MSTRG.256422	42.682	8.855	1.893	4.676	2.92061E-06	0.0017
MSTRG.300031	60.485	9.358	1.997	4.685	2.79536E-06	0.0017
MSTRG.304235	115.631	-7.511	1.607	-4.674	2.95287E-06	0.0017
MSTRG.53356	41.654	8.823	1.888	4.674	2.9537E-06	0.0017
MSTRG.273763	469.147	-6.802	1.457	-4.669	3.01983E-06	0.0018
MSTRG.103460	445.668	-7.990	1.715	-4.658	3.19589E-06	0.0018
MSTRG.104568	46.449	8.979	1.928	4.657	3.20361E-06	0.0018
MSTRG.128146	101.990	-7.291	1.565	-4.659	3.18112E-06	0.0018
MSTRG.131405	103.693	-6.672	1.433	-4.655	3.24691E-06	0.0018
MSTRG.9043	65.798	9.479	2.036	4.655	3.24018E-06	0.0018
MSTRG.133368	96.598	-8.039	1.728	-4.652	3.29453E-06	0.0018
MSTRG.120544	116.812	9.345	2.011	4.647	3.36972E-06	0.0018
MSTRG.147959	110.149	8.451	1.822	4.637	3.52983E-06	0.0018
MSTRG.22637	104.486	6.824	1.472	4.636	3.54461E-06	0.0018
MSTRG.26740	101.666	-6.445	1.389	-4.638	3.51328E-06	0.0018
MSTRG.88808	215.267	-5.072	1.094	-4.634	3.58268E-06	0.0018
MSTRG.84649	47.240	9.000	1.944	4.629	3.67862E-06	0.0019
MSTRG.107031	153.767	-6.515	1.411	-4.617	3.88825E-06	0.0019
MSTRG.127677	537.705	-8.088	1.751	-4.619	3.85686E-06	0.0019
MSTRG.151001	158.280	-5.871	1.271	-4.619	3.8649E-06	0.0019
MSTRG.169642	78.011	-7.113	1.541	-4.615	3.92731E-06	0.0019
MSTRG.126979	179.476	-6.956	1.509	-4.611	4.00408E-06	0.0019
MSTRG.128178	97.626	-7.150	1.554	-4.602	4.17803E-06	0.0019
MSTRG.167254	38.837	8.722	1.893	4.608	4.06228E-06	0.0019
MSTRG.240820	37.096	8.655	1.881	4.601	4.19728E-06	0.0019
MSTRG.282066	38.236	8.700	1.889	4.606	4.11171E-06	0.0019
MSTRG.282385	67.570	8.553	1.857	4.605	4.12887E-06	0.0019
MSTRG.22515	49.686	9.074	1.974	4.597	4.29448E-06	0.0019
MSTRG.100334	1321.212	-6.355	1.390	-4.573	4.80664E-06	0.0020
MSTRG.106287	428.329	-5.780	1.263	-4.578	4.70101E-06	0.0020
MSTRG.133436	342.894	-6.482	1.422	-4.557	5.19565E-06	0.0020
MSTRG.134107	119.039	-5.991	1.313	-4.563	5.032E-06	0.0020
MSTRG.155693	60.962	9.370	2.055	4.560	5.11746E-06	0.0020
MSTRG.165698	53.071	9.170	2.008	4.566	4.96142E-06	0.0020
MSTRG.170429	31.324	8.413	1.837	4.581	4.63144E-06	0.0020
MSTRG.194024	40.411	8.775	1.925	4.558	5.16788E-06	0.0020
MSTRG.211520	33.604	8.510	1.861	4.573	4.80025E-06	0.0020
MSTRG.223475	42.148	8.837	1.933	4.573	4.81028E-06	0.0020
MSTRG.234127	162.873	-8.017	1.748	-4.586	4.51437E-06	0.0020
MSTRG.270254	50.377	9.093	1.996	4.555	5.22734E-06	0.0020
MSTRG.273764	218.192	-6.349	1.388	-4.573	4.79652E-06	0.0020
MSTRG.27785	50.485	9.097	1.999	4.551	5.35057E-06	0.0020
MSTRG.287113	34.611	8.554	1.880	4.551	5.3446E-06	0.0020
MSTRG.295189	46.480	8.979	1.958	4.586	4.5091E-06	0.0020
MSTRG.34594	39.680	8.752	1.923	4.552	5.32342E-06	0.0020
MSTRG.50454	76.668	-6.670	1.462	-4.564	5.02423E-06	0.0020
MSTRG.79134	54.910	9.218	2.022	4.558	5.15864E-06	0.0020
MSTRG.82999	29.369	8.317	1.827	4.553	5.28432E-06	0.0020
MSTRG.90838	54.862	-6.915	1.515	-4.565	4.99167E-06	0.0020
MSTRG.18861	30.969	8.394	1.846	4.547	5.4418E-06	0.0020
MSTRG.188996	46.148	8.967	1.974	4.542	5.58254E-06	0.0020
MSTRG.233841	30.124	8.351	1.840	4.539	5.65893E-06	0.0020
MSTRG.103567	124.823	-6.050	1.336	-4.529	5.9293E-06	0.0021
MSTRG.287025	52.040	9.140	2.018	4.530	5.90023E-06	0.0021
MSTRG.19756	79.764	8.794	1.943	4.527	5.99279E-06	0.0021
MSTRG.277419	360.630	-7.027	1.553	-4.524	6.05417E-06	0.0021
MSTRG.226568	47.606	9.011	1.993	4.523	6.10676E-06	0.0021
MSTRG.110024	80.758	-6.516	1.450	-4.494	6.97412E-06	0.0021
MSTRG.124271	36.428	8.627	1.918	4.497	6.88367E-06	0.0021
MSTRG.129060	125.087	-7.630	1.697	-4.496	6.92662E-06	0.0021
MSTRG.150391	33.715	8.513	1.894	4.495	6.94429E-06	0.0021
MSTRG.151751	51.079	9.118	2.023	4.507	6.57518E-06	0.0021
MSTRG.168231	292.350	-6.730	1.496	-4.499	6.81462E-06	0.0021
MSTRG.179544	148.906	-7.697	1.714	-4.491	7.09589E-06	0.0021
MSTRG.211049	68.973	8.583	1.904	4.508	6.55283E-06	0.0021
MSTRG.225170	39.856	8.761	1.947	4.500	6.78618E-06	0.0021
MSTRG.238167	74.298	-7.340	1.634	-4.492	7.05789E-06	0.0021
MSTRG.259544	41.845	8.825	1.965	4.490	7.11588E-06	0.0021
MSTRG.265811	383.393	-6.441	1.426	-4.516	6.30582E-06	0.0021
MSTRG.267152	29.304	8.317	1.842	4.516	6.30123E-06	0.0021
MSTRG.305521	42.126	8.835	1.966	4.495	6.96248E-06	0.0021
MSTRG.311471	31.308	8.408	1.865	4.509	6.50186E-06	0.0021
MSTRG.43652	70.693	8.619	1.919	4.490	7.10666E-06	0.0021
MSTRG.49318	1684.028	-5.606	1.242	-4.515	6.33463E-06	0.0021
MSTRG.67150	45.790	8.957	1.984	4.514	6.35913E-06	0.0021
MSTRG.81951	26.249	8.153	1.810	4.505	6.63137E-06	0.0021
MSTRG.97491	51.686	8.166	1.813	4.505	6.6514E-06	0.0021
MSTRG.5003	53.769	-5.918	1.319	-4.488	7.18044E-06	0.0021
MSTRG.125257	55.752	9.240	2.062	4.482	7.40067E-06	0.0022
MSTRG.135395	61.359	-6.783	1.513	-4.483	7.37335E-06	0.0022
MSTRG.275257	80.976	-7.209	1.610	-4.479	7.51588E-06	0.0022
MSTRG.156763	64.636	-7.451	1.666	-4.473	7.7134E-06	0.0022
MSTRG.244017	60.766	9.364	2.094	4.472	7.73509E-06	0.0022
MSTRG.248101	44.535	8.915	1.995	4.468	7.89941E-06	0.0022
MSTRG.281452	2179.144	-6.045	1.353	-4.467	7.92833E-06	0.0022
MSTRG.300926	28.494	8.271	1.851	4.469	7.86535E-06	0.0022
MSTRG.39904	40.977	8.796	1.966	4.474	7.69187E-06	0.0022
MSTRG.43043	39.646	8.748	1.957	4.470	7.82639E-06	0.0022
MSTRG.51496	35.820	8.601	1.924	4.470	7.80997E-06	0.0022
MSTRG.118283	32.758	8.473	1.898	4.465	8.00033E-06	0.0022
MSTRG.172464	28.280	8.265	1.852	4.463	8.0901E-06	0.0022
MSTRG.295861	64.095	8.477	1.899	4.464	8.06063E-06	0.0022
MSTRG.219238	52.874	8.199	1.840	4.457	8.329E-06	0.0022
MSTRG.221610	33.613	8.512	1.909	4.459	8.22252E-06	0.0022
MSTRG.283360	35.594	8.594	1.928	4.457	8.29472E-06	0.0022
MSTRG.296742	70.222	-6.821	1.531	-4.457	8.32866E-06	0.0022
MSTRG.232110	40.559	8.782	1.971	4.455	8.38578E-06	0.0022
MSTRG.163253	188.150	-6.522	1.465	-4.452	8.51831E-06	0.0022
MSTRG.199051	128.805	-7.485	1.683	-4.449	8.64308E-06	0.0022
MSTRG.217769	53.133	9.170	2.061	4.449	8.63763E-06	0.0022
MSTRG.77638	92.579	9.009	2.026	4.448	8.67938E-06	0.0022
MSTRG.281531	63.099	8.454	1.902	4.444	8.81076E-06	0.0023
MSTRG.257237	302.276	-4.796	1.080	-4.441	8.96766E-06	0.0023
MSTRG.274194	252.725	-6.634	1.494	-4.441	8.93867E-06	0.0023
MSTRG.200262	275.641	-6.175	1.392	-4.437	9.13809E-06	0.0023
MSTRG.232380	46.571	8.983	2.024	4.437	9.11171E-06	0.0023
MSTRG.275181	199.439	-5.619	1.267	-4.435	9.20476E-06	0.0023
MSTRG.304963	45.609	8.950	2.018	4.435	9.2216E-06	0.0023
MSTRG.257228	49.739	8.109	1.830	4.431	9.37202E-06	0.0023
MSTRG.171143	37.941	8.684	1.961	4.429	9.4652E-06	0.0023
MSTRG.103800	207.895	-6.644	1.512	-4.393	1.1163E-05	0.0023
MSTRG.105946	26.428	8.165	1.863	4.383	1.17027E-05	0.0023
MSTRG.106601	25.815	8.131	1.854	4.385	1.15781E-05	0.0023
MSTRG.108371	19.639	7.736	1.764	4.385	1.15803E-05	0.0023
MSTRG.126171	45.770	8.955	2.038	4.395	1.1069E-05	0.0023
MSTRG.126280	21.203	7.849	1.776	4.418	9.95206E-06	0.0023
MSTRG.13321	22.076	7.907	1.797	4.401	1.07809E-05	0.0023
MSTRG.14879	144.367	-6.473	1.465	-4.417	9.99253E-06	0.0023
MSTRG.150270	44.797	8.924	2.020	4.418	9.94048E-06	0.0023
MSTRG.153595	41.494	8.813	2.010	4.383	1.16799E-05	0.0023
MSTRG.153862	34.495	8.546	1.946	4.391	1.12713E-05	0.0023
MSTRG.159551	23.663	8.007	1.815	4.411	1.02837E-05	0.0023
MSTRG.175757	40.042	8.762	1.990	4.403	1.06769E-05	0.0023
MSTRG.176706	148.586	-5.849	1.327	-4.406	1.05155E-05	0.0023
MSTRG.182477	30.538	8.370	1.909	4.384	1.16741E-05	0.0023
MSTRG.18913	52.440	8.187	1.865	4.390	1.13191E-05	0.0023
MSTRG.204328	62.596	-6.791	1.540	-4.411	1.03066E-05	0.0023
MSTRG.205712	669.506	-5.275	1.200	-4.395	1.10811E-05	0.0023
MSTRG.206188	36.881	8.642	1.969	4.390	1.13375E-05	0.0023
MSTRG.207053	40.400	8.775	1.987	4.416	1.007E-05	0.0023
MSTRG.215803	71.318	8.631	1.965	4.393	1.11729E-05	0.0023
MSTRG.222250	27.399	8.216	1.860	4.416	1.0038E-05	0.0023
MSTRG.225670	81.225	-6.825	1.555	-4.389	1.13912E-05	0.0023
MSTRG.230334	60.365	7.579	1.725	4.393	1.11944E-05	0.0023
MSTRG.239793	200.626	-7.968	1.805	-4.414	1.01335E-05	0.0023
MSTRG.241957	23.155	7.975	1.813	4.398	1.09078E-05	0.0023
MSTRG.262234	51.379	9.125	2.078	4.391	1.12881E-05	0.0023
MSTRG.262310	26.524	8.169	1.862	4.387	1.15089E-05	0.0023
MSTRG.262885	35.069	8.574	1.942	4.416	1.00557E-05	0.0023
MSTRG.268747	487.891	-5.543	1.263	-4.390	1.1337E-05	0.0023
MSTRG.28096	72.785	-6.855	1.555	-4.409	1.04021E-05	0.0023
MSTRG.286879	27.322	8.210	1.856	4.424	9.67575E-06	0.0023
MSTRG.290085	422.876	-6.878	1.563	-4.399	1.08644E-05	0.0023
MSTRG.292862	24.966	8.085	1.844	4.386	1.15703E-05	0.0023
MSTRG.32780	1291.782	-5.416	1.225	-4.420	9.87295E-06	0.0023
MSTRG.40846	578.895	-7.098	1.620	-4.382	1.17393E-05	0.0023
MSTRG.41283	70.866	-7.228	1.636	-4.419	9.90259E-06	0.0023
MSTRG.53018	107.120	7.211	1.644	4.387	1.15084E-05	0.0023
MSTRG.56103	41.143	8.800	1.993	4.416	1.00707E-05	0.0023
MSTRG.77173	200.477	-6.244	1.420	-4.398	1.09228E-05	0.0023
MSTRG.87439	267.367	-5.732	1.303	-4.398	1.09255E-05	0.0023
MSTRG.90464	738.042	-6.333	1.442	-4.392	1.12253E-05	0.0023
MSTRG.121652	126.761	-7.144	1.631	-4.380	1.18554E-05	0.0023
MSTRG.274505	132.449	-5.519	1.260	-4.381	1.18129E-05	0.0023
MSTRG.144081	84.142	-6.331	1.446	-4.378	1.19938E-05	0.0024
MSTRG.156119	35.049	8.569	1.959	4.375	1.21543E-05	0.0024
MSTRG.170610	51.377	7.166	1.638	4.374	1.2193E-05	0.0024
MSTRG.228894	28.976	8.299	1.897	4.375	1.21654E-05	0.0024
MSTRG.238914	140.664	-6.346	1.450	-4.375	1.21207E-05	0.0024
MSTRG.209841	22.052	7.902	1.807	4.372	1.23244E-05	0.0024
MSTRG.45569	28.931	8.294	1.897	4.372	1.22926E-05	0.0024
MSTRG.117759	63.586	-6.263	1.435	-4.363	1.28238E-05	0.0024
MSTRG.153403	169.972	-6.544	1.500	-4.363	1.28383E-05	0.0024
MSTRG.165793	63.145	7.049	1.614	4.368	1.25516E-05	0.0024
MSTRG.197994	19.431	7.723	1.770	4.364	1.27788E-05	0.0024
MSTRG.201289	24.623	8.060	1.846	4.366	1.26432E-05	0.0024
MSTRG.215034	32.703	8.472	1.943	4.361	1.29528E-05	0.0024
MSTRG.247003	46.425	7.020	1.610	4.360	1.30058E-05	0.0024
MSTRG.247195	40.438	8.777	2.010	4.367	1.25911E-05	0.0024
MSTRG.285464	63.203	-6.755	1.546	-4.370	1.24209E-05	0.0024
MSTRG.294155	31.774	8.430	1.933	4.361	1.29744E-05	0.0024
MSTRG.52310	71.804	8.641	1.978	4.368	1.25519E-05	0.0024
MSTRG.73585	24.795	8.069	1.851	4.360	1.30244E-05	0.0024
MSTRG.83214	19.101	7.697	1.766	4.360	1.30296E-05	0.0024
MSTRG.12528	23.012	7.963	1.829	4.355	1.33193E-05	0.0024
MSTRG.200771	124.432	-6.268	1.439	-4.356	1.32545E-05	0.0024
MSTRG.226540	27.521	8.220	1.887	4.356	1.32429E-05	0.0024
MSTRG.5439	660.950	-6.602	1.516	-4.355	1.32889E-05	0.0024
MSTRG.68729	38.145	8.691	1.997	4.352	1.35165E-05	0.0024
MSTRG.33773	61.929	-6.776	1.558	-4.349	1.36606E-05	0.0024
MSTRG.16480	18.515	7.651	1.760	4.347	1.38149E-05	0.0024
MSTRG.186852	130.403	-6.420	1.477	-4.346	1.38866E-05	0.0024
MSTRG.101814	35.701	8.601	1.981	4.341	1.41818E-05	0.0025
MSTRG.249755	31.169	8.400	1.935	4.342	1.41495E-05	0.0025
MSTRG.190758	30.024	8.347	1.924	4.339	1.43022E-05	0.0025
MSTRG.146614	56.528	6.206	1.433	4.331	1.48473E-05	0.0025
MSTRG.181478	27.672	8.227	1.899	4.332	1.4744E-05	0.0025
MSTRG.240471	24.429	8.048	1.858	4.331	1.48512E-05	0.0025
MSTRG.28691	23.780	8.015	1.849	4.335	1.46085E-05	0.0025
MSTRG.289438	29.604	8.327	1.921	4.334	1.46711E-05	0.0025
MSTRG.297762	105.429	-6.329	1.461	-4.332	1.47769E-05	0.0025
MSTRG.304851	190.073	-7.604	1.756	-4.331	1.48448E-05	0.0025
MSTRG.30633	20.375	7.787	1.797	4.333	1.4698E-05	0.0025
MSTRG.56910	92.774	-6.543	1.509	-4.337	1.44444E-05	0.0025
MSTRG.61710	26.407	8.166	1.887	4.329	1.50101E-05	0.0025
MSTRG.91865	179.351	-7.086	1.638	-4.327	1.50876E-05	0.0025
MSTRG.131352	37.654	8.673	2.005	4.325	1.526E-05	0.0025
MSTRG.37561	27.083	8.196	1.895	4.325	1.52721E-05	0.0025
MSTRG.262320	30.212	8.360	1.934	4.323	1.53578E-05	0.0025
MSTRG.8758	32.298	8.457	1.957	4.321	1.55505E-05	0.0025
MSTRG.112789	378.986	-5.238	1.213	-4.319	1.56829E-05	0.0025
MSTRG.302076	31.129	8.397	1.945	4.318	1.57254E-05	0.0025
MSTRG.63590	31.871	8.435	1.953	4.318	1.57314E-05	0.0025
MSTRG.278027	17.802	7.593	1.759	4.316	1.58889E-05	0.0025
MSTRG.280350	37.624	8.671	2.009	4.316	1.58901E-05	0.0025
MSTRG.83312	18.886	7.679	1.779	4.316	1.592E-05	0.0025
MSTRG.51316	58.981	7.434	1.723	4.314	1.59998E-05	0.0026
MSTRG.214625	32.212	8.446	1.959	4.312	1.62034E-05	0.0026
MSTRG.227054	27.134	8.200	1.901	4.312	1.61524E-05	0.0026
MSTRG.306403	23.156	7.974	1.850	4.310	1.63091E-05	0.0026
MSTRG.115918	23.334	7.987	1.857	4.301	1.70111E-05	0.0026
MSTRG.127935	81.451	-6.220	1.446	-4.301	1.69923E-05	0.0026
MSTRG.133981	37.777	8.678	2.016	4.303	1.68149E-05	0.0026
MSTRG.141846	40.305	-6.162	1.434	-4.299	1.71928E-05	0.0026
MSTRG.185070	228.851	-5.735	1.335	-4.297	1.73002E-05	0.0026
MSTRG.209575	35.907	8.605	1.999	4.305	1.67281E-05	0.0026
MSTRG.213314	43.270	7.910	1.837	4.307	1.65855E-05	0.0026
MSTRG.218736	22.881	7.952	1.850	4.299	1.71613E-05	0.0026
MSTRG.257730	342.304	-6.662	1.550	-4.299	1.71548E-05	0.0026
MSTRG.26370	448.914	-5.658	1.315	-4.304	1.68043E-05	0.0026
MSTRG.290070	79.444	-6.666	1.549	-4.303	1.68746E-05	0.0026
MSTRG.291547	83.905	6.606	1.535	4.305	1.67075E-05	0.0026
MSTRG.32121	29.298	8.314	1.931	4.305	1.67181E-05	0.0026
MSTRG.48020	115.543	-6.024	1.402	-4.296	1.73543E-05	0.0026
MSTRG.7246	33.830	8.521	1.983	4.297	1.72871E-05	0.0026
MSTRG.72491	30.188	8.360	1.944	4.299	1.71238E-05	0.0026
MSTRG.99220	23.518	7.992	1.860	4.296	1.7373E-05	0.0026
MSTRG.93699	160.118	-5.766	1.342	-4.295	1.74399E-05	0.0026
MSTRG.275642	34.235	8.537	1.988	4.294	1.7573E-05	0.0026
MSTRG.88611	31.621	8.427	1.963	4.293	1.76592E-05	0.0026
MSTRG.164665	27.229	8.209	1.914	4.288	1.80393E-05	0.0026
MSTRG.245542	28.233	8.261	1.926	4.288	1.80337E-05	0.0026
MSTRG.25252	37.335	8.660	2.020	4.288	1.8062E-05	0.0026
MSTRG.302511	19.925	7.758	1.809	4.289	1.79853E-05	0.0026
MSTRG.173829	70.464	8.614	2.009	4.287	1.8142E-05	0.0026
MSTRG.250668	58.548	8.348	1.948	4.286	1.82195E-05	0.0026
MSTRG.283526	27.604	8.231	1.921	4.284	1.83247E-05	0.0026
MSTRG.133804	33.474	8.502	1.986	4.281	1.8633E-05	0.0026
MSTRG.168390	80.494	-5.820	1.359	-4.282	1.8524E-05	0.0026
MSTRG.251612	21.052	7.835	1.830	4.281	1.86369E-05	0.0026
MSTRG.68478	29.799	8.334	1.947	4.280	1.86939E-05	0.0026
MSTRG.84194	24.781	8.069	1.885	4.281	1.8567E-05	0.0026
MSTRG.196520	20.585	7.803	1.825	4.276	1.89948E-05	0.0027
MSTRG.235357	27.266	8.205	1.919	4.276	1.89863E-05	0.0027
MSTRG.133573	179.304	-6.555	1.534	-4.274	1.91724E-05	0.0027
MSTRG.171606	36.763	7.671	1.797	4.270	1.95802E-05	0.0027
MSTRG.202808	21.607	7.875	1.844	4.270	1.95896E-05	0.0027
MSTRG.212905	20.225	7.778	1.822	4.268	1.97397E-05	0.0027
MSTRG.26371	184.611	-5.603	1.313	-4.268	1.97497E-05	0.0027
MSTRG.13196	31.409	8.410	1.971	4.267	1.98375E-05	0.0027
MSTRG.303257	36.921	8.648	2.027	4.265	1.99569E-05	0.0027
MSTRG.157548	20.734	7.816	1.833	4.263	2.01293E-05	0.0028
MSTRG.108496	142.668	-6.025	1.418	-4.248	2.15477E-05	0.0028
MSTRG.119274	115.345	-6.689	1.571	-4.258	2.06457E-05	0.0028
MSTRG.124156	35.388	8.583	2.020	4.249	2.14608E-05	0.0028
MSTRG.124625	73.390	-7.069	1.664	-4.249	2.14816E-05	0.0028
MSTRG.137553	27.727	8.229	1.932	4.260	2.0448E-05	0.0028
MSTRG.15116	29.205	8.306	1.955	4.249	2.15E-05	0.0028
MSTRG.157445	23.041	7.968	1.872	4.256	2.08022E-05	0.0028
MSTRG.162120	251.592	-5.582	1.314	-4.249	2.14273E-05	0.0028
MSTRG.167379	73.226	-6.504	1.527	-4.259	2.05027E-05	0.0028
MSTRG.18668	29.541	8.329	1.957	4.255	2.08875E-05	0.0028
MSTRG.205162	31.871	8.432	1.982	4.255	2.0889E-05	0.0028
MSTRG.237623	17.296	7.554	1.777	4.251	2.129E-05	0.0028
MSTRG.261074	62.755	6.424	1.511	4.250	2.13475E-05	0.0028
MSTRG.293644	60.658	8.396	1.976	4.248	2.15642E-05	0.0028
MSTRG.297121	19.754	7.741	1.820	4.253	2.10703E-05	0.0028
MSTRG.36252	34.986	8.566	2.012	4.258	2.06453E-05	0.0028
MSTRG.47095	26.926	8.189	1.926	4.252	2.12316E-05	0.0028
MSTRG.50963	21.644	7.876	1.853	4.249	2.14291E-05	0.0028
MSTRG.55948	85.394	-5.368	1.264	-4.248	2.15353E-05	0.0028
MSTRG.64723	29.573	8.322	1.959	4.249	2.14694E-05	0.0028
MSTRG.71317	571.820	-5.409	1.272	-4.252	2.12301E-05	0.0028
MSTRG.9819	35.832	8.601	2.020	4.257	2.0701E-05	0.0028
MSTRG.19499	122.830	-7.073	1.665	-4.247	2.16306E-05	0.0028
MSTRG.17062	75.888	-6.311	1.486	-4.246	2.17581E-05	0.0028
MSTRG.268237	15.852	7.428	1.750	4.244	2.19386E-05	0.0028
MSTRG.176439	28.744	8.287	1.954	4.240	2.23135E-05	0.0028
MSTRG.200362	39.786	6.298	1.485	4.241	2.23021E-05	0.0028
MSTRG.259863	24.770	8.071	1.903	4.241	2.22462E-05	0.0028
MSTRG.81258	45.278	7.972	1.879	4.242	2.21768E-05	0.0028
MSTRG.60024	28.254	8.263	1.949	4.239	2.24355E-05	0.0028
MSTRG.106333	224.974	-6.511	1.539	-4.231	2.32654E-05	0.0028
MSTRG.120230	20.285	7.783	1.838	4.234	2.29115E-05	0.0028
MSTRG.157061	22.321	7.917	1.871	4.232	2.31273E-05	0.0028
MSTRG.163799	20.618	7.810	1.846	4.231	2.33022E-05	0.0028
MSTRG.253322	56.218	8.287	1.959	4.231	2.33048E-05	0.0028
MSTRG.304680	197.197	-6.810	1.609	-4.234	2.29636E-05	0.0028
MSTRG.308978	34.318	7.576	1.789	4.235	2.28065E-05	0.0028
MSTRG.76453	15.625	7.405	1.750	4.231	2.33123E-05	0.0028
MSTRG.88556	22.536	7.933	1.875	4.231	2.32295E-05	0.0028
MSTRG.9983	16.173	7.453	1.760	4.236	2.27775E-05	0.0028
MSTRG.41057	146.518	-7.198	1.702	-4.229	2.34791E-05	0.0029
MSTRG.23897	25.340	8.108	1.918	4.228	2.35971E-05	0.0029
MSTRG.69634	24.528	8.054	1.905	4.227	2.36486E-05	0.0029
MSTRG.251543	23.059	7.973	1.886	4.226	2.37533E-05	0.0029
MSTRG.307138	18.500	7.652	1.811	4.226	2.3806E-05	0.0029
MSTRG.43909	21.186	7.841	1.856	4.225	2.38712E-05	0.0029
MSTRG.291242	48.589	7.263	1.719	4.224	2.39552E-05	0.0029
MSTRG.249717	22.690	7.940	1.880	4.223	2.40586E-05	0.0029
MSTRG.2652	20.802	7.823	1.853	4.222	2.4227E-05	0.0029
MSTRG.274952	123.274	-6.058	1.435	-4.221	2.42742E-05	0.0029
MSTRG.102400	52.691	8.192	1.941	4.220	2.4401E-05	0.0029
MSTRG.16634	58.617	8.348	1.979	4.218	2.4596E-05	0.0029
MSTRG.137314	23.823	8.010	1.902	4.211	2.53972E-05	0.0029
MSTRG.186755	19.958	7.761	1.843	4.211	2.5401E-05	0.0029
MSTRG.197988	23.231	7.975	1.893	4.213	2.52325E-05	0.0029
MSTRG.226091	18.189	7.622	1.810	4.212	2.53343E-05	0.0029
MSTRG.248778	144.406	7.018	1.666	4.213	2.52166E-05	0.0029
MSTRG.276479	81.738	-6.070	1.439	-4.217	2.47854E-05	0.0029
MSTRG.277454	15.768	7.421	1.760	4.216	2.4838E-05	0.0029
MSTRG.28793	24.978	8.078	1.917	4.214	2.51233E-05	0.0029
MSTRG.299758	16.784	7.506	1.781	4.214	2.51346E-05	0.0029
MSTRG.33450	30.633	8.376	1.988	4.212	2.52731E-05	0.0029
MSTRG.61963	29.687	8.329	1.978	4.212	2.53615E-05	0.0029
MSTRG.92849	18.807	7.677	1.822	4.213	2.5176E-05	0.0029
MSTRG.268236	21.080	7.838	1.862	4.210	2.55417E-05	0.0029
MSTRG.149296	18.367	7.639	1.819	4.199	2.6775E-05	0.0030
MSTRG.192649	51.548	7.451	1.773	4.202	2.64674E-05	0.0030
MSTRG.251613	19.600	7.730	1.839	4.203	2.63627E-05	0.0030
MSTRG.256609	59.843	-6.878	1.638	-4.199	2.68012E-05	0.0030
MSTRG.293010	42.169	7.057	1.680	4.200	2.66797E-05	0.0030
MSTRG.301091	26.466	8.171	1.943	4.206	2.59722E-05	0.0030
MSTRG.303191	102.181	-6.339	1.508	-4.203	2.63691E-05	0.0030
MSTRG.308291	15.883	7.426	1.768	4.201	2.66258E-05	0.0030
MSTRG.3804	17.385	7.565	1.799	4.206	2.60263E-05	0.0030
MSTRG.50124	38.394	7.738	1.841	4.204	2.62664E-05	0.0030
MSTRG.6508	113.513	7.118	1.694	4.202	2.64697E-05	0.0030
MSTRG.65404	20.891	7.821	1.861	4.203	2.63462E-05	0.0030
MSTRG.77373	17.408	7.561	1.799	4.202	2.64311E-05	0.0030
MSTRG.93088	32.190	7.480	1.781	4.200	2.67206E-05	0.0030
MSTRG.164294	218.085	-5.845	1.393	-4.197	2.70282E-05	0.0030
MSTRG.65194	18.526	7.651	1.824	4.196	2.7203E-05	0.0030
MSTRG.84063	34.855	8.564	2.042	4.195	2.73114E-05	0.0030
MSTRG.224258	23.006	7.966	1.899	4.194	2.74059E-05	0.0030
MSTRG.51126	23.066	7.974	1.902	4.193	2.75237E-05	0.0030
MSTRG.111272	2477.068	-6.707	1.600	-4.192	2.76707E-05	0.0030
MSTRG.181938	44.203	6.944	1.657	4.191	2.77449E-05	0.0030
MSTRG.169759	77.583	-5.840	1.394	-4.190	2.78902E-05	0.0030
MSTRG.139213	36.629	8.632	2.061	4.189	2.80417E-05	0.0030
MSTRG.286103	143.822	-6.935	1.656	-4.188	2.81353E-05	0.0030
MSTRG.275416	430.365	-7.297	1.743	-4.185	2.84826E-05	0.0030
MSTRG.61616	18.297	7.630	1.823	4.186	2.8425E-05	0.0030
MSTRG.76468	19.720	7.738	1.849	4.185	2.85351E-05	0.0030
MSTRG.78869	20.318	7.783	1.860	4.186	2.84425E-05	0.0030
MSTRG.85932	19.185	7.705	1.841	4.185	2.85698E-05	0.0030
MSTRG.11952	21.672	7.873	1.882	4.183	2.87335E-05	0.0030
MSTRG.282604	17.494	7.565	1.808	4.184	2.86981E-05	0.0030
MSTRG.154643	21.577	7.870	1.882	4.181	2.89706E-05	0.0030
MSTRG.166549	18.567	7.659	1.832	4.181	2.90515E-05	0.0030
MSTRG.223760	15.626	7.404	1.771	4.181	2.90333E-05	0.0030
MSTRG.95089	34.450	7.579	1.813	4.181	2.89902E-05	0.0030
MSTRG.170118	24.155	8.031	1.923	4.177	2.95481E-05	0.0030
MSTRG.190445	25.050	8.091	1.937	4.178	2.94429E-05	0.0030
MSTRG.215398	24.696	8.062	1.930	4.178	2.94177E-05	0.0030
MSTRG.289998	251.546	-6.009	1.438	-4.179	2.93043E-05	0.0030
MSTRG.57464	47.264	-6.184	1.480	-4.177	2.95303E-05	0.0030
MSTRG.73732	27.752	8.238	1.972	4.177	2.94984E-05	0.0030
MSTRG.99098	185.835	-7.312	1.750	-4.178	2.94712E-05	0.0030
MSTRG.10302	18.672	7.663	1.837	4.171	3.03476E-05	0.0031
MSTRG.133473	155.881	-5.268	1.263	-4.171	3.03648E-05	0.0031
MSTRG.172696	27.641	8.226	1.973	4.170	3.04689E-05	0.0031
MSTRG.178311	62.193	-5.755	1.380	-4.170	3.04973E-05	0.0031
MSTRG.183591	29.477	8.319	1.993	4.174	2.99745E-05	0.0031
MSTRG.190515	18.062	7.609	1.822	4.176	2.96995E-05	0.0031
MSTRG.237952	23.921	8.017	1.921	4.173	3.00349E-05	0.0031
MSTRG.2513	996.191	-5.076	1.216	-4.174	2.99166E-05	0.0031
MSTRG.252247	27.743	8.232	1.973	4.173	3.01189E-05	0.0031
MSTRG.38854	24.421	8.046	1.928	4.174	2.99696E-05	0.0031
MSTRG.71308	131.149	-6.130	1.470	-4.171	3.03909E-05	0.0031
MSTRG.84131	22.642	7.941	1.902	4.175	2.98548E-05	0.0031
MSTRG.90971	20.485	7.792	1.868	4.171	3.03421E-05	0.0031
MSTRG.93252	117.190	-4.974	1.193	-4.169	3.06014E-05	0.0031
MSTRG.145009	21.719	7.887	1.893	4.167	3.08954E-05	0.0031
MSTRG.145139	17.901	7.604	1.825	4.166	3.10263E-05	0.0031
MSTRG.276590	17.963	7.606	1.826	4.166	3.09404E-05	0.0031
MSTRG.277136	22.637	7.936	1.904	4.167	3.08869E-05	0.0031
MSTRG.35473	13.599	7.209	1.731	4.166	3.10376E-05	0.0031
MSTRG.91239	18.789	7.671	1.842	4.165	3.11984E-05	0.0031
MSTRG.249914	50.632	-5.927	1.424	-4.163	3.13672E-05	0.0031
MSTRG.72985	20.366	7.785	1.870	4.163	3.14E-05	0.0031
MSTRG.277374	184.687	-5.612	1.348	-4.162	3.15933E-05	0.0031
MSTRG.222198	18.989	7.686	1.847	4.160	3.17737E-05	0.0031
MSTRG.228973	156.786	6.839	1.644	4.160	3.18453E-05	0.0031
MSTRG.139030	15.609	7.405	1.781	4.157	3.22192E-05	0.0031
MSTRG.204719	34.198	8.533	2.053	4.157	3.21849E-05	0.0031
MSTRG.257586	337.730	-4.678	1.125	-4.158	3.21012E-05	0.0031
MSTRG.259418	21.304	7.853	1.889	4.157	3.21755E-05	0.0031
MSTRG.290517	15.890	7.433	1.788	4.158	3.21288E-05	0.0031
MSTRG.34057	14.964	7.345	1.767	4.157	3.22722E-05	0.0031
MSTRG.120265	51.068	7.443	1.792	4.154	3.26859E-05	0.0031
MSTRG.124530	83.727	-6.629	1.596	-4.152	3.28913E-05	0.0031
MSTRG.168589	28.342	8.270	1.990	4.155	3.25631E-05	0.0031
MSTRG.180651	21.295	7.850	1.891	4.151	3.31737E-05	0.0031
MSTRG.199067	63.023	-6.473	1.559	-4.152	3.29613E-05	0.0031
MSTRG.208757	25.494	8.116	1.955	4.151	3.30352E-05	0.0031
MSTRG.215287	22.617	7.944	1.913	4.152	3.29281E-05	0.0031
MSTRG.264540	62.073	7.029	1.693	4.151	3.31229E-05	0.0031
MSTRG.284793	21.043	7.839	1.888	4.151	3.31205E-05	0.0031
MSTRG.290057	612.946	-5.078	1.223	-4.151	3.31246E-05	0.0031
MSTRG.309170	16.653	7.494	1.805	4.153	3.28254E-05	0.0031
MSTRG.2355	160.541	-4.569	1.101	-4.149	3.3399E-05	0.0031
MSTRG.265480	100.750	-6.457	1.556	-4.149	3.34293E-05	0.0031
MSTRG.4272	56.058	6.788	1.636	4.149	3.34342E-05	0.0031
MSTRG.100377	548.904	-6.514	1.570	-4.148	3.35409E-05	0.0031
MSTRG.206434	21.006	7.835	1.889	4.147	3.36277E-05	0.0031
MSTRG.196334	15.356	7.376	1.779	4.145	3.39227E-05	0.0031
MSTRG.199982	15.908	7.428	1.792	4.145	3.39861E-05	0.0031
MSTRG.233478	22.918	7.954	1.918	4.147	3.37369E-05	0.0031
MSTRG.248608	19.355	7.718	1.862	4.145	3.40511E-05	0.0031
MSTRG.254759	21.455	7.859	1.896	4.144	3.40617E-05	0.0031
MSTRG.263154	32.011	7.476	1.803	4.145	3.39575E-05	0.0031
MSTRG.87802	131.413	-6.548	1.580	-4.144	3.41563E-05	0.0031
MSTRG.275049	174.614	-4.827	1.165	-4.142	3.43724E-05	0.0031
MSTRG.310644	21.535	7.863	1.898	4.143	3.42866E-05	0.0031
MSTRG.31688	17.933	7.601	1.835	4.143	3.43021E-05	0.0031
MSTRG.307721	24.137	8.029	1.939	4.141	3.45826E-05	0.0031
MSTRG.97008	143.160	-5.500	1.328	-4.141	3.45582E-05	0.0031
MSTRG.250875	26.237	8.158	1.972	4.137	3.51631E-05	0.0032
MSTRG.209262	16.855	7.519	1.818	4.135	3.5465E-05	0.0032
MSTRG.311956	24.705	8.066	1.951	4.135	3.54833E-05	0.0032
MSTRG.9565	25.414	8.107	1.960	4.136	3.53641E-05	0.0032
MSTRG.247831	14.943	7.340	1.776	4.132	3.59552E-05	0.0032
MSTRG.61731	20.233	7.774	1.881	4.132	3.59258E-05	0.0032
MSTRG.210374	19.191	7.697	1.863	4.131	3.60935E-05	0.0032
MSTRG.218837	15.360	7.379	1.786	4.130	3.62057E-05	0.0032
MSTRG.267756	21.270	7.846	1.899	4.131	3.61525E-05	0.0032
MSTRG.127488	45.326	-5.900	1.429	-4.130	3.63238E-05	0.0032
MSTRG.128491	226.292	-5.195	1.258	-4.129	3.64452E-05	0.0032
MSTRG.24175	59.093	-5.376	1.302	-4.129	3.64947E-05	0.0032
MSTRG.142829	17.073	7.536	1.827	4.126	3.6939E-05	0.0032
MSTRG.206635	16.889	7.524	1.823	4.127	3.67987E-05	0.0032
MSTRG.233378	63.804	5.767	1.397	4.127	3.67468E-05	0.0032
MSTRG.303858	79.403	-5.875	1.424	-4.127	3.67851E-05	0.0032
MSTRG.36742	18.624	7.666	1.858	4.126	3.69399E-05	0.0032
MSTRG.180859	27.247	8.204	1.989	4.125	3.71416E-05	0.0032
MSTRG.292559	16.315	7.467	1.810	4.125	3.71039E-05	0.0032
MSTRG.194335	15.108	7.353	1.783	4.124	3.72245E-05	0.0032
MSTRG.143085	43.049	7.899	1.916	4.123	3.73888E-05	0.0032
MSTRG.86397	96.767	-6.629	1.608	-4.123	3.73533E-05	0.0032
MSTRG.210233	73.840	-5.815	1.411	-4.122	3.76175E-05	0.0033
MSTRG.276517	54.074	-5.653	1.372	-4.120	3.79597E-05	0.0033
MSTRG.197436	19.013	7.694	1.868	4.119	3.80748E-05	0.0033
MSTRG.309999	41.732	7.856	1.908	4.117	3.83709E-05	0.0033
MSTRG.165052	44.472	7.948	1.931	4.115	3.86897E-05	0.0033
MSTRG.17624	22.900	7.952	1.933	4.114	3.88395E-05	0.0033
MSTRG.180471	15.790	7.421	1.804	4.115	3.87095E-05	0.0033
MSTRG.283154	33.327	8.496	2.065	4.115	3.87704E-05	0.0033
MSTRG.292038	16.899	7.525	1.829	4.115	3.87451E-05	0.0033
MSTRG.41643	25.577	8.119	1.973	4.114	3.88536E-05	0.0033
MSTRG.143923	20.156	7.772	1.889	4.113	3.8976E-05	0.0033
MSTRG.157003	15.938	7.433	1.807	4.113	3.91181E-05	0.0033
MSTRG.157490	18.344	7.636	1.857	4.111	3.93328E-05	0.0033
MSTRG.162637	154.647	-6.400	1.556	-4.112	3.93043E-05	0.0033
MSTRG.214553	16.116	7.457	1.814	4.111	3.9323E-05	0.0033
MSTRG.65136	28.499	8.273	2.014	4.108	3.99263E-05	0.0034
MSTRG.197989	15.302	7.373	1.795	4.107	4.0081E-05	0.0034
MSTRG.53221	12.849	7.124	1.735	4.107	4.01288E-05	0.0034
MSTRG.22989	19.157	7.703	1.877	4.105	4.04064E-05	0.0034
MSTRG.235436	19.065	7.692	1.874	4.104	4.0558E-05	0.0034
MSTRG.54101	18.327	7.636	1.860	4.104	4.05203E-05	0.0034
MSTRG.78113	28.541	8.272	2.015	4.104	4.0574E-05	0.0034
MSTRG.116792	17.334	7.551	1.841	4.101	4.10952E-05	0.0034
MSTRG.12423	29.440	8.320	2.031	4.097	4.17945E-05	0.0034
MSTRG.162542	489.076	-5.176	1.263	-4.098	4.16514E-05	0.0034
MSTRG.177703	65.420	-5.477	1.335	-4.103	4.08359E-05	0.0034
MSTRG.191649	13.449	7.192	1.755	4.098	4.16323E-05	0.0034
MSTRG.195714	18.748	7.667	1.870	4.099	4.14163E-05	0.0034
MSTRG.204153	20.367	7.792	1.899	4.102	4.08958E-05	0.0034
MSTRG.214654	295.726	7.672	1.872	4.098	4.17579E-05	0.0034
MSTRG.218929	15.745	7.410	1.808	4.099	4.14718E-05	0.0034
MSTRG.236398	20.544	7.806	1.904	4.100	4.13552E-05	0.0034
MSTRG.241357	14.462	7.299	1.781	4.098	4.16449E-05	0.0034
MSTRG.268771	112.188	-6.348	1.548	-4.102	4.09499E-05	0.0034
MSTRG.285601	12.274	7.060	1.721	4.101	4.10861E-05	0.0034
MSTRG.31911	13.046	7.151	1.744	4.100	4.13576E-05	0.0034
MSTRG.84054	17.396	7.554	1.843	4.099	4.15288E-05	0.0034
MSTRG.242655	19.122	7.697	1.879	4.097	4.19237E-05	0.0034
MSTRG.10524	74.670	-6.807	1.662	-4.095	4.21854E-05	0.0034
MSTRG.123592	16.414	7.484	1.829	4.091	4.28797E-05	0.0034
MSTRG.131671	24.910	8.074	1.972	4.093	4.25004E-05	0.0034
MSTRG.145146	17.214	7.540	1.843	4.091	4.29271E-05	0.0034
MSTRG.154985	16.589	7.486	1.829	4.093	4.25749E-05	0.0034
MSTRG.180509	38.909	7.753	1.895	4.092	4.27998E-05	0.0034
MSTRG.188994	17.263	7.557	1.847	4.092	4.26864E-05	0.0034
MSTRG.191404	14.329	7.286	1.780	4.094	4.24454E-05	0.0034
MSTRG.205268	16.450	7.486	1.829	4.092	4.2755E-05	0.0034
MSTRG.211004	14.765	7.318	1.788	4.094	4.24851E-05	0.0034
MSTRG.210227	170.773	-4.531	1.108	-4.091	4.30329E-05	0.0034
MSTRG.24776	13.624	7.211	1.763	4.090	4.31628E-05	0.0034
MSTRG.258169	95.716	-7.245	1.771	-4.090	4.31062E-05	0.0034
MSTRG.167291	57.721	-6.462	1.581	-4.088	4.35324E-05	0.0034
MSTRG.9217	21.482	7.870	1.925	4.088	4.35358E-05	0.0034
MSTRG.151944	18.119	7.616	1.864	4.086	4.38228E-05	0.0034
MSTRG.51225	25.349	7.138	1.747	4.086	4.39085E-05	0.0034
MSTRG.154802	20.271	7.779	1.904	4.085	4.41219E-05	0.0034
MSTRG.227040	18.648	7.655	1.874	4.084	4.42262E-05	0.0034
MSTRG.257130	61.415	-6.366	1.559	-4.085	4.41581E-05	0.0034
MSTRG.35028	20.360	7.784	1.906	4.084	4.42119E-05	0.0034
MSTRG.149837	90.276	7.351	1.800	4.083	4.45082E-05	0.0034
MSTRG.151206	22.966	7.957	1.949	4.082	4.46965E-05	0.0034
MSTRG.152764	14.717	7.322	1.794	4.082	4.47074E-05	0.0034
MSTRG.274074	123.458	-6.109	1.496	-4.083	4.44789E-05	0.0034
MSTRG.69990	12.259	7.053	1.728	4.082	4.46088E-05	0.0034
MSTRG.120094	138.269	-5.637	1.382	-4.080	4.50483E-05	0.0035
MSTRG.1203	49.265	-7.060	1.733	-4.073	4.63905E-05	0.0035
MSTRG.126135	83.854	-5.436	1.334	-4.074	4.61197E-05	0.0035
MSTRG.127125	18.991	7.691	1.887	4.075	4.60491E-05	0.0035
MSTRG.129217	125.853	-5.752	1.411	-4.078	4.54639E-05	0.0035
MSTRG.13280	31.300	8.405	2.062	4.075	4.5976E-05	0.0035
MSTRG.144450	49.316	-6.109	1.500	-4.074	4.61907E-05	0.0035
MSTRG.150684	98.173	-5.844	1.434	-4.076	4.58454E-05	0.0035
MSTRG.187610	169.614	6.361	1.561	4.076	4.58103E-05	0.0035
MSTRG.204256	32.207	6.494	1.594	4.074	4.62242E-05	0.0035
MSTRG.206843	28.184	7.285	1.788	4.074	4.62643E-05	0.0035
MSTRG.266679	19.087	7.699	1.888	4.078	4.54368E-05	0.0035
MSTRG.27178	15.646	7.409	1.819	4.073	4.63765E-05	0.0035
MSTRG.296031	57.070	-6.662	1.633	-4.079	4.52189E-05	0.0035
MSTRG.45672	19.413	7.714	1.893	4.075	4.59888E-05	0.0035
MSTRG.77666	14.669	7.322	1.798	4.073	4.63905E-05	0.0035
MSTRG.80994	17.458	7.561	1.856	4.073	4.63805E-05	0.0035
MSTRG.88515	338.135	6.069	1.489	4.075	4.61129E-05	0.0035
MSTRG.187238	16.609	7.489	1.839	4.072	4.65296E-05	0.0035
MSTRG.284402	13.731	7.215	1.772	4.072	4.66305E-05	0.0035
MSTRG.105694	18.175	7.617	1.871	4.071	4.67556E-05	0.0035
MSTRG.33503	32.224	7.484	1.838	4.071	4.68241E-05	0.0035
MSTRG.145672	16.629	7.499	1.843	4.069	4.72426E-05	0.0035
MSTRG.182562	22.165	7.915	1.946	4.068	4.74624E-05	0.0035
MSTRG.253312	15.819	7.426	1.826	4.068	4.75063E-05	0.0035
MSTRG.313983	44.900	6.406	1.575	4.068	4.73713E-05	0.0035
MSTRG.182186	19.417	7.720	1.898	4.067	4.76694E-05	0.0035
MSTRG.4082	32.066	7.471	1.838	4.065	4.7985E-05	0.0035
MSTRG.309472	12.321	7.063	1.739	4.062	4.85537E-05	0.0036
MSTRG.73020	13.815	7.232	1.780	4.063	4.85004E-05	0.0036
MSTRG.279244	14.950	7.345	1.809	4.061	4.89558E-05	0.0036
MSTRG.284784	17.551	7.578	1.866	4.060	4.90021E-05	0.0036
MSTRG.61724	22.443	7.923	1.951	4.061	4.89538E-05	0.0036
MSTRG.62577	13.144	7.155	1.762	4.061	4.89432E-05	0.0036
MSTRG.194068	15.485	7.387	1.820	4.059	4.92373E-05	0.0036
MSTRG.38183	30.839	7.417	1.827	4.059	4.92777E-05	0.0036
MSTRG.72954	60.141	-6.779	1.670	-4.059	4.92484E-05	0.0036
MSTRG.87111	16.138	7.448	1.835	4.059	4.93412E-05	0.0036
MSTRG.193859	17.667	7.587	1.870	4.056	4.98291E-05	0.0036
MSTRG.178409	99.618	-6.768	1.669	-4.056	4.99515E-05	0.0036
MSTRG.264488	65.783	6.572	1.621	4.054	5.03282E-05	0.0036
MSTRG.210705	45.267	7.971	1.967	4.052	5.07287E-05	0.0036
MSTRG.6265	23.089	7.964	1.965	4.052	5.07431E-05	0.0036
MSTRG.8154	11.598	6.979	1.722	4.052	5.0731E-05	0.0036
MSTRG.93147	16.965	7.527	1.858	4.052	5.08065E-05	0.0036
MSTRG.10686	16.286	7.464	1.843	4.050	5.11483E-05	0.0036
MSTRG.123864	23.029	7.961	1.965	4.051	5.10733E-05	0.0036
MSTRG.60815	13.161	7.152	1.766	4.050	5.12088E-05	0.0036
MSTRG.67264	24.944	7.110	1.755	4.051	5.10198E-05	0.0036
MSTRG.32595	15.864	7.421	1.833	4.048	5.17312E-05	0.0037
MSTRG.143961	27.953	7.276	1.798	4.045	5.22153E-05	0.0037
MSTRG.146812	20.308	7.779	1.923	4.046	5.20456E-05	0.0037
MSTRG.163550	215.382	-6.933	1.714	-4.044	5.24742E-05	0.0037
MSTRG.237602	18.974	7.688	1.900	4.047	5.19628E-05	0.0037
MSTRG.239458	21.138	7.836	1.937	4.045	5.23325E-05	0.0037
MSTRG.269734	12.017	7.023	1.736	4.046	5.21832E-05	0.0037
MSTRG.304221	394.349	-5.771	1.427	-4.045	5.23915E-05	0.0037
MSTRG.58141	15.725	7.408	1.831	4.045	5.23322E-05	0.0037
MSTRG.123683	11.866	7.012	1.735	4.042	5.30281E-05	0.0037
MSTRG.34007	57.592	-5.331	1.319	-4.043	5.2788E-05	0.0037
MSTRG.62892	15.005	7.355	1.820	4.042	5.3E-05	0.0037
MSTRG.64517	67.656	-6.244	1.545	-4.042	5.29169E-05	0.0037
MSTRG.18578	11.942	7.014	1.736	4.040	5.34272E-05	0.0037
MSTRG.215408	13.483	7.195	1.781	4.040	5.3379E-05	0.0037
MSTRG.268586	12.932	7.128	1.764	4.040	5.34204E-05	0.0037
MSTRG.252462	21.243	7.843	1.942	4.038	5.38361E-05	0.0037
MSTRG.44099	11.695	6.986	1.730	4.038	5.3897E-05	0.0037
MSTRG.29305	15.970	7.434	1.842	4.037	5.41145E-05	0.0037
MSTRG.133795	88.947	-6.274	1.555	-4.035	5.4528E-05	0.0037
MSTRG.160599	16.883	7.522	1.864	4.036	5.43006E-05	0.0037
MSTRG.169591	145.656	-7.274	1.802	-4.035	5.45131E-05	0.0037
MSTRG.213205	26.425	8.165	2.023	4.035	5.45234E-05	0.0037
MSTRG.290323	146.599	-5.519	1.368	-4.035	5.46341E-05	0.0037
MSTRG.15872	28.765	8.282	2.053	4.034	5.47876E-05	0.0037
MSTRG.180477	32.961	6.629	1.644	4.032	5.52052E-05	0.0038
MSTRG.255126	41.463	6.957	1.725	4.032	5.52031E-05	0.0038
MSTRG.10246	13.364	7.178	1.781	4.032	5.53716E-05	0.0038
MSTRG.121439	17.729	7.595	1.885	4.030	5.57491E-05	0.0038
MSTRG.156575	19.123	7.700	1.911	4.030	5.57896E-05	0.0038
MSTRG.164922	74.862	-5.630	1.397	-4.031	5.5507E-05	0.0038
MSTRG.219629	17.549	7.571	1.878	4.031	5.55615E-05	0.0038
MSTRG.61685	40.654	6.471	1.605	4.031	5.56524E-05	0.0038
MSTRG.104922	14.473	7.290	1.809	4.029	5.59991E-05	0.0038
MSTRG.71783	21.103	7.840	1.946	4.029	5.61274E-05	0.0038
MSTRG.129478	30.733	7.418	1.842	4.027	5.64619E-05	0.0038
MSTRG.15152	18.767	7.663	1.903	4.027	5.63807E-05	0.0038
MSTRG.299054	106.891	-6.189	1.537	-4.027	5.65697E-05	0.0038
MSTRG.88686	17.659	7.583	1.883	4.027	5.65596E-05	0.0038
MSTRG.227928	11.051	6.908	1.717	4.024	5.72021E-05	0.0038
MSTRG.764	221.312	-6.973	1.733	-4.024	5.72223E-05	0.0038
MSTRG.115923	71.003	-6.463	1.606	-4.024	5.7326E-05	0.0038
MSTRG.206605	35.200	7.613	1.893	4.022	5.77581E-05	0.0038
MSTRG.23677	20.944	7.829	1.947	4.022	5.77028E-05	0.0038
MSTRG.35295	16.843	7.520	1.871	4.020	5.8075E-05	0.0039
MSTRG.149798	17.075	7.527	1.873	4.019	5.84648E-05	0.0039
MSTRG.7210	11.190	6.927	1.724	4.019	5.84392E-05	0.0039
MSTRG.169463	775.229	-5.055	1.258	-4.018	5.8691E-05	0.0039
MSTRG.250362	44.358	7.943	1.977	4.017	5.88678E-05	0.0039
MSTRG.206262	102.645	-5.900	1.469	-4.017	5.89967E-05	0.0039
MSTRG.11457	22.196	7.914	1.970	4.016	5.91428E-05	0.0039
MSTRG.117061	127.454	-5.469	1.362	-4.015	5.94072E-05	0.0039
MSTRG.136154	90.517	-5.545	1.381	-4.015	5.93232E-05	0.0039
MSTRG.252149	53.199	7.316	1.822	4.014	5.96338E-05	0.0039
MSTRG.129750	76.386	-6.914	1.723	-4.014	5.97929E-05	0.0039
MSTRG.87247	15.490	7.390	1.841	4.013	5.98641E-05	0.0039
MSTRG.117055	185.601	-4.922	1.227	-4.012	6.03209E-05	0.0039
MSTRG.175783	155.842	-5.793	1.444	-4.011	6.04346E-05	0.0039
MSTRG.100982	118.856	-5.689	1.419	-4.009	6.09304E-05	0.0040
MSTRG.188597	83.323	-6.786	1.693	-4.008	6.12045E-05	0.0040
MSTRG.21377	57.461	-5.968	1.489	-4.008	6.11501E-05	0.0040
MSTRG.135597	82.257	-6.286	1.569	-4.005	6.19551E-05	0.0040
MSTRG.162316	349.390	-5.429	1.355	-4.006	6.18033E-05	0.0040
MSTRG.170994	19.594	7.732	1.931	4.004	6.22812E-05	0.0040
MSTRG.187243	36.678	7.667	1.913	4.007	6.15605E-05	0.0040
MSTRG.268492	208.404	-5.279	1.318	-4.004	6.21662E-05	0.0040
MSTRG.268762	305.503	-5.284	1.320	-4.004	6.23363E-05	0.0040
MSTRG.304194	235.046	-6.252	1.561	-4.004	6.23774E-05	0.0040
MSTRG.33163	75.169	6.241	1.558	4.006	6.17124E-05	0.0040
MSTRG.58777	10.764	6.866	1.715	4.004	6.21891E-05	0.0040
MSTRG.86905	215.287	5.536	1.383	4.003	6.24539E-05	0.0040
MSTRG.91323	1882.655	-4.506	1.125	-4.004	6.22407E-05	0.0040
MSTRG.185332	49.057	-5.509	1.376	-4.002	6.268E-05	0.0040
MSTRG.129284	11.148	6.916	1.728	4.002	6.28127E-05	0.0040
MSTRG.136447	96.785	-5.372	1.343	-4.001	6.30501E-05	0.0040
MSTRG.225328	16.569	7.487	1.872	4.000	6.3322E-05	0.0040
MSTRG.231735	11.429	6.952	1.738	4.000	6.32099E-05	0.0040
MSTRG.29830	34.603	7.582	1.895	4.000	6.33344E-05	0.0040
MSTRG.104787	25.010	7.117	1.780	3.998	6.37584E-05	0.0040
MSTRG.11623	13.762	7.231	1.808	3.999	6.35826E-05	0.0040
MSTRG.63576	17.620	7.572	1.894	3.998	6.3747E-05	0.0040
MSTRG.96222	15.194	7.374	1.844	3.999	6.3681E-05	0.0040
MSTRG.88863	12.183	7.042	1.761	3.998	6.39103E-05	0.0040
MSTRG.52703	28.355	7.303	1.827	3.997	6.42207E-05	0.0040
MSTRG.131426	12.250	7.055	1.766	3.994	6.48946E-05	0.0040
MSTRG.191045	17.583	7.570	1.895	3.995	6.46231E-05	0.0040
MSTRG.198281	18.184	7.626	1.909	3.995	6.47338E-05	0.0040
MSTRG.227102	16.274	7.457	1.867	3.995	6.4827E-05	0.0040
MSTRG.245739	11.821	7.005	1.753	3.995	6.46135E-05	0.0040
MSTRG.61638	14.604	7.309	1.830	3.994	6.49274E-05	0.0040
MSTRG.223028	12.545	7.086	1.775	3.993	6.51492E-05	0.0040
MSTRG.180601	12.001	7.025	1.759	3.993	6.52686E-05	0.0040
MSTRG.107229	126.220	-6.061	1.520	-3.988	6.65291E-05	0.0041
MSTRG.190545	15.724	7.421	1.860	3.990	6.61107E-05	0.0041
MSTRG.196359	13.251	7.161	1.795	3.989	6.64546E-05	0.0041
MSTRG.220130	175.857	-6.242	1.565	-3.989	6.64669E-05	0.0041
MSTRG.22772	35.736	6.816	1.708	3.990	6.60412E-05	0.0041
MSTRG.238156	14.772	7.317	1.834	3.990	6.59709E-05	0.0041
MSTRG.256969	13.497	7.201	1.805	3.989	6.64392E-05	0.0041
MSTRG.295139	11.069	6.907	1.732	3.989	6.64171E-05	0.0041
MSTRG.296622	20.566	7.808	1.957	3.990	6.59755E-05	0.0041
MSTRG.297893	27.707	7.262	1.820	3.991	6.58802E-05	0.0041
MSTRG.238258	425.145	-4.724	1.185	-3.987	6.67989E-05	0.0041
MSTRG.182883	12.712	7.117	1.785	3.987	6.69329E-05	0.0041
MSTRG.221333	12.795	7.126	1.788	3.985	6.74747E-05	0.0041
MSTRG.249388	10.781	6.876	1.725	3.985	6.73513E-05	0.0041
MSTRG.285987	189.187	-6.728	1.688	-3.986	6.72406E-05	0.0041
MSTRG.60433	17.968	7.610	1.910	3.985	6.74143E-05	0.0041
MSTRG.86638	288.569	-7.083	1.777	-3.986	6.73293E-05	0.0041
MSTRG.964	389.957	-5.269	1.322	-3.985	6.74205E-05	0.0041
MSTRG.236225	161.946	-6.088	1.528	-3.985	6.75981E-05	0.0041
MSTRG.189236	10.946	6.896	1.732	3.983	6.81866E-05	0.0041
MSTRG.211322	52.496	-6.839	1.717	-3.983	6.81337E-05	0.0041
MSTRG.23786	14.969	7.342	1.843	3.983	6.80311E-05	0.0041
MSTRG.248512	13.142	7.152	1.796	3.983	6.80931E-05	0.0041
MSTRG.261640	132.408	7.584	1.904	3.983	6.79433E-05	0.0041
MSTRG.268752	42.984	-6.860	1.723	-3.982	6.8267E-05	0.0041
MSTRG.246094	27.945	7.275	1.827	3.981	6.84858E-05	0.0041
MSTRG.78318	97.859	7.147	1.795	3.982	6.84066E-05	0.0041
MSTRG.151186	149.055	-4.926	1.238	-3.980	6.89561E-05	0.0041
MSTRG.307870	12.879	7.119	1.789	3.980	6.88453E-05	0.0041
MSTRG.64800	11.776	6.991	1.756	3.980	6.88663E-05	0.0041
MSTRG.284940	11.119	6.919	1.739	3.979	6.91064E-05	0.0041
MSTRG.156982	13.890	7.244	1.821	3.978	6.94271E-05	0.0041
MSTRG.234295	71.518	-6.428	1.616	-3.978	6.9554E-05	0.0041
MSTRG.242493	10.671	6.855	1.723	3.979	6.92295E-05	0.0041
MSTRG.295951	68.624	-6.566	1.651	-3.978	6.95908E-05	0.0041
MSTRG.61564	16.190	7.450	1.873	3.978	6.95687E-05	0.0041
MSTRG.280853	13.367	7.176	1.804	3.977	6.9728E-05	0.0041
MSTRG.45050	16.428	7.477	1.880	3.977	6.98219E-05	0.0041
MSTRG.127623	13.760	7.227	1.818	3.976	7.00446E-05	0.0041
MSTRG.158848	64.770	-6.635	1.670	-3.974	7.08233E-05	0.0041
MSTRG.168405	101.314	-6.822	1.717	-3.973	7.08456E-05	0.0041
MSTRG.180790	154.634	-6.077	1.529	-3.974	7.05519E-05	0.0041
MSTRG.232725	12.390	7.068	1.778	3.975	7.03518E-05	0.0041
MSTRG.236857	134.031	-5.635	1.418	-3.974	7.07417E-05	0.0041
MSTRG.248880	11.336	6.948	1.748	3.975	7.03508E-05	0.0041
MSTRG.303701	192.769	-5.369	1.351	-3.974	7.07498E-05	0.0041
MSTRG.3872	13.079	7.147	1.798	3.975	7.04218E-05	0.0041
MSTRG.296979	22.131	6.940	1.747	3.973	7.09835E-05	0.0041
MSTRG.123841	11.083	6.910	1.740	3.972	7.12829E-05	0.0041
MSTRG.219986	10.744	6.868	1.729	3.971	7.15151E-05	0.0041
MSTRG.46911	14.069	7.258	1.828	3.971	7.1599E-05	0.0041
MSTRG.156296	14.814	7.325	1.845	3.970	7.18285E-05	0.0041
MSTRG.56461	182.281	-5.715	1.439	-3.970	7.17501E-05	0.0041
MSTRG.172524	29.256	7.346	1.851	3.970	7.20066E-05	0.0041
MSTRG.260268	13.285	7.176	1.809	3.968	7.2427E-05	0.0042
MSTRG.273849	14.399	7.295	1.838	3.968	7.24773E-05	0.0042
MSTRG.127185	429.518	-5.606	1.413	-3.967	7.27976E-05	0.0042
MSTRG.186337	16.364	7.475	1.884	3.967	7.26554E-05	0.0042
MSTRG.202400	15.702	7.418	1.870	3.967	7.27483E-05	0.0042
MSTRG.143130	17.190	7.545	1.903	3.966	7.31728E-05	0.0042
MSTRG.291670	15.160	7.363	1.858	3.963	7.40927E-05	0.0042
MSTRG.270454	78.874	6.835	1.725	3.962	7.42917E-05	0.0042
MSTRG.165789	19.250	7.700	1.945	3.958	7.54378E-05	0.0043
MSTRG.298623	880.313	-6.258	1.581	-3.958	7.54682E-05	0.0043
MSTRG.129508	47.047	-6.162	1.557	-3.957	7.58969E-05	0.0043
MSTRG.106368	1275.091	-5.367	1.357	-3.956	7.62814E-05	0.0043
MSTRG.147339	31.753	7.458	1.885	3.957	7.60405E-05	0.0043
MSTRG.188415	10.978	6.901	1.745	3.956	7.63205E-05	0.0043
MSTRG.65999	31.993	7.473	1.889	3.956	7.62143E-05	0.0043
MSTRG.151389	11.872	7.018	1.774	3.955	7.64449E-05	0.0043
MSTRG.46168	21.414	7.855	1.986	3.954	7.67059E-05	0.0043
MSTRG.59738	49.446	5.621	1.422	3.954	7.68862E-05	0.0043
MSTRG.200585	11.227	6.927	1.752	3.953	7.72894E-05	0.0043
MSTRG.84330	13.070	7.141	1.807	3.953	7.72791E-05	0.0043
MSTRG.303433	17.125	7.539	1.908	3.952	7.74908E-05	0.0043
MSTRG.249340	10.390	6.825	1.727	3.952	7.7626E-05	0.0043
MSTRG.12065	16.102	7.441	1.884	3.949	7.84033E-05	0.0044
MSTRG.165352	38.485	7.736	1.959	3.949	7.85902E-05	0.0044
MSTRG.196932	32.712	7.501	1.899	3.950	7.82623E-05	0.0044
MSTRG.224827	25.154	7.127	1.804	3.950	7.81667E-05	0.0044
MSTRG.246704	36.087	7.645	1.935	3.951	7.78763E-05	0.0044
MSTRG.275086	461.682	-6.314	1.599	-3.949	7.85376E-05	0.0044
MSTRG.286429	12.001	7.017	1.777	3.949	7.85394E-05	0.0044
MSTRG.295917	146.000	-5.222	1.322	-3.949	7.83438E-05	0.0044
MSTRG.44983	364.498	-5.640	1.428	-3.950	7.81583E-05	0.0044
MSTRG.117835	148.869	-6.713	1.701	-3.948	7.89652E-05	0.0044
MSTRG.218373	14.116	7.261	1.839	3.948	7.89696E-05	0.0044
MSTRG.175406	86.640	5.660	1.434	3.947	7.92182E-05	0.0044
MSTRG.225370	12.494	7.081	1.794	3.947	7.92985E-05	0.0044
MSTRG.274291	14.780	7.320	1.855	3.946	7.93673E-05	0.0044
MSTRG.263663	23.432	7.020	1.779	3.946	7.94719E-05	0.0044
MSTRG.150758	87.265	-6.201	1.572	-3.944	7.99698E-05	0.0044
MSTRG.145401	125.166	6.913	1.753	3.943	8.03544E-05	0.0044
MSTRG.290580	11.198	6.931	1.757	3.944	8.02782E-05	0.0044
MSTRG.90205	114.303	-6.044	1.533	-3.943	8.04113E-05	0.0044
MSTRG.94956	10.112	6.776	1.718	3.944	8.0271E-05	0.0044
MSTRG.284520	11.861	7.002	1.777	3.940	8.14729E-05	0.0044
MSTRG.121404	10.164	6.782	1.722	3.939	8.18557E-05	0.0045
MSTRG.269117	10.501	6.837	1.736	3.939	8.17594E-05	0.0045
MSTRG.206093	32.701	6.685	1.698	3.938	8.2148E-05	0.0045
MSTRG.172794	42.122	5.796	1.472	3.937	8.24418E-05	0.0045
MSTRG.53994	11.682	6.984	1.775	3.935	8.32589E-05	0.0045
MSTRG.263582	17.442	7.558	1.921	3.935	8.33616E-05	0.0045
MSTRG.257684	640.636	-5.526	1.405	-3.934	8.35564E-05	0.0045
MSTRG.205328	282.588	5.303	1.348	3.934	8.36748E-05	0.0045
MSTRG.10821	11.464	6.951	1.768	3.933	8.401E-05	0.0045
MSTRG.252782	16.238	7.459	1.897	3.932	8.41427E-05	0.0045
MSTRG.165281	1197.841	-4.997	1.271	-3.931	8.45821E-05	0.0046
MSTRG.195852	16.682	7.495	1.907	3.930	8.4989E-05	0.0046
MSTRG.284653	13.226	7.157	1.821	3.930	8.50408E-05	0.0046
MSTRG.235581	12.224	7.052	1.795	3.929	8.54516E-05	0.0046
MSTRG.97970	56.592	6.962	1.772	3.928	8.56411E-05	0.0046
MSTRG.101733	54.809	-5.987	1.526	-3.924	8.70108E-05	0.0046
MSTRG.109688	171.941	-5.598	1.427	-3.924	8.70069E-05	0.0046
MSTRG.144352	15.742	7.411	1.888	3.924	8.69499E-05	0.0046
MSTRG.174151	130.710	-6.444	1.642	-3.924	8.71378E-05	0.0046
MSTRG.182625	10.534	6.838	1.742	3.924	8.70071E-05	0.0046
MSTRG.199349	12.366	7.074	1.802	3.925	8.67318E-05	0.0046
MSTRG.229868	646.694	-5.367	1.367	-3.926	8.62426E-05	0.0046
MSTRG.249304	13.657	7.216	1.839	3.924	8.69719E-05	0.0046
MSTRG.305670	13.867	7.224	1.841	3.924	8.70288E-05	0.0046
MSTRG.311764	12.580	7.084	1.805	3.924	8.7188E-05	0.0046
MSTRG.89111	168.655	-5.933	1.511	-3.926	8.6362E-05	0.0046
MSTRG.93664	10.356	6.813	1.735	3.926	8.6479E-05	0.0046
MSTRG.109290	54.104	-5.389	1.374	-3.923	8.73255E-05	0.0046
MSTRG.100313	65.927	-6.507	1.659	-3.922	8.78413E-05	0.0046
MSTRG.150930	132.117	6.481	1.653	3.922	8.78729E-05	0.0046
MSTRG.310901	10.433	6.823	1.740	3.922	8.7953E-05	0.0046
MSTRG.47063	11.748	6.995	1.784	3.921	8.81844E-05	0.0046
MSTRG.56462	78.162	-5.528	1.410	-3.920	8.84488E-05	0.0046
MSTRG.73867	13.017	7.142	1.822	3.920	8.86405E-05	0.0046
MSTRG.179289	60.587	-5.671	1.447	-3.919	8.90084E-05	0.0047
MSTRG.244313	68.545	-5.998	1.531	-3.919	8.9076E-05	0.0047
MSTRG.295856	331.760	-4.316	1.101	-3.918	8.92025E-05	0.0047
MSTRG.198624	13.727	7.227	1.845	3.917	8.95249E-05	0.0047
MSTRG.133118	21.123	7.842	2.002	3.917	8.96328E-05	0.0047
MSTRG.106945	12.168	7.051	1.800	3.917	8.97556E-05	0.0047
MSTRG.111430	47.824	-6.403	1.635	-3.916	9.0202E-05	0.0047
MSTRG.213297	12.398	7.070	1.806	3.915	9.03398E-05	0.0047
MSTRG.274971	242.002	-5.773	1.475	-3.915	9.03977E-05	0.0047
MSTRG.138109	44.946	-5.639	1.442	-3.912	9.16343E-05	0.0047
MSTRG.135810	241.001	-5.784	1.479	-3.911	9.18622E-05	0.0047
MSTRG.191886	11.013	6.893	1.763	3.911	9.20807E-05	0.0048
MSTRG.269237	14.177	7.256	1.856	3.910	9.22273E-05	0.0048
MSTRG.150418	17.896	7.603	1.945	3.909	9.25675E-05	0.0048
MSTRG.170729	261.762	-4.752	1.216	-3.909	9.25604E-05	0.0048
MSTRG.229170	27.099	7.234	1.851	3.909	9.27592E-05	0.0048
MSTRG.4056	63.176	-6.216	1.590	-3.909	9.27686E-05	0.0048
MSTRG.110094	250.665	-5.852	1.499	-3.905	9.42594E-05	0.0048
MSTRG.119465	127.272	-5.752	1.473	-3.905	9.42319E-05	0.0048
MSTRG.13448	10.100	6.783	1.736	3.906	9.37121E-05	0.0048
MSTRG.194253	10.019	6.769	1.733	3.907	9.36074E-05	0.0048
MSTRG.233658	23.941	7.050	1.805	3.906	9.36885E-05	0.0048
MSTRG.26894	14.989	7.348	1.882	3.905	9.41929E-05	0.0048
MSTRG.289211	62.110	-6.832	1.749	-3.906	9.37734E-05	0.0048
MSTRG.291794	10.420	6.814	1.745	3.905	9.4142E-05	0.0048
MSTRG.308444	38.018	-6.680	1.711	-3.905	9.42865E-05	0.0048
MSTRG.310161	12.155	7.053	1.806	3.906	9.39735E-05	0.0048
MSTRG.136391	93.117	-6.094	1.561	-3.903	9.49246E-05	0.0048
MSTRG.246159	58.095	6.702	1.717	3.903	9.51183E-05	0.0048
MSTRG.222912	12.592	7.098	1.819	3.902	9.53023E-05	0.0048
MSTRG.290016	198.589	-5.281	1.353	-3.902	9.54182E-05	0.0048
MSTRG.89642	378.641	-7.211	1.848	-3.902	9.54979E-05	0.0048
MSTRG.190324	29.558	7.356	1.885	3.901	9.56744E-05	0.0048
MSTRG.186361	11.899	7.009	1.797	3.900	9.60041E-05	0.0048
MSTRG.256756	14.400	7.292	1.870	3.900	9.60199E-05	0.0048
MSTRG.283504	68.456	7.463	1.913	3.901	9.58685E-05	0.0048
MSTRG.262745	196.430	-4.687	1.202	-3.899	9.64771E-05	0.0048
MSTRG.175033	112.792	6.762	1.735	3.899	9.67324E-05	0.0048
MSTRG.45269	53.386	6.006	1.540	3.899	9.67001E-05	0.0048
MSTRG.193615	9.229	6.651	1.706	3.898	9.71752E-05	0.0049
MSTRG.87142	19.220	7.705	1.977	3.897	9.72605E-05	0.0049
MSTRG.52707	21.501	6.900	1.771	3.896	9.77382E-05	0.0049
MSTRG.294168	101.855	-6.085	1.562	-3.895	9.83378E-05	0.0049
MSTRG.119543	40.261	-5.747	1.476	-3.894	9.85685E-05	0.0049
MSTRG.116959	172.501	-5.497	1.412	-3.893	9.90859E-05	0.0049
MSTRG.278800	29.822	7.368	1.893	3.892	9.96231E-05	0.0049
MSTRG.291435	9.299	6.659	1.711	3.891	9.97802E-05	0.0050
MSTRG.80074	14.000	7.256	1.865	3.890	0.000100081	0.0050
MSTRG.128598	215.664	-5.533	1.422	-3.890	0.000100228	0.0050
MSTRG.255510	17.050	7.533	1.937	3.888	0.00010102	0.0050
MSTRG.257371	17.850	7.600	1.955	3.888	0.000100942	0.0050
MSTRG.280355	22.341	6.952	1.788	3.888	0.000101082	0.0050
MSTRG.51039	43.705	6.833	1.757	3.888	0.000100888	0.0050
MSTRG.62481	163.142	-6.762	1.739	-3.889	0.000100841	0.0050
MSTRG.235585	11.026	6.913	1.778	3.887	0.000101425	0.0050
MSTRG.44041	42.557	6.239	1.605	3.887	0.000101384	0.0050
MSTRG.103177	13.534	7.190	1.850	3.886	0.000101985	0.0050
MSTRG.105253	56.722	6.667	1.716	3.886	0.000101871	0.0050
MSTRG.133944	324.485	-5.634	1.450	-3.885	0.000102519	0.0050
MSTRG.154147	18.895	6.715	1.729	3.885	0.000102431	0.0050
MSTRG.163007	15.833	7.432	1.913	3.884	0.000102595	0.0050
MSTRG.165895	11.437	6.947	1.788	3.885	0.000102214	0.0050
MSTRG.229577	31.676	7.452	1.918	3.885	0.000102408	0.0050
MSTRG.233758	22.857	6.985	1.798	3.885	0.00010254	0.0050
MSTRG.292051	14.874	7.328	1.887	3.884	0.000102598	0.0050
MSTRG.292639	12.232	7.059	1.816	3.886	0.000101916	0.0050
MSTRG.128228	361.410	-5.988	1.542	-3.883	0.000103185	0.0050
MSTRG.150216	13.097	7.151	1.841	3.884	0.000102951	0.0050
MSTRG.293373	42.422	-5.909	1.522	-3.883	0.000103342	0.0050
MSTRG.307960	12.257	7.050	1.816	3.883	0.000103244	0.0050
MSTRG.55618	11.054	6.897	1.776	3.883	0.000103177	0.0050
MSTRG.231034	10.124	6.776	1.746	3.881	0.000103823	0.0050
MSTRG.124507	129.065	-5.717	1.473	-3.881	0.000104079	0.0050
MSTRG.256124	35.433	7.616	1.962	3.881	0.000104211	0.0050
MSTRG.268875	11.043	6.914	1.782	3.880	0.000104552	0.0050
MSTRG.29619	31.938	6.658	1.716	3.880	0.00010457	0.0050
MSTRG.61679	71.201	5.933	1.529	3.880	0.000104516	0.0050
MSTRG.64543	44.816	5.590	1.441	3.880	0.000104624	0.0050
MSTRG.75539	11.040	6.905	1.779	3.880	0.000104279	0.0050
MSTRG.193607	164.382	-5.491	1.416	-3.878	0.000105166	0.0050
MSTRG.214486	9.139	6.632	1.710	3.878	0.0001052	0.0050
MSTRG.104207	27.519	7.251	1.870	3.877	0.000105611	0.0050
MSTRG.179229	107.960	-6.027	1.555	-3.877	0.000105883	0.0050
MSTRG.220194	63.794	-6.016	1.551	-3.877	0.00010558	0.0050
MSTRG.227901	67.925	-5.886	1.518	-3.877	0.000105819	0.0050
MSTRG.232654	27.612	7.256	1.872	3.877	0.000105671	0.0050
MSTRG.276265	20.104	6.800	1.754	3.877	0.000105673	0.0050
MSTRG.16774	28.224	7.292	1.882	3.874	0.000106898	0.0050
MSTRG.202712	26.794	7.213	1.862	3.874	0.000106909	0.0050
MSTRG.24135	46.210	-6.393	1.650	-3.874	0.000107062	0.0050
MSTRG.259645	10.686	6.849	1.768	3.875	0.000106773	0.0050
MSTRG.274094	37.940	-6.314	1.630	-3.874	0.000107022	0.0050
MSTRG.308216	10.591	6.852	1.768	3.874	0.000106873	0.0050
MSTRG.37355	63.691	-6.869	1.773	-3.875	0.000106563	0.0050
MSTRG.41920	85.095	-6.886	1.778	-3.874	0.000107074	0.0050
MSTRG.44019	11.119	6.916	1.784	3.876	0.000106098	0.0050
MSTRG.75941	34.812	6.590	1.700	3.875	0.000106514	0.0050
MSTRG.116691	10.361	6.805	1.757	3.873	0.000107374	0.0050
MSTRG.142101	55.645	-5.726	1.479	-3.873	0.000107509	0.0050
MSTRG.247595	30.965	7.426	1.917	3.873	0.000107626	0.0050
MSTRG.307943	47.490	7.344	1.897	3.872	0.000107823	0.0050
MSTRG.85818	170.417	-5.334	1.378	-3.872	0.000108038	0.0050
MSTRG.82401	13.874	7.237	1.870	3.871	0.000108492	0.0051
MSTRG.267628	10.996	6.898	1.783	3.869	0.000109115	0.0051
MSTRG.168922	23.035	6.994	1.808	3.868	0.000109821	0.0051
MSTRG.254408	10.818	6.872	1.777	3.867	0.000110104	0.0051
MSTRG.16753	9.707	6.715	1.737	3.865	0.000110954	0.0052
MSTRG.34784	15.108	7.357	1.904	3.865	0.000111061	0.0052
MSTRG.4035	81.274	-6.261	1.620	-3.865	0.000110926	0.0052
MSTRG.159555	21.877	6.922	1.791	3.864	0.000111443	0.0052
MSTRG.36926	42.789	-6.144	1.590	-3.863	0.000111883	0.0052
MSTRG.279679	22.740	6.980	1.807	3.863	0.000112126	0.0052
MSTRG.164739	70.958	-5.971	1.546	-3.862	0.000112444	0.0052
MSTRG.235461	60.607	6.767	1.752	3.862	0.000112363	0.0052
MSTRG.257949	257.415	-6.806	1.763	-3.861	0.00011291	0.0052
MSTRG.108147	8.896	6.597	1.709	3.860	0.00011322	0.0052
MSTRG.133635	11.082	6.909	1.790	3.860	0.000113455	0.0052
MSTRG.269127	9.458	6.677	1.730	3.859	0.000113662	0.0052
MSTRG.110782	128.632	-5.967	1.546	-3.859	0.00011379	0.0052
MSTRG.79509	13.210	7.166	1.857	3.859	0.000114056	0.0052
MSTRG.241261	12.575	7.086	1.837	3.858	0.000114412	0.0052
MSTRG.169351	292.180	-5.635	1.461	-3.857	0.000114961	0.0052
MSTRG.47445	225.689	-5.039	1.307	-3.857	0.000115021	0.0052
MSTRG.51943	32.823	6.617	1.716	3.857	0.000114689	0.0052
MSTRG.82850	31.313	7.441	1.929	3.857	0.000114908	0.0052
MSTRG.133685	45.378	-6.166	1.599	-3.856	0.000115415	0.0053
MSTRG.51610	15.003	7.341	1.904	3.855	0.000115777	0.0053
MSTRG.133899	50.330	-6.126	1.590	-3.854	0.00011625	0.0053
MSTRG.304942	181.134	-5.493	1.425	-3.854	0.000116046	0.0053
MSTRG.60990	11.831	6.993	1.815	3.854	0.000116274	0.0053
MSTRG.66377	10.674	6.848	1.778	3.852	0.000116936	0.0053
MSTRG.275102	407.863	-4.762	1.237	-3.851	0.000117661	0.0053
MSTRG.288833	54.619	6.722	1.745	3.851	0.000117608	0.0053
MSTRG.143965	13.282	7.162	1.860	3.850	0.000117897	0.0053
MSTRG.275405	200.021	-5.424	1.409	-3.849	0.000118684	0.0054
MSTRG.98056	10.265	6.806	1.768	3.849	0.000118823	0.0054
MSTRG.188339	42.180	-6.838	1.777	-3.848	0.000119088	0.0054
MSTRG.153189	9.632	6.706	1.743	3.848	0.000119217	0.0054
MSTRG.211372	26.116	7.183	1.867	3.847	0.000119554	0.0054
MSTRG.206489	27.398	7.251	1.885	3.846	0.000119997	0.0054
MSTRG.106176	203.895	-5.456	1.419	-3.844	0.000120846	0.0054
MSTRG.132140	226.992	-5.086	1.323	-3.844	0.000121139	0.0054
MSTRG.182297	48.348	-5.203	1.354	-3.843	0.000121353	0.0054
MSTRG.190687	17.257	7.551	1.964	3.844	0.000120839	0.0054
MSTRG.21638	20.567	6.828	1.776	3.843	0.00012131	0.0054
MSTRG.225796	11.419	6.946	1.807	3.844	0.000121219	0.0054
MSTRG.248088	8.459	6.521	1.696	3.844	0.000120856	0.0054
MSTRG.34484	22.364	6.958	1.809	3.846	0.000120253	0.0054
MSTRG.85576	9.284	6.664	1.733	3.844	0.000120905	0.0054
MSTRG.8781	72.853	6.719	1.748	3.844	0.000121095	0.0054
MSTRG.89721	13.337	7.178	1.867	3.845	0.000120728	0.0054
MSTRG.101122	168.090	-5.361	1.395	-3.842	0.000121836	0.0054
MSTRG.190884	20.771	6.841	1.780	3.842	0.000121803	0.0054
MSTRG.275188	74.945	-4.924	1.281	-3.842	0.000121892	0.0054
MSTRG.165247	68.840	-5.341	1.390	-3.841	0.000122363	0.0054
MSTRG.174967	25.204	7.127	1.855	3.841	0.000122379	0.0054
MSTRG.52762	40.940	-5.956	1.550	-3.842	0.000122249	0.0054
MSTRG.79837	10.091	6.769	1.762	3.842	0.000122202	0.0054
MSTRG.129308	94.398	-6.458	1.681	-3.840	0.000122794	0.0054
MSTRG.10037	13.882	7.226	1.883	3.838	0.000123971	0.0054
MSTRG.123637	19.537	6.756	1.760	3.838	0.000123968	0.0054
MSTRG.21239	46.504	-6.665	1.736	-3.839	0.000123707	0.0054
MSTRG.22574	90.224	-5.435	1.416	-3.839	0.000123314	0.0054
MSTRG.233509	14.014	7.256	1.891	3.838	0.000123956	0.0054
MSTRG.251241	613.168	-6.124	1.595	-3.838	0.000123825	0.0054
MSTRG.294231	30.685	6.694	1.744	3.839	0.000123672	0.0054
MSTRG.52871	16.712	7.502	1.955	3.838	0.000124062	0.0054
MSTRG.150894	9.252	6.652	1.733	3.838	0.000124255	0.0054
MSTRG.106739	10.838	6.872	1.791	3.837	0.000124522	0.0054
MSTRG.248809	10.830	6.873	1.791	3.837	0.000124616	0.0054
MSTRG.151007	79.170	-5.177	1.349	-3.836	0.000124851	0.0054
MSTRG.298127	12.182	7.049	1.838	3.836	0.00012512	0.0054
MSTRG.279077	18.974	6.715	1.751	3.835	0.000125571	0.0055
MSTRG.27101	129.678	-5.958	1.554	-3.835	0.000125771	0.0055
MSTRG.229411	34.599	-5.923	1.545	-3.833	0.000126448	0.0055
MSTRG.235373	190.991	5.632	1.469	3.833	0.000126371	0.0055
MSTRG.3264	202.832	-6.468	1.687	-3.833	0.000126517	0.0055
MSTRG.267865	17.566	6.602	1.722	3.833	0.000126662	0.0055
MSTRG.131419	12.389	7.075	1.847	3.831	0.000127656	0.0055
MSTRG.166002	9.322	6.656	1.737	3.831	0.000127478	0.0055
MSTRG.248953	10.115	6.788	1.772	3.831	0.000127485	0.0055
MSTRG.272001	84.653	-6.710	1.752	-3.831	0.000127551	0.0055
MSTRG.304195	784.992	-5.373	1.403	-3.831	0.00012769	0.0055
MSTRG.35563	204.379	-5.548	1.449	-3.830	0.000128049	0.0055
MSTRG.247045	9.073	6.613	1.727	3.829	0.000128473	0.0055
MSTRG.80336	14.197	7.258	1.895	3.829	0.000128562	0.0055
MSTRG.46846	208.645	5.070	1.325	3.827	0.000129465	0.0056
MSTRG.126552	8.964	6.599	1.725	3.826	0.000130308	0.0056
MSTRG.120572	10.218	6.783	1.773	3.825	0.000130707	0.0056
MSTRG.270920	54.812	-6.391	1.671	-3.825	0.000130909	0.0056
MSTRG.314491	63.068	-6.157	1.610	-3.824	0.000131275	0.0056
MSTRG.154138	56.226	6.343	1.659	3.823	0.000131674	0.0056
MSTRG.42601	12.875	7.130	1.865	3.823	0.000131642	0.0056
MSTRG.68465	22.903	6.992	1.829	3.824	0.000131552	0.0056
MSTRG.65381	116.410	-5.443	1.424	-3.823	0.000131814	0.0056
MSTRG.132538	168.409	-5.347	1.399	-3.823	0.000132091	0.0056
MSTRG.161194	789.744	-4.811	1.259	-3.822	0.000132263	0.0056
MSTRG.240819	19.561	6.753	1.767	3.821	0.000132683	0.0056
MSTRG.43284	8.961	6.598	1.727	3.821	0.000133071	0.0056
MSTRG.12219	8.189	6.474	1.696	3.818	0.000134558	0.0057
MSTRG.275210	35.830	5.982	1.567	3.818	0.000134448	0.0057
MSTRG.74180	26.261	7.184	1.881	3.818	0.000134542	0.0057
MSTRG.156215	16.480	6.512	1.706	3.817	0.000135061	0.0057
MSTRG.20302	9.103	6.630	1.737	3.817	0.000135077	0.0057
MSTRG.212940	26.298	7.189	1.884	3.816	0.000135571	0.0057
MSTRG.274780	12.274	7.067	1.852	3.816	0.000135632	0.0057
MSTRG.126356	36.629	-5.376	1.409	-3.815	0.000136059	0.0057
MSTRG.220133	9.253	6.641	1.741	3.815	0.000136125	0.0057
MSTRG.232414	8.328	6.496	1.703	3.814	0.000136491	0.0057
MSTRG.272903	8.328	6.500	1.704	3.814	0.000136817	0.0057
MSTRG.284073	8.980	6.608	1.733	3.813	0.000137332	0.0058
MSTRG.152926	48.759	-6.433	1.687	-3.813	0.000137469	0.0058
MSTRG.103423	181.033	-5.732	1.504	-3.811	0.000138413	0.0058
MSTRG.138937	10.857	6.890	1.809	3.810	0.000139192	0.0058
MSTRG.255134	24.522	7.091	1.861	3.810	0.000139098	0.0058
MSTRG.75029	30.165	6.567	1.724	3.809	0.000139396	0.0058
MSTRG.202283	13.184	7.151	1.878	3.808	0.000140021	0.0058
MSTRG.24380	115.763	-5.596	1.469	-3.808	0.000140057	0.0058
MSTRG.164380	8.903	6.589	1.730	3.808	0.000140268	0.0058
MSTRG.259407	55.972	-6.459	1.697	-3.806	0.000141205	0.0059
MSTRG.262331	9.496	6.677	1.754	3.806	0.000141261	0.0059
MSTRG.202174	12.926	7.133	1.874	3.806	0.000141416	0.0059
MSTRG.288859	47.641	-5.861	1.541	-3.804	0.000142094	0.0059
MSTRG.56672	992.220	-5.382	1.415	-3.805	0.000141982	0.0059
MSTRG.137302	387.510	-5.276	1.387	-3.804	0.000142417	0.0059
MSTRG.186681	11.665	6.980	1.835	3.804	0.000142327	0.0059
MSTRG.291688	10.776	6.877	1.808	3.804	0.000142517	0.0059
MSTRG.173373	52.016	6.542	1.720	3.803	0.000142959	0.0059
MSTRG.278780	9.919	6.755	1.776	3.803	0.000142855	0.0059
MSTRG.11555	13.352	7.175	1.888	3.801	0.000144011	0.0059
MSTRG.126437	15.857	7.418	1.951	3.801	0.000143919	0.0059
MSTRG.143515	25.143	7.127	1.875	3.802	0.000143821	0.0059
MSTRG.161084	12.162	7.037	1.851	3.801	0.00014389	0.0059
MSTRG.94990	9.624	6.695	1.761	3.802	0.000143618	0.0059
MSTRG.290259	247.338	-5.119	1.347	-3.801	0.000144284	0.0059
MSTRG.314598	55.160	6.629	1.744	3.801	0.000144249	0.0059
MSTRG.99427	134.553	-5.501	1.448	-3.800	0.000144913	0.0059
MSTRG.278681	33.122	-5.921	1.559	-3.799	0.000145414	0.0059
MSTRG.37223	135.537	-5.178	1.363	-3.799	0.000145491	0.0059
MSTRG.141551	10.471	6.835	1.800	3.797	0.000146328	0.0060
MSTRG.297919	117.745	-4.942	1.301	-3.797	0.000146298	0.0060
MSTRG.51429	9.030	6.622	1.744	3.798	0.000146124	0.0060
MSTRG.170896	1461.784	-4.244	1.118	-3.797	0.000146497	0.0060
MSTRG.13456	11.005	6.894	1.816	3.797	0.00014672	0.0060
MSTRG.223503	8.546	6.536	1.722	3.796	0.000146928	0.0060
MSTRG.241709	105.672	-5.041	1.328	-3.796	0.000147118	0.0060
MSTRG.190548	33.214	7.528	1.984	3.795	0.00014753	0.0060
MSTRG.195135	517.616	-5.010	1.320	-3.795	0.000147634	0.0060
MSTRG.208487	10.336	6.800	1.792	3.795	0.00014746	0.0060
MSTRG.167921	32.141	-5.392	1.421	-3.794	0.000148365	0.0060
MSTRG.64774	10.208	6.786	1.789	3.794	0.000148533	0.0060
MSTRG.110479	108.666	6.707	1.768	3.793	0.000148936	0.0060
MSTRG.217667	43.943	-6.899	1.819	-3.792	0.000149524	0.0060
MSTRG.294455	22.549	6.961	1.836	3.791	0.000149848	0.0060
MSTRG.81918	23.528	7.032	1.855	3.791	0.000149911	0.0060
MSTRG.22123	51.486	6.635	1.750	3.791	0.000150113	0.0060
MSTRG.261391	66.924	-6.104	1.610	-3.790	0.000150402	0.0060
MSTRG.116540	11.605	6.964	1.838	3.789	0.000151503	0.0060
MSTRG.209678	28.239	6.406	1.690	3.789	0.000150998	0.0060
MSTRG.237872	26.052	7.174	1.894	3.788	0.000151806	0.0060
MSTRG.249900	16.615	6.528	1.723	3.790	0.000150891	0.0060
MSTRG.270656	23.664	7.028	1.855	3.789	0.0001514	0.0060
MSTRG.273863	55.463	-5.216	1.377	-3.788	0.000151701	0.0060
MSTRG.28074	24.233	7.073	1.867	3.788	0.000151725	0.0060
MSTRG.304178	270.533	-5.210	1.375	-3.788	0.000151654	0.0060
MSTRG.42747	16.085	7.448	1.965	3.790	0.000150761	0.0060
MSTRG.56982	17.191	7.545	1.991	3.789	0.000151045	0.0060
MSTRG.9418	9.761	6.727	1.776	3.788	0.000152021	0.0060
MSTRG.84443	33.324	6.714	1.773	3.786	0.000153171	0.0061
MSTRG.214200	8.793	6.577	1.738	3.785	0.000153655	0.0061
MSTRG.2354	65.079	-5.408	1.429	-3.785	0.000153568	0.0061
MSTRG.132756	733.673	-5.776	1.526	-3.785	0.000153869	0.0061
MSTRG.120740	12.150	7.042	1.861	3.783	0.000154727	0.0061
MSTRG.147958	27.264	5.377	1.421	3.784	0.000154599	0.0061
MSTRG.289568	168.978	-5.578	1.475	-3.782	0.000155826	0.0062
MSTRG.310235	10.471	6.835	1.808	3.781	0.000156041	0.0062
MSTRG.174569	146.002	-6.600	1.746	-3.780	0.00015653	0.0062
MSTRG.10700	22.287	6.945	1.838	3.779	0.0001574	0.0062
MSTRG.138933	46.169	5.690	1.506	3.779	0.000157313	0.0062
MSTRG.164287	22.181	6.937	1.835	3.780	0.000157132	0.0062
MSTRG.301444	24.851	7.103	1.880	3.779	0.00015752	0.0062
MSTRG.310656	10.131	6.768	1.790	3.780	0.000156814	0.0062
MSTRG.34351	8.922	6.588	1.743	3.779	0.000157532	0.0062
MSTRG.62829	99.581	-5.933	1.570	-3.779	0.000157398	0.0062
MSTRG.255712	11.689	6.996	1.852	3.778	0.000157801	0.0062
MSTRG.214658	10.783	6.875	1.820	3.778	0.000158061	0.0062
MSTRG.229843	94.455	-5.004	1.325	-3.777	0.000158425	0.0062
MSTRG.130868	123.192	-5.320	1.409	-3.777	0.000158808	0.0062
MSTRG.106878	38.366	6.647	1.760	3.776	0.000159521	0.0062
MSTRG.259174	9.452	6.684	1.770	3.776	0.000159478	0.0062
MSTRG.40970	105.858	-6.091	1.614	-3.775	0.000160177	0.0062
MSTRG.34123	61.149	-6.811	1.805	-3.774	0.000160594	0.0063
MSTRG.128436	633.405	-5.698	1.510	-3.773	0.000161072	0.0063
MSTRG.201110	76.040	-5.927	1.571	-3.772	0.000161622	0.0063
MSTRG.144426	10.302	6.811	1.806	3.771	0.000162504	0.0063
MSTRG.165520	9.152	6.634	1.759	3.771	0.000162654	0.0063
MSTRG.225256	8.533	6.541	1.734	3.771	0.000162539	0.0063
MSTRG.26544	8.907	6.589	1.747	3.771	0.000162725	0.0063
MSTRG.92952	9.583	6.691	1.774	3.771	0.000162781	0.0063
MSTRG.263901	75.198	-6.385	1.694	-3.770	0.000163265	0.0063
MSTRG.287057	34.962	6.785	1.801	3.768	0.000164279	0.0063
MSTRG.220038	33.221	-5.722	1.519	-3.768	0.000164501	0.0063
MSTRG.138067	85.570	-6.070	1.611	-3.768	0.000164737	0.0064
MSTRG.152072	10.577	6.843	1.816	3.767	0.000164992	0.0064
MSTRG.298678	67.224	-6.192	1.644	-3.767	0.000165239	0.0064
MSTRG.128354	235.907	-5.509	1.463	-3.766	0.000165572	0.0064
MSTRG.142054	8.772	6.574	1.746	3.765	0.000166836	0.0064
MSTRG.10590	24.029	7.054	1.874	3.764	0.000167442	0.0064
MSTRG.151431	8.190	6.482	1.722	3.764	0.000167341	0.0064
MSTRG.247046	22.046	6.043	1.606	3.763	0.000167868	0.0064
MSTRG.7598	61.777	6.800	1.807	3.763	0.000167992	0.0064
MSTRG.3902	23.531	7.027	1.868	3.762	0.000168599	0.0065
MSTRG.247254	18.989	6.715	1.786	3.761	0.000169504	0.0065
MSTRG.200764	392.324	-5.280	1.404	-3.760	0.000169703	0.0065
MSTRG.126710	119.809	-4.969	1.322	-3.759	0.000170322	0.0065
MSTRG.178933	342.784	-5.190	1.380	-3.760	0.000170176	0.0065
MSTRG.271564	37.484	-5.826	1.550	-3.759	0.000170423	0.0065
MSTRG.240938	9.770	6.720	1.788	3.759	0.000170697	0.0065
MSTRG.30078	17.811	6.620	1.761	3.758	0.000170995	0.0065
MSTRG.57039	24.000	-5.397	1.436	-3.758	0.000170942	0.0065
MSTRG.123496	33.821	5.907	1.572	3.758	0.000171174	0.0065
MSTRG.133820	8.488	6.516	1.734	3.758	0.000171466	0.0065
MSTRG.155925	8.970	6.599	1.756	3.758	0.000171533	0.0065
MSTRG.59987	20.194	6.797	1.809	3.758	0.000171584	0.0065
MSTRG.49663	36.060	-6.608	1.759	-3.757	0.000171899	0.0065
MSTRG.124261	9.234	6.649	1.771	3.755	0.000173158	0.0065
MSTRG.198101	209.324	-5.830	1.553	-3.755	0.000173151	0.0065
MSTRG.228968	10.364	6.807	1.813	3.755	0.000173576	0.0066
MSTRG.23628	262.564	-5.214	1.389	-3.754	0.000173796	0.0066
MSTRG.138568	13.169	7.158	1.907	3.754	0.000174131	0.0066
MSTRG.311087	60.361	6.445	1.717	3.754	0.000174033	0.0066
MSTRG.119793	375.055	-4.284	1.142	-3.751	0.000175912	0.0066
MSTRG.127391	36.856	-5.763	1.536	-3.751	0.000176176	0.0066
MSTRG.191203	11.761	6.986	1.862	3.752	0.000175102	0.0066
MSTRG.19283	21.784	6.914	1.843	3.752	0.000175745	0.0066
MSTRG.201085	183.873	-6.029	1.607	-3.752	0.000175288	0.0066
MSTRG.205365	8.479	6.519	1.737	3.752	0.000175247	0.0066
MSTRG.263054	142.117	-4.730	1.261	-3.752	0.000175374	0.0066
MSTRG.71349	56.136	-5.203	1.387	-3.752	0.000175615	0.0066
MSTRG.83978	10.298	6.809	1.815	3.751	0.000176145	0.0066
MSTRG.86367	35.080	6.598	1.759	3.751	0.000176249	0.0066
MSTRG.164839	244.635	-5.167	1.378	-3.750	0.000176721	0.0066
MSTRG.135016	29.173	6.625	1.767	3.750	0.000176957	0.0066
MSTRG.72189	354.259	-5.937	1.583	-3.749	0.000177276	0.0066
MSTRG.153746	18.734	6.694	1.786	3.749	0.000177691	0.0066
MSTRG.24139	79.374	-5.407	1.443	-3.748	0.00017822	0.0066
MSTRG.40754	136.236	-6.506	1.736	-3.748	0.000178283	0.0066
MSTRG.245429	23.220	7.001	1.868	3.747	0.000178751	0.0066
MSTRG.174786	19.418	6.741	1.799	3.747	0.000179049	0.0066
MSTRG.152975	9.544	6.695	1.788	3.745	0.000180393	0.0067
MSTRG.193656	27.584	6.541	1.746	3.745	0.00018004	0.0067
MSTRG.237556	13.049	7.148	1.908	3.745	0.000180103	0.0067
MSTRG.298241	53.950	5.922	1.581	3.745	0.000180066	0.0067
MSTRG.40050	282.990	-4.658	1.244	-3.745	0.000180352	0.0067
MSTRG.307680	34.422	5.718	1.527	3.744	0.000180792	0.0067
MSTRG.56753	529.849	-5.291	1.413	-3.744	0.000181099	0.0067
MSTRG.114313	20.876	6.853	1.831	3.743	0.000181554	0.0067
MSTRG.119350	84.119	-4.895	1.308	-3.743	0.000181711	0.0067
MSTRG.174578	135.963	-5.176	1.383	-3.743	0.000181698	0.0067
MSTRG.294108	41.028	-5.772	1.542	-3.743	0.000181494	0.0067
MSTRG.140104	8.798	6.583	1.759	3.742	0.0001823	0.0067
MSTRG.61021	9.519	6.678	1.785	3.742	0.000182535	0.0067
MSTRG.18891	210.573	-5.855	1.565	-3.741	0.000183478	0.0067
MSTRG.271972	73.048	-5.708	1.526	-3.741	0.000183568	0.0067
MSTRG.311618	28.266	6.473	1.730	3.741	0.000183275	0.0067
MSTRG.167006	282.556	-5.050	1.350	-3.740	0.000183841	0.0067
MSTRG.213490	15.264	6.400	1.711	3.740	0.000184137	0.0067
MSTRG.50574	10.520	6.835	1.828	3.740	0.000184231	0.0067
MSTRG.19294	68.313	6.107	1.633	3.739	0.000184659	0.0067
MSTRG.80622	146.411	-5.784	1.547	-3.738	0.000185481	0.0068
MSTRG.68473	57.425	-4.961	1.328	-3.737	0.000186404	0.0068
MSTRG.99523	60.986	5.795	1.551	3.737	0.000186268	0.0068
MSTRG.158779	259.581	-5.086	1.361	-3.736	0.000186655	0.0068
MSTRG.178782	380.446	-4.064	1.088	-3.735	0.000187542	0.0068
MSTRG.178868	118.203	-5.025	1.345	-3.735	0.000187523	0.0068
MSTRG.213352	95.185	-4.807	1.287	-3.735	0.000187616	0.0068
MSTRG.250359	22.357	6.953	1.862	3.735	0.000187749	0.0068
MSTRG.275075	145.688	-4.834	1.294	-3.735	0.000187575	0.0068
MSTRG.300913	10.868	6.891	1.845	3.734	0.000188144	0.0068
MSTRG.79902	24.918	6.222	1.666	3.734	0.00018857	0.0068
MSTRG.124743	17.875	6.636	1.778	3.733	0.000189127	0.0068
MSTRG.41461	16.464	6.515	1.745	3.733	0.000189144	0.0068
MSTRG.125157	24.430	7.079	1.897	3.732	0.000189885	0.0068
MSTRG.209106	18.770	6.692	1.793	3.732	0.000189721	0.0068
MSTRG.96116	37.611	-5.435	1.456	-3.732	0.000189922	0.0068
MSTRG.293597	18.033	6.638	1.779	3.732	0.00019012	0.0068
MSTRG.145222	18.343	6.666	1.786	3.731	0.000190455	0.0068
MSTRG.295672	39.416	-5.183	1.389	-3.732	0.000190336	0.0068
MSTRG.272303	22.525	6.969	1.868	3.731	0.000191008	0.0069
MSTRG.205765	10.832	6.878	1.844	3.729	0.000192147	0.0069
MSTRG.100173	69.060	6.179	1.657	3.728	0.000192637	0.0069
MSTRG.189627	10.076	6.776	1.817	3.729	0.000192581	0.0069
MSTRG.133449	132.083	-5.140	1.379	-3.728	0.000193261	0.0069
MSTRG.265368	40.338	5.493	1.474	3.727	0.000193475	0.0069
MSTRG.285345	15.783	6.448	1.730	3.727	0.000193519	0.0069
MSTRG.293701	8.794	6.582	1.766	3.728	0.000193317	0.0069
MSTRG.37000	10.775	6.880	1.846	3.727	0.000193624	0.0069
MSTRG.48804	17.341	6.584	1.766	3.728	0.000192974	0.0069
MSTRG.153527	28.770	6.606	1.773	3.726	0.000194361	0.0069
MSTRG.282088	20.818	6.845	1.837	3.726	0.000194683	0.0069
MSTRG.128426	362.429	-5.830	1.565	-3.725	0.000195034	0.0069
MSTRG.162808	47.942	-5.558	1.492	-3.725	0.000194949	0.0069
MSTRG.220353	366.849	-5.770	1.549	-3.724	0.000195705	0.0069
MSTRG.278553	44.815	-6.612	1.775	-3.724	0.000195842	0.0069
MSTRG.32072	20.069	5.973	1.604	3.725	0.000195579	0.0069
MSTRG.134766	171.209	-5.687	1.528	-3.723	0.000196924	0.0070
MSTRG.162539	824.757	-5.192	1.395	-3.723	0.000197069	0.0070
MSTRG.169740	134.233	-4.713	1.266	-3.722	0.000197503	0.0070
MSTRG.88934	23.947	6.055	1.627	3.722	0.000197583	0.0070
MSTRG.49835	19.572	6.755	1.815	3.722	0.000197792	0.0070
MSTRG.116756	21.577	6.906	1.856	3.721	0.000198072	0.0070
MSTRG.226403	67.380	-5.122	1.376	-3.721	0.000198519	0.0070
MSTRG.60648	9.588	6.698	1.800	3.721	0.000198622	0.0070
MSTRG.90161	55.304	-5.901	1.586	-3.721	0.000198772	0.0070
MSTRG.96354	53.887	-5.606	1.507	-3.721	0.000198392	0.0070
MSTRG.169902	114.197	-5.750	1.546	-3.720	0.000199055	0.0070
MSTRG.223403	7.451	6.342	1.705	3.719	0.000199653	0.0070
MSTRG.313479	100.327	-5.440	1.463	-3.719	0.000200112	0.0070
MSTRG.239686	128.916	-4.841	1.302	-3.719	0.000200335	0.0070
MSTRG.154982	25.033	7.114	1.914	3.718	0.000201192	0.0070
MSTRG.2321	47.440	-5.234	1.408	-3.717	0.000201359	0.0070
MSTRG.19564	16.956	6.550	1.762	3.717	0.000201966	0.0070
MSTRG.225461	26.394	6.373	1.715	3.717	0.000201935	0.0070
MSTRG.314842	19.596	6.755	1.817	3.717	0.000201717	0.0070
MSTRG.193456	23.613	7.028	1.892	3.715	0.000202848	0.0071
MSTRG.244336	47.158	-4.894	1.317	-3.715	0.000202994	0.0071
MSTRG.274106	38.779	-6.398	1.722	-3.716	0.000202687	0.0071
MSTRG.270001	159.672	-5.207	1.402	-3.715	0.000203298	0.0071
MSTRG.216182	163.651	-5.928	1.596	-3.714	0.000203945	0.0071
MSTRG.314105	57.847	-6.318	1.701	-3.714	0.000204141	0.0071
MSTRG.239590	475.389	-4.908	1.322	-3.713	0.000205144	0.0071
MSTRG.263558	9.849	6.735	1.815	3.711	0.000206124	0.0071
MSTRG.61770	16.362	6.496	1.750	3.712	0.000205979	0.0071
MSTRG.255449	9.693	6.720	1.811	3.710	0.000207151	0.0072
MSTRG.306260	17.025	6.560	1.768	3.710	0.000207033	0.0072
MSTRG.6117	10.063	6.779	1.827	3.710	0.000206933	0.0072
MSTRG.294149	106.089	-5.322	1.435	-3.709	0.000207777	0.0072
MSTRG.294532	86.131	-5.352	1.443	-3.709	0.000208126	0.0072
MSTRG.295879	7.511	6.345	1.711	3.709	0.000208304	0.0072
MSTRG.150481	8.350	6.494	1.751	3.708	0.000208614	0.0072
MSTRG.170456	9.044	6.625	1.787	3.708	0.000209122	0.0072
MSTRG.28715	9.270	6.644	1.792	3.707	0.000209411	0.0072
MSTRG.7033	7.553	6.363	1.716	3.707	0.000209661	0.0072
MSTRG.10289	17.768	6.614	1.784	3.707	0.000210027	0.0072
MSTRG.177501	9.704	6.719	1.813	3.706	0.000210408	0.0072
MSTRG.175635	414.824	-5.078	1.370	-3.705	0.000211035	0.0072
MSTRG.18392	8.272	6.482	1.749	3.705	0.000211253	0.0072
MSTRG.4227	40.517	-6.462	1.744	-3.705	0.000211261	0.0072
MSTRG.75890	40.797	5.952	1.606	3.705	0.000211238	0.0072
MSTRG.192462	7.344	6.316	1.705	3.705	0.000211617	0.0072
MSTRG.46271	199.869	-5.969	1.611	-3.704	0.000212129	0.0072
MSTRG.199181	21.319	6.890	1.860	3.704	0.000212394	0.0073
MSTRG.128253	437.237	-4.522	1.221	-3.702	0.000213655	0.0073
MSTRG.168308	213.773	-5.968	1.612	-3.702	0.000214134	0.0073
MSTRG.310556	26.035	7.178	1.939	3.702	0.000214001	0.0073
MSTRG.231160	20.933	6.036	1.631	3.700	0.000215595	0.0073
MSTRG.240128	115.711	-6.030	1.630	-3.700	0.000215597	0.0073
MSTRG.118853	17.663	6.605	1.786	3.699	0.000216189	0.0073
MSTRG.275283	113.350	-6.101	1.649	-3.699	0.00021614	0.0073
MSTRG.111336	21.390	6.890	1.863	3.699	0.000216527	0.0073
MSTRG.303347	145.000	-6.113	1.653	-3.699	0.000216537	0.0073
MSTRG.158600	18.201	6.657	1.801	3.697	0.000218085	0.0074
MSTRG.272659	208.917	-6.262	1.694	-3.697	0.000217909	0.0074
MSTRG.71379	66.738	-5.614	1.519	-3.697	0.00021807	0.0074
MSTRG.312604	30.415	6.054	1.638	3.696	0.000218655	0.0074
MSTRG.75873	26.643	5.226	1.414	3.696	0.000218829	0.0074
MSTRG.289887	402.570	-4.375	1.184	-3.695	0.000219755	0.0074
MSTRG.127725	34.552	-5.924	1.604	-3.694	0.000220738	0.0074
MSTRG.226567	7.645	6.368	1.724	3.694	0.000220816	0.0074
MSTRG.100179	67.718	-5.390	1.459	-3.694	0.000221127	0.0074
MSTRG.51450	10.085	6.767	1.832	3.693	0.000221308	0.0074
MSTRG.100917	28.148	-5.948	1.612	-3.690	0.000223999	0.0075
MSTRG.105555	72.784	-4.905	1.330	-3.688	0.00022565	0.0075
MSTRG.110679	136.145	-4.180	1.133	-3.690	0.000223955	0.0075
MSTRG.1246	7.144	6.285	1.704	3.688	0.000225592	0.0075
MSTRG.143525	118.824	5.595	1.516	3.691	0.000223579	0.0075
MSTRG.17031	190.802	-4.210	1.141	-3.690	0.00022441	0.0075
MSTRG.172277	234.915	-6.045	1.638	-3.691	0.000223051	0.0075
MSTRG.173941	183.798	-5.243	1.420	-3.691	0.000223192	0.0075
MSTRG.222732	15.438	6.416	1.739	3.690	0.000224286	0.0075
MSTRG.248718	8.607	6.551	1.776	3.689	0.000225158	0.0075
MSTRG.24958	47.884	-4.898	1.328	-3.689	0.000224792	0.0075
MSTRG.259157	8.277	6.497	1.761	3.689	0.000225048	0.0075
MSTRG.261811	15.544	6.423	1.740	3.691	0.000223806	0.0075
MSTRG.26461	120.435	-5.294	1.435	-3.689	0.000225478	0.0075
MSTRG.282137	10.454	6.827	1.849	3.692	0.000222677	0.0075
MSTRG.293689	79.205	-6.272	1.700	-3.689	0.000224982	0.0075
MSTRG.308783	7.298	6.307	1.710	3.689	0.000225499	0.0075
MSTRG.34787	158.411	-4.363	1.183	-3.689	0.000225461	0.0075
MSTRG.6649	8.005	6.439	1.746	3.688	0.000225622	0.0075
MSTRG.7153	82.666	-5.506	1.493	-3.689	0.000225315	0.0075
MSTRG.94729	7.054	6.265	1.697	3.691	0.000223019	0.0075
MSTRG.97115	24.375	-5.730	1.552	-3.691	0.000223144	0.0075
MSTRG.45465	28.152	5.853	1.587	3.688	0.000225872	0.0075
MSTRG.163946	8.748	6.571	1.782	3.688	0.000226326	0.0075
MSTRG.57438	432.750	-5.468	1.483	-3.688	0.000226175	0.0075
MSTRG.50841	17.921	6.624	1.797	3.686	0.000227872	0.0075
MSTRG.250317	8.385	6.513	1.767	3.686	0.000228069	0.0075
MSTRG.6300	7.898	6.414	1.740	3.685	0.000228623	0.0075
MSTRG.27471	790.978	4.880	1.325	3.684	0.000229632	0.0076
MSTRG.39757	121.195	-4.825	1.310	-3.683	0.000230156	0.0076
MSTRG.135289	762.097	-4.519	1.227	-3.683	0.000230951	0.0076
MSTRG.141249	10.640	6.840	1.858	3.682	0.00023106	0.0076
MSTRG.46865	57.010	5.839	1.586	3.682	0.000231412	0.0076
MSTRG.130294	51.534	5.904	1.604	3.681	0.000231946	0.0076
MSTRG.211949	17.658	6.610	1.795	3.681	0.00023187	0.0076
MSTRG.212288	34.619	5.556	1.509	3.681	0.000231932	0.0076
MSTRG.274514	44.337	-5.388	1.464	-3.681	0.000232481	0.0076
MSTRG.176950	14.707	6.342	1.723	3.681	0.000232692	0.0076
MSTRG.128226	363.637	-5.724	1.556	-3.679	0.000233943	0.0076
MSTRG.283111	15.532	6.428	1.747	3.679	0.00023396	0.0076
MSTRG.135834	635.304	-5.037	1.370	-3.677	0.000235569	0.0077
MSTRG.27461	10.158	6.787	1.846	3.677	0.00023629	0.0077
MSTRG.124692	42.391	-5.482	1.491	-3.676	0.000237071	0.0077
MSTRG.6466	30.333	6.043	1.644	3.675	0.000237881	0.0077
MSTRG.116407	100.447	-5.458	1.485	-3.674	0.000238718	0.0077
MSTRG.128142	66.732	-5.122	1.394	-3.674	0.000238638	0.0077
MSTRG.171649	7.132	6.285	1.710	3.675	0.00023826	0.0077
MSTRG.213889	15.764	6.446	1.755	3.674	0.00023912	0.0077
MSTRG.257770	756.543	-5.083	1.384	-3.674	0.000239008	0.0077
MSTRG.283025	15.900	6.454	1.757	3.674	0.000238853	0.0077
MSTRG.288804	7.226	6.287	1.711	3.674	0.00023838	0.0077
MSTRG.69179	62.721	-5.650	1.538	-3.673	0.00023935	0.0077
MSTRG.300521	7.604	6.361	1.732	3.673	0.000239767	0.0078
MSTRG.145930	25.893	-5.750	1.566	-3.672	0.000241031	0.0078
MSTRG.233161	7.721	6.387	1.740	3.672	0.0002411	0.0078
MSTRG.232050	14.174	6.293	1.714	3.671	0.000241297	0.0078
MSTRG.116140	157.519	-4.921	1.341	-3.670	0.000242106	0.0078
MSTRG.119417	186.600	-5.120	1.395	-3.670	0.000242818	0.0078
MSTRG.134760	129.786	-5.748	1.566	-3.670	0.000242987	0.0078
MSTRG.196829	34.289	5.129	1.398	3.670	0.000242777	0.0078
MSTRG.297965	150.070	4.436	1.209	3.670	0.000242814	0.0078
MSTRG.30126	70.827	-5.816	1.585	-3.670	0.000242705	0.0078
MSTRG.53997	8.027	6.448	1.757	3.670	0.000242818	0.0078
MSTRG.75851	18.737	6.696	1.825	3.670	0.000242772	0.0078
MSTRG.310987	17.986	6.642	1.810	3.669	0.000243568	0.0078
MSTRG.187517	27.643	6.368	1.736	3.669	0.000243897	0.0078
MSTRG.26001	17.538	6.603	1.800	3.668	0.000244586	0.0078
MSTRG.312177	115.357	-5.682	1.550	-3.667	0.000245321	0.0078
MSTRG.7630	17.670	6.616	1.804	3.667	0.000244991	0.0078
MSTRG.85135	82.773	-5.504	1.501	-3.667	0.00024518	0.0078
MSTRG.111385	45.638	6.039	1.647	3.666	0.000246283	0.0079
MSTRG.134033	197.632	-5.054	1.379	-3.666	0.000246156	0.0079
MSTRG.167512	64.786	-5.434	1.482	-3.666	0.000246165	0.0079
MSTRG.88989	46.949	-5.321	1.451	-3.666	0.000246404	0.0079
MSTRG.208852	18.056	6.637	1.811	3.665	0.000247498	0.0079
MSTRG.4382	30.283	-5.254	1.434	-3.665	0.000247678	0.0079
MSTRG.10812	7.645	6.376	1.740	3.664	0.000248094	0.0079
MSTRG.135550	2222.358	-4.584	1.251	-3.664	0.000247914	0.0079
MSTRG.247234	15.233	6.395	1.745	3.664	0.000248399	0.0079
MSTRG.311484	86.223	5.534	1.510	3.664	0.000248413	0.0079
MSTRG.14225	41.844	-5.803	1.584	-3.663	0.000249714	0.0079
MSTRG.78243	104.167	-5.103	1.394	-3.662	0.000250317	0.0079
MSTRG.90227	87.389	-5.675	1.550	-3.662	0.000250159	0.0079
MSTRG.213621	15.151	6.386	1.744	3.661	0.000250747	0.0079
MSTRG.45128	37.733	6.067	1.657	3.662	0.000250615	0.0079
MSTRG.129349	86.107	-5.463	1.492	-3.661	0.000251245	0.0079
MSTRG.133603	313.782	-4.625	1.263	-3.661	0.000251428	0.0079
MSTRG.279062	155.241	-4.059	1.109	-3.661	0.000251468	0.0079
MSTRG.279995	17.575	6.607	1.805	3.660	0.000251767	0.0079
MSTRG.310098	35.168	5.074	1.386	3.660	0.000252212	0.0079
MSTRG.90572	87.057	-4.844	1.324	-3.660	0.000252552	0.0079
MSTRG.121854	21.002	6.859	1.874	3.659	0.000252875	0.0080
MSTRG.251079	100.312	-5.189	1.418	-3.659	0.000253282	0.0080
MSTRG.109641	106.707	-6.328	1.730	-3.659	0.000253508	0.0080
MSTRG.162710	603.829	-4.451	1.217	-3.658	0.000253769	0.0080
MSTRG.169928	578.031	-4.222	1.154	-3.658	0.000254425	0.0080
MSTRG.236001	29.955	-6.334	1.732	-3.658	0.000254402	0.0080
MSTRG.267326	26.522	-6.152	1.682	-3.657	0.000254952	0.0080
MSTRG.50483	102.423	-5.508	1.506	-3.657	0.000254813	0.0080
MSTRG.273472	98.001	6.315	1.727	3.657	0.000255355	0.0080
MSTRG.5835	261.003	-5.107	1.397	-3.656	0.000255795	0.0080
MSTRG.123463	25.053	-6.067	1.659	-3.656	0.000256279	0.0080
MSTRG.16175	126.603	-5.375	1.470	-3.656	0.000256103	0.0080
MSTRG.122660	8.383	6.504	1.780	3.655	0.000257494	0.0080
MSTRG.133014	144.940	-5.458	1.493	-3.655	0.000257669	0.0080
MSTRG.140294	18.690	6.698	1.832	3.655	0.000256959	0.0080
MSTRG.175710	82.449	-5.824	1.594	-3.655	0.000257393	0.0080
MSTRG.230966	6.745	6.202	1.697	3.655	0.000257411	0.0080
MSTRG.53661	7.852	6.407	1.753	3.655	0.000257588	0.0080
MSTRG.162481	46.510	-5.794	1.586	-3.654	0.000258172	0.0080
MSTRG.216192	18.422	6.669	1.825	3.653	0.000258802	0.0080
MSTRG.255193	30.848	-6.378	1.746	-3.653	0.000258869	0.0080
MSTRG.40231	23.667	7.039	1.927	3.654	0.000258644	0.0080
MSTRG.229715	7.323	6.314	1.729	3.652	0.000260292	0.0081
MSTRG.308169	6.868	6.218	1.703	3.652	0.000260708	0.0081
MSTRG.151592	118.010	-5.113	1.400	-3.651	0.000260937	0.0081
MSTRG.135672	76.535	-6.276	1.719	-3.651	0.00026168	0.0081
MSTRG.203728	13.712	6.245	1.711	3.650	0.000262031	0.0081
MSTRG.131583	275.533	-5.195	1.423	-3.650	0.000262423	0.0081
MSTRG.133073	122.896	-3.968	1.087	-3.650	0.000262582	0.0081
MSTRG.136273	150.132	-5.207	1.427	-3.649	0.000262806	0.0081
MSTRG.13832	19.882	6.776	1.857	3.649	0.000263762	0.0081
MSTRG.143841	7.976	6.439	1.765	3.648	0.000263951	0.0081
MSTRG.59335	8.194	6.480	1.776	3.648	0.00026395	0.0081
MSTRG.31005	15.399	6.410	1.757	3.648	0.000264178	0.0081
MSTRG.152629	6.893	6.228	1.707	3.648	0.000264382	0.0081
MSTRG.164692	7.995	6.443	1.766	3.648	0.000264738	0.0081
MSTRG.125006	29.523	6.645	1.823	3.645	0.000266952	0.0082
MSTRG.129519	46.041	-5.158	1.415	-3.644	0.000268219	0.0082
MSTRG.151497	56.580	-5.467	1.500	-3.644	0.0002681	0.0082
MSTRG.201333	9.235	6.658	1.827	3.644	0.000268007	0.0082
MSTRG.206713	29.988	5.881	1.614	3.644	0.00026814	0.0082
MSTRG.109003	159.928	-5.472	1.502	-3.643	0.000269391	0.0082
MSTRG.112992	7.717	6.390	1.754	3.642	0.000270053	0.0082
MSTRG.169439	143.619	-5.423	1.489	-3.643	0.000269841	0.0082
MSTRG.253881	26.213	6.288	1.726	3.643	0.00026921	0.0082
MSTRG.258982	7.138	6.279	1.723	3.644	0.000268885	0.0082
MSTRG.30341	209.608	-4.998	1.372	-3.643	0.000269598	0.0082
MSTRG.69358	192.354	-5.939	1.631	-3.643	0.000269933	0.0082
MSTRG.8654	20.550	6.825	1.874	3.642	0.000270127	0.0082
MSTRG.169515	205.293	-5.113	1.404	-3.642	0.000270339	0.0082
MSTRG.174183	241.715	-4.801	1.318	-3.642	0.0002705	0.0082
MSTRG.303767	31.253	-6.078	1.669	-3.642	0.00027076	0.0082
MSTRG.132924	6.932	6.238	1.713	3.642	0.000271054	0.0082
MSTRG.67830	14.649	6.340	1.741	3.641	0.000271252	0.0082
MSTRG.130693	65.082	-5.392	1.481	-3.640	0.00027225	0.0082
MSTRG.200861	93.510	-5.443	1.495	-3.641	0.000271939	0.0082
MSTRG.283810	47.442	5.719	1.571	3.640	0.000272149	0.0082
MSTRG.292113	37.994	5.649	1.552	3.641	0.000272025	0.0082
MSTRG.206363	9.462	6.685	1.836	3.640	0.000272473	0.0082
MSTRG.182402	8.188	6.476	1.780	3.639	0.000273362	0.0082
MSTRG.230915	8.545	6.519	1.791	3.640	0.000273109	0.0082
MSTRG.75023	14.907	6.374	1.751	3.639	0.000273338	0.0082
MSTRG.100950	53.009	-5.596	1.538	-3.639	0.000273654	0.0082
MSTRG.90812	20.943	6.854	1.884	3.639	0.00027377	0.0082
MSTRG.293707	7.538	6.359	1.748	3.638	0.000274384	0.0083
MSTRG.46764	46.858	5.591	1.537	3.638	0.000274339	0.0083
MSTRG.290387	189.341	-4.502	1.238	-3.638	0.000274662	0.0083
MSTRG.211162	26.491	5.940	1.633	3.637	0.000275497	0.0083
MSTRG.220011	577.076	-5.354	1.472	-3.637	0.000275769	0.0083
MSTRG.289423	750.441	-5.169	1.421	-3.637	0.00027564	0.0083
MSTRG.115184	24.534	7.093	1.951	3.636	0.000276911	0.0083
MSTRG.144784	7.651	6.381	1.755	3.636	0.000276795	0.0083
MSTRG.83773	6.960	6.237	1.715	3.636	0.000277036	0.0083
MSTRG.969	86.461	-5.527	1.520	-3.636	0.000277101	0.0083
MSTRG.206543	29.615	-5.953	1.638	-3.635	0.000277452	0.0083
MSTRG.137101	262.716	-6.011	1.654	-3.635	0.000277648	0.0083
MSTRG.208431	7.450	6.340	1.744	3.635	0.000278052	0.0083
MSTRG.39897	35.410	6.691	1.841	3.635	0.000278132	0.0083
MSTRG.19637	19.079	6.719	1.849	3.635	0.000278429	0.0083
MSTRG.76242	34.709	6.573	1.809	3.634	0.000279027	0.0083
MSTRG.12642	33.240	6.433	1.771	3.633	0.000280369	0.0083
MSTRG.150993	95.319	-5.788	1.593	-3.633	0.000280331	0.0083
MSTRG.16204	42.982	-4.296	1.182	-3.633	0.000279954	0.0083
MSTRG.56724	13.931	6.262	1.724	3.633	0.000280234	0.0083
MSTRG.234500	274.927	-5.001	1.377	-3.632	0.000281043	0.0083
MSTRG.112425	27.393	-6.202	1.708	-3.632	0.000281717	0.0084
MSTRG.221006	27.900	-5.311	1.462	-3.631	0.000281878	0.0084
MSTRG.196348	32.027	6.658	1.834	3.631	0.000282545	0.0084
MSTRG.50113	84.902	-5.961	1.642	-3.631	0.000282541	0.0084
MSTRG.202450	16.552	6.513	1.794	3.630	0.000282952	0.0084
MSTRG.71334	38.644	-5.685	1.567	-3.629	0.000284219	0.0084
MSTRG.9190	6.852	6.224	1.715	3.629	0.000284948	0.0084
MSTRG.176749	243.343	-5.426	1.496	-3.628	0.000285555	0.0084
MSTRG.249493	8.407	6.503	1.792	3.628	0.000285751	0.0084
MSTRG.80481	45.733	-5.383	1.484	-3.628	0.000285832	0.0084
MSTRG.18537	13.936	6.270	1.728	3.628	0.000286094	0.0084
MSTRG.18868	6.989	6.241	1.721	3.627	0.000286409	0.0084
MSTRG.134980	317.540	-4.942	1.363	-3.626	0.000287337	0.0085
MSTRG.236647	37.155	6.102	1.683	3.626	0.000287559	0.0085
MSTRG.89095	216.285	-5.047	1.392	-3.626	0.000287982	0.0085
MSTRG.182623	43.260	-6.044	1.667	-3.625	0.000288445	0.0085
MSTRG.98563	17.061	6.562	1.810	3.625	0.000288518	0.0085
MSTRG.134021	62.295	-6.260	1.727	-3.625	0.00028902	0.0085
MSTRG.203300	52.211	-6.115	1.687	-3.625	0.00028913	0.0085
MSTRG.59142	10.643	6.854	1.891	3.625	0.000288905	0.0085
MSTRG.61682	18.554	6.689	1.846	3.623	0.00029082	0.0085
MSTRG.112945	181.302	-6.899	1.904	-3.623	0.000291093	0.0085
MSTRG.109877	131.733	-5.819	1.606	-3.622	0.00029188	0.0085
MSTRG.245211	8.223	6.488	1.791	3.623	0.00029162	0.0085
MSTRG.75448	7.849	6.414	1.771	3.622	0.000291884	0.0085
MSTRG.303758	165.633	-5.589	1.543	-3.622	0.000292118	0.0085
MSTRG.130702	119.581	-5.218	1.441	-3.622	0.000292485	0.0085
MSTRG.160283	59.083	-4.804	1.326	-3.621	0.000292908	0.0085
MSTRG.100172	8.736	6.552	1.810	3.620	0.000294105	0.0086
MSTRG.46874	25.696	6.446	1.780	3.620	0.000294207	0.0086
MSTRG.314361	154.834	-5.718	1.580	-3.620	0.000294881	0.0086
MSTRG.137732	6.825	6.217	1.718	3.619	0.000295175	0.0086
MSTRG.238342	207.276	-4.870	1.345	-3.619	0.000295504	0.0086
MSTRG.46707	15.481	6.424	1.775	3.619	0.000296198	0.0086
MSTRG.161917	380.407	-4.488	1.240	-3.618	0.000296563	0.0086
MSTRG.169340	482.030	-4.158	1.149	-3.618	0.000297175	0.0086
MSTRG.293987	6.366	6.116	1.690	3.618	0.000297049	0.0086
MSTRG.302410	54.095	-5.171	1.429	-3.618	0.000297109	0.0086
MSTRG.200277	175.521	-5.357	1.481	-3.617	0.000297834	0.0086
MSTRG.215550	6.427	6.127	1.694	3.617	0.000298327	0.0086
MSTRG.314681	7.558	6.351	1.756	3.617	0.000297997	0.0086
MSTRG.32707	137.458	-5.638	1.559	-3.617	0.000298322	0.0086
MSTRG.40876	791.585	-5.025	1.389	-3.617	0.000298591	0.0086
MSTRG.151344	561.028	-4.660	1.289	-3.616	0.000298823	0.0086
MSTRG.134943	62.061	-5.735	1.586	-3.616	0.000299489	0.0086
MSTRG.274604	35.950	-6.050	1.673	-3.616	0.000299707	0.0086
MSTRG.95098	8.446	6.520	1.804	3.614	0.000301362	0.0087
MSTRG.193166	73.225	-5.373	1.487	-3.613	0.000302818	0.0087
MSTRG.26328	215.348	-6.736	1.864	-3.613	0.000302818	0.0087
MSTRG.228624	7.157	6.284	1.741	3.611	0.000305511	0.0088
MSTRG.119073	6.550	6.160	1.706	3.610	0.000305812	0.0088
MSTRG.135348	55.821	-5.495	1.522	-3.610	0.000305992	0.0088
MSTRG.141555	6.648	6.171	1.710	3.610	0.00030623	0.0088
MSTRG.10659	7.157	6.287	1.742	3.610	0.000306604	0.0088
MSTRG.91743	86.737	-5.787	1.603	-3.609	0.000306803	0.0088
MSTRG.132314	48.656	-6.063	1.680	-3.609	0.000307739	0.0088
MSTRG.297452	132.150	-6.543	1.813	-3.609	0.000307936	0.0088
MSTRG.109292	222.643	-4.916	1.363	-3.607	0.000310012	0.0088
MSTRG.123816	25.778	5.223	1.448	3.607	0.000309549	0.0088
MSTRG.200798	629.045	-5.123	1.420	-3.607	0.000309802	0.0088
MSTRG.273931	63.274	-6.284	1.742	-3.607	0.000310102	0.0088
MSTRG.287707	6.634	6.177	1.713	3.607	0.000309919	0.0088
MSTRG.64716	22.469	6.954	1.928	3.607	0.000310258	0.0088
MSTRG.4406	7.034	6.257	1.735	3.606	0.000311262	0.0089
MSTRG.120035	576.509	-4.882	1.354	-3.605	0.000311876	0.0089
MSTRG.220315	68.276	-4.582	1.271	-3.605	0.000311763	0.0089
MSTRG.220374	73.503	-5.647	1.566	-3.605	0.000311703	0.0089
MSTRG.187688	20.536	6.108	1.695	3.605	0.000312352	0.0089
MSTRG.286457	13.522	6.233	1.729	3.605	0.000312667	0.0089
MSTRG.75940	18.759	5.192	1.441	3.604	0.000313293	0.0089
MSTRG.13735	12.044	6.060	1.682	3.604	0.000313548	0.0089
MSTRG.14957	13.163	6.193	1.719	3.603	0.000314378	0.0089
MSTRG.184063	29.649	6.658	1.848	3.603	0.00031419	0.0089
MSTRG.216817	48.128	6.118	1.698	3.603	0.000314583	0.0089
MSTRG.237475	7.166	6.268	1.740	3.602	0.000315293	0.0089
MSTRG.239022	12.806	6.138	1.704	3.603	0.000315112	0.0089
MSTRG.8827	27.012	-6.182	1.716	-3.602	0.000315738	0.0089
MSTRG.173318	27.799	5.853	1.625	3.602	0.000316021	0.0089
MSTRG.219436	28.894	-5.722	1.589	-3.601	0.000316707	0.0089
MSTRG.233917	259.426	-4.496	1.249	-3.601	0.000316942	0.0089
MSTRG.4638	46.939	-5.462	1.517	-3.601	0.000316839	0.0089
MSTRG.85415	14.235	6.300	1.749	3.601	0.000316729	0.0089
MSTRG.107877	127.191	-4.974	1.382	-3.600	0.000318001	0.0089
MSTRG.133375	45.593	-4.948	1.374	-3.600	0.000317751	0.0089
MSTRG.169066	238.178	-5.380	1.495	-3.600	0.000318248	0.0089
MSTRG.185714	7.589	6.361	1.767	3.600	0.000318017	0.0089
MSTRG.24624	83.563	-5.549	1.541	-3.600	0.00031862	0.0089
MSTRG.289794	68.120	-5.766	1.602	-3.600	0.000318031	0.0089
MSTRG.48211	48.414	-4.817	1.338	-3.600	0.000318439	0.0089
MSTRG.49468	44.319	-5.017	1.393	-3.601	0.000317235	0.0089
MSTRG.159280	7.992	6.450	1.793	3.597	0.000322142	0.0089
MSTRG.177901	49.049	-5.251	1.459	-3.598	0.000321209	0.0089
MSTRG.198665	19.509	6.748	1.875	3.598	0.000320085	0.0089
MSTRG.199222	6.965	6.237	1.734	3.598	0.000321227	0.0089
MSTRG.200330	84.078	-4.650	1.292	-3.598	0.00032043	0.0089
MSTRG.201547	232.811	7.093	1.972	3.597	0.000321349	0.0089
MSTRG.204807	44.258	6.225	1.731	3.597	0.000322017	0.0089
MSTRG.210929	6.579	6.154	1.711	3.597	0.000322057	0.0089
MSTRG.272540	46.058	6.055	1.683	3.597	0.00032205	0.0089
MSTRG.314689	13.151	6.179	1.718	3.597	0.000321802	0.0089
MSTRG.40896	42.135	-5.146	1.431	-3.597	0.000322071	0.0089
MSTRG.77612	18.090	5.827	1.619	3.599	0.00031994	0.0089
MSTRG.84339	12.478	6.104	1.696	3.599	0.000319772	0.0089
MSTRG.90680	24.332	6.365	1.769	3.598	0.000320385	0.0089
MSTRG.104697	184.946	-5.494	1.528	-3.597	0.000322496	0.0089
MSTRG.229371	78.506	-4.576	1.273	-3.596	0.000322817	0.0089
MSTRG.96684	38.310	-5.057	1.406	-3.596	0.000323293	0.0090
MSTRG.126315	12.941	6.164	1.714	3.595	0.000323857	0.0090
MSTRG.244442	159.528	-4.981	1.385	-3.595	0.000324025	0.0090
MSTRG.150529	6.390	6.118	1.702	3.595	0.000324884	0.0090
MSTRG.206344	451.573	5.035	1.401	3.594	0.000325662	0.0090
MSTRG.293550	49.285	-5.595	1.557	-3.594	0.000326102	0.0090
MSTRG.108987	92.595	-5.306	1.477	-3.593	0.000326842	0.0090
MSTRG.150573	6.390	6.120	1.704	3.592	0.000328126	0.0090
MSTRG.31720	43.842	-5.329	1.483	-3.592	0.000327986	0.0090
MSTRG.289864	157.580	-4.869	1.356	-3.591	0.000328785	0.0091
MSTRG.236236	32.014	5.823	1.622	3.591	0.000329857	0.0091
MSTRG.302674	51.318	-6.143	1.711	-3.590	0.000330268	0.0091
MSTRG.15303	17.482	6.591	1.836	3.589	0.000331924	0.0091
MSTRG.265753	90.302	-5.413	1.508	-3.589	0.000332318	0.0091
MSTRG.273872	18.431	5.942	1.656	3.588	0.00033307	0.0091
MSTRG.223625	65.543	-5.263	1.467	-3.587	0.000334818	0.0092
MSTRG.60590	14.344	6.306	1.758	3.587	0.000334988	0.0092
MSTRG.93661	41.528	-5.729	1.598	-3.586	0.000335432	0.0092
MSTRG.245418	17.122	6.558	1.829	3.586	0.000336036	0.0092
MSTRG.125191	18.080	6.641	1.852	3.585	0.000336637	0.0092
MSTRG.20867	29.289	-5.936	1.656	-3.585	0.000336855	0.0092
MSTRG.82786	6.255	6.084	1.697	3.585	0.000336942	0.0092
MSTRG.133644	36.488	5.344	1.491	3.585	0.000337394	0.0092
MSTRG.134323	33.585	-5.444	1.519	-3.585	0.000337432	0.0092
MSTRG.132309	247.005	-4.743	1.323	-3.584	0.000339013	0.0092
MSTRG.144721	6.513	6.138	1.713	3.584	0.000338971	0.0092
MSTRG.184519	230.160	-4.942	1.379	-3.584	0.000338213	0.0092
MSTRG.187748	16.889	5.654	1.578	3.584	0.000338547	0.0092
MSTRG.284886	7.318	6.319	1.763	3.584	0.000338674	0.0092
MSTRG.88555	6.454	6.126	1.709	3.584	0.000338049	0.0092
MSTRG.89826	285.933	-4.110	1.147	-3.583	0.000339321	0.0092
MSTRG.304582	299.676	-4.245	1.185	-3.582	0.000340642	0.0093
MSTRG.300942	16.462	6.512	1.818	3.582	0.000341369	0.0093
MSTRG.37257	8.296	6.477	1.808	3.582	0.000341531	0.0093
MSTRG.206495	12.268	6.083	1.699	3.581	0.000342451	0.0093
MSTRG.51478	14.625	6.344	1.772	3.581	0.000342386	0.0093
MSTRG.68948	76.526	-5.156	1.440	-3.581	0.000342438	0.0093
MSTRG.89000	54.692	-5.306	1.482	-3.581	0.000341911	0.0093
MSTRG.24097	131.584	-5.538	1.547	-3.581	0.000342797	0.0093
MSTRG.115382	31.770	-5.412	1.512	-3.580	0.000344091	0.0093
MSTRG.128006	158.415	-5.512	1.540	-3.579	0.000345478	0.0093
MSTRG.209164	22.832	6.087	1.701	3.578	0.000345576	0.0093
MSTRG.219306	350.953	-4.884	1.365	-3.579	0.0003451	0.0093
MSTRG.255469	346.626	-4.641	1.297	-3.579	0.000344578	0.0093
MSTRG.304483	255.550	-5.486	1.533	-3.579	0.000344966	0.0093
MSTRG.52221	6.766	6.200	1.732	3.579	0.000345411	0.0093
MSTRG.118738	42.376	-6.213	1.738	-3.575	0.000349689	0.0094
MSTRG.252244	13.613	6.239	1.745	3.576	0.000349511	0.0094
MSTRG.32439	16.345	6.489	1.815	3.575	0.000350092	0.0094
MSTRG.277479	237.267	-5.274	1.476	-3.574	0.000351256	0.0094
MSTRG.153845	23.994	6.236	1.745	3.574	0.000351543	0.0094
MSTRG.6976	139.309	-4.744	1.328	-3.573	0.000352549	0.0095
MSTRG.142027	107.000	5.168	1.447	3.572	0.000353759	0.0095
MSTRG.105470	108.932	-4.355	1.219	-3.572	0.000354712	0.0095
MSTRG.48402	227.548	-5.634	1.577	-3.571	0.000355055	0.0095
MSTRG.128880	33.440	-5.945	1.665	-3.571	0.000355601	0.0095
MSTRG.134839	36.984	-5.469	1.531	-3.571	0.000355429	0.0095
MSTRG.300495	54.845	-6.090	1.706	-3.570	0.000356603	0.0095
MSTRG.224442	14.721	6.354	1.780	3.569	0.000358032	0.0096
MSTRG.144357	17.463	6.590	1.847	3.568	0.000359371	0.0096
MSTRG.170067	127.199	-4.903	1.374	-3.569	0.00035891	0.0096
MSTRG.250504	20.026	6.794	1.904	3.569	0.000358951	0.0096
MSTRG.38668	217.329	-6.260	1.754	-3.569	0.000358613	0.0096
MSTRG.68454	94.248	4.790	1.342	3.568	0.000359186	0.0096
MSTRG.301273	86.237	-5.528	1.549	-3.568	0.00035959	0.0096
MSTRG.63426	7.100	6.256	1.754	3.568	0.000360234	0.0096
MSTRG.258538	149.650	-5.046	1.414	-3.567	0.000360458	0.0096
MSTRG.312651	16.233	6.482	1.817	3.567	0.000360685	0.0096
MSTRG.119951	137.724	-4.874	1.366	-3.567	0.000361176	0.0096
MSTRG.303156	99.580	-5.405	1.516	-3.566	0.000362988	0.0096
MSTRG.3084	47.548	-6.030	1.691	-3.566	0.000363101	0.0096
MSTRG.311473	270.712	5.130	1.439	3.565	0.000363309	0.0096
MSTRG.14762	14.404	6.308	1.769	3.565	0.000364234	0.0097
MSTRG.274842	82.864	-4.768	1.337	-3.565	0.000364038	0.0097
MSTRG.179800	2138.490	-4.820	1.352	-3.564	0.000364656	0.0097
MSTRG.154870	37.068	4.879	1.369	3.563	0.000365963	0.0097
MSTRG.238522	58.019	-5.814	1.632	-3.563	0.00036627	0.0097
MSTRG.41272	54.833	-5.029	1.412	-3.563	0.000366807	0.0097
MSTRG.25402	150.485	-5.464	1.534	-3.562	0.000367398	0.0097
MSTRG.203710	34.396	-5.113	1.435	-3.562	0.000368061	0.0097
MSTRG.170710	104.730	-4.990	1.401	-3.561	0.000369315	0.0097
MSTRG.218555	70.590	4.801	1.348	3.561	0.000369483	0.0097
MSTRG.46519	11.732	6.016	1.689	3.561	0.000368938	0.0097
MSTRG.82743	16.302	5.600	1.572	3.561	0.000369361	0.0097
MSTRG.181930	65.422	-5.147	1.446	-3.560	0.000370175	0.0097
MSTRG.276807	21.492	6.173	1.735	3.559	0.000372979	0.0098
MSTRG.85702	47.418	-6.440	1.810	-3.558	0.000373986	0.0098
MSTRG.300013	50.802	4.848	1.363	3.557	0.000374584	0.0098
MSTRG.109481	94.989	-5.693	1.601	-3.556	0.000375939	0.0099
MSTRG.311703	80.508	-5.149	1.448	-3.556	0.000375863	0.0099
MSTRG.102199	31.704	-5.712	1.607	-3.555	0.000377425	0.0099
MSTRG.79440	109.713	-4.666	1.312	-3.555	0.000377427	0.0099
MSTRG.136162	35.896	-5.319	1.496	-3.555	0.000378371	0.0099
MSTRG.246920	7.680	6.393	1.798	3.555	0.000378193	0.0099
MSTRG.130813	27.823	-5.602	1.576	-3.554	0.000379228	0.0099
MSTRG.75255	7.665	6.380	1.795	3.554	0.000379559	0.0099
MSTRG.82012	304.302	-5.081	1.430	-3.554	0.000380062	0.0099
MSTRG.124047	7.201	6.300	1.773	3.553	0.000380324	0.0099
MSTRG.33870	120.253	-4.881	1.374	-3.552	0.000381625	0.0100
MSTRG.212853	6.905	6.230	1.754	3.552	0.000382452	0.0100
MSTRG.309980	12.846	6.143	1.729	3.552	0.000382092	0.0100
MSTRG.40232	7.093	6.275	1.766	3.552	0.00038232	0.0100
MSTRG.42712	20.032	5.427	1.528	3.552	0.000382623	0.0100
MSTRG.120323	79.555	-4.967	1.400	-3.548	0.000387587	0.0101
MSTRG.160270	12.199	6.066	1.709	3.548	0.000387478	0.0101
MSTRG.56351	17.268	6.567	1.851	3.548	0.000387437	0.0101
MSTRG.215585	15.035	6.380	1.798	3.548	0.0003884	0.0101
MSTRG.231960	72.009	5.755	1.622	3.547	0.000389023	0.0101
MSTRG.30169	33.328	5.625	1.586	3.547	0.000389989	0.0101
MSTRG.220144	174.751	-5.435	1.533	-3.546	0.000390405	0.0101
MSTRG.257945	63.825	-5.743	1.619	-3.546	0.000390498	0.0101
MSTRG.213574	14.341	6.313	1.780	3.546	0.000391307	0.0101
MSTRG.176584	246.564	-5.165	1.457	-3.545	0.000392928	0.0102
MSTRG.184770	17.959	5.811	1.639	3.545	0.000392509	0.0102
MSTRG.71271	31.988	-5.164	1.457	-3.545	0.000392942	0.0102
MSTRG.273220	57.832	6.383	1.801	3.544	0.000393896	0.0102
MSTRG.283230	14.849	6.358	1.794	3.544	0.000393728	0.0102
MSTRG.311770	29.370	6.415	1.810	3.544	0.000393576	0.0102
MSTRG.239784	15.591	6.422	1.812	3.544	0.000394525	0.0102
MSTRG.71199	332.681	-5.923	1.671	-3.544	0.000394798	0.0102
MSTRG.193363	14.126	6.285	1.774	3.543	0.000395823	0.0102
MSTRG.271478	12.537	6.113	1.726	3.542	0.000396966	0.0102
MSTRG.272991	7.349	6.321	1.784	3.542	0.000396793	0.0102
MSTRG.143064	21.448	6.081	1.717	3.541	0.000398654	0.0102
MSTRG.145831	56.385	-4.964	1.402	-3.541	0.000399094	0.0102
MSTRG.217216	7.670	6.376	1.801	3.541	0.000398818	0.0102
MSTRG.239506	506.523	-4.797	1.355	-3.541	0.00039846	0.0102
MSTRG.258033	298.612	-5.082	1.435	-3.541	0.000398125	0.0102
MSTRG.308148	16.808	6.531	1.845	3.540	0.000399657	0.0102
MSTRG.45529	16.060	6.477	1.829	3.540	0.000399654	0.0102
MSTRG.7626	14.254	6.303	1.780	3.541	0.00039865	0.0102
MSTRG.84284	26.216	6.255	1.767	3.540	0.000399709	0.0102
MSTRG.54741	18.498	6.677	1.886	3.540	0.000400758	0.0103
MSTRG.128569	236.962	-5.080	1.435	-3.539	0.000401301	0.0103
MSTRG.136662	15.979	6.456	1.824	3.539	0.00040133	0.0103
MSTRG.262322	13.125	6.187	1.749	3.538	0.000403056	0.0103
MSTRG.156584	17.493	5.773	1.632	3.537	0.000403973	0.0103
MSTRG.249191	273.879	6.159	1.741	3.538	0.000403841	0.0103
MSTRG.66293	56.756	5.489	1.552	3.538	0.000403682	0.0103
MSTRG.200504	33.743	-5.675	1.604	-3.537	0.000404236	0.0103
MSTRG.146291	38.357	-5.321	1.504	-3.537	0.000405244	0.0103
MSTRG.88775	29.104	-5.928	1.676	-3.537	0.000405186	0.0103
MSTRG.292512	5.994	6.028	1.705	3.536	0.000406137	0.0103
MSTRG.99860	41.671	5.907	1.671	3.536	0.000406571	0.0103
MSTRG.36755	35.959	-5.107	1.445	-3.535	0.000407231	0.0103
MSTRG.40100	12.348	6.088	1.722	3.535	0.000407084	0.0103
MSTRG.103745	43.274	-5.538	1.567	-3.535	0.000407913	0.0104
MSTRG.219	44.667	-4.992	1.412	-3.535	0.000408479	0.0104
MSTRG.48407	52.596	-5.282	1.494	-3.534	0.00040873	0.0104
MSTRG.75413	6.853	6.220	1.760	3.534	0.000408737	0.0104
MSTRG.51319	12.589	6.117	1.731	3.534	0.000409146	0.0104
MSTRG.126526	13.758	6.246	1.768	3.534	0.000410009	0.0104
MSTRG.159146	11.967	6.040	1.710	3.533	0.000410917	0.0104
MSTRG.25930	129.301	6.124	1.733	3.533	0.00041067	0.0104
MSTRG.303850	147.523	-5.494	1.555	-3.533	0.000411042	0.0104
MSTRG.72062	12.146	6.065	1.717	3.532	0.00041243	0.0104
MSTRG.88196	32.076	5.830	1.651	3.531	0.000413728	0.0104
MSTRG.30421	5.875	5.989	1.696	3.531	0.000414283	0.0105
MSTRG.181544	5.893	6.006	1.701	3.530	0.000415149	0.0105
MSTRG.136977	98.547	-4.907	1.390	-3.530	0.000415927	0.0105
MSTRG.62441	239.774	-4.781	1.354	-3.530	0.000415972	0.0105
MSTRG.81322	12.151	6.079	1.722	3.530	0.000415692	0.0105
MSTRG.157929	44.249	5.992	1.698	3.529	0.000416641	0.0105
MSTRG.276453	25.444	5.157	1.462	3.529	0.00041769	0.0105
MSTRG.304169	44.764	-5.222	1.480	-3.529	0.000417531	0.0105
MSTRG.187038	44.266	5.744	1.628	3.528	0.000418146	0.0105
MSTRG.130630	96.651	-5.528	1.567	-3.528	0.000419325	0.0105
MSTRG.133611	64.119	-5.058	1.434	-3.528	0.00041944	0.0105
MSTRG.309560	23.685	5.679	1.610	3.528	0.000419223	0.0105
MSTRG.274965	271.111	-6.075	1.722	-3.527	0.000419893	0.0105
MSTRG.313770	30.111	5.733	1.625	3.527	0.000420268	0.0105
MSTRG.181727	32.865	5.855	1.660	3.527	0.000421041	0.0105
MSTRG.263227	17.085	5.740	1.628	3.526	0.000421541	0.0105
MSTRG.198023	14.447	6.318	1.792	3.526	0.000421849	0.0105
MSTRG.151374	114.160	-5.292	1.501	-3.525	0.000422962	0.0106
MSTRG.256556	13.195	6.190	1.756	3.525	0.000423632	0.0106
MSTRG.238789	280.013	-4.332	1.229	-3.525	0.000424193	0.0106
MSTRG.87486	64.825	-5.559	1.577	-3.524	0.000424312	0.0106
MSTRG.69465	12.849	6.142	1.743	3.524	0.000425324	0.0106
MSTRG.1637	169.341	-4.923	1.397	-3.523	0.000426469	0.0106
MSTRG.84697	15.344	6.398	1.816	3.523	0.000427382	0.0106
MSTRG.132643	418.985	-4.547	1.291	-3.521	0.00042929	0.0107
MSTRG.224245	5.761	5.962	1.693	3.522	0.000428907	0.0107
MSTRG.306519	26.082	-5.505	1.563	-3.521	0.000429249	0.0107
MSTRG.100318	305.405	-5.385	1.529	-3.521	0.000429795	0.0107
MSTRG.193062	76.931	-5.385	1.530	-3.521	0.000430684	0.0107
MSTRG.66318	438.766	4.742	1.347	3.520	0.000431395	0.0107
MSTRG.135427	36.529	-5.072	1.441	-3.519	0.000432746	0.0107
MSTRG.110346	128.612	-5.072	1.442	-3.518	0.000435466	0.0108
MSTRG.85209	28.484	6.210	1.765	3.518	0.000435266	0.0108
MSTRG.167551	38.788	-6.403	1.821	-3.517	0.000436439	0.0108
MSTRG.23475	13.878	6.259	1.780	3.517	0.00043653	0.0108
MSTRG.269947	15.198	6.384	1.815	3.517	0.000436812	0.0108
MSTRG.207965	17.489	6.586	1.873	3.516	0.000437374	0.0108
MSTRG.106759	6.293	6.094	1.734	3.516	0.000438796	0.0108
MSTRG.14875	73.516	-4.265	1.213	-3.516	0.000438552	0.0108
MSTRG.167056	127.088	-4.583	1.304	-3.516	0.000438363	0.0108
MSTRG.217374	11.700	6.003	1.708	3.515	0.000439151	0.0108
MSTRG.235206	16.869	6.534	1.859	3.515	0.000439443	0.0108
MSTRG.269744	12.438	6.096	1.734	3.515	0.000439298	0.0108
MSTRG.312906	110.933	-5.534	1.575	-3.514	0.000441142	0.0109
MSTRG.244707	152.679	-6.586	1.874	-3.514	0.000441775	0.0109
MSTRG.30848	50.855	-4.762	1.355	-3.514	0.000441547	0.0109
MSTRG.11216	55.777	-5.354	1.524	-3.513	0.000442334	0.0109
MSTRG.243187	57.538	-4.971	1.415	-3.514	0.000442208	0.0109
MSTRG.70327	91.994	-5.201	1.480	-3.513	0.000442876	0.0109
MSTRG.196389	6.408	6.123	1.743	3.512	0.000443913	0.0109
MSTRG.196517	8.173	6.471	1.842	3.512	0.000444045	0.0109
MSTRG.225466	19.812	5.418	1.543	3.512	0.000444746	0.0109
MSTRG.281710	31.085	5.784	1.647	3.511	0.000445921	0.0109
MSTRG.133854	156.397	-4.761	1.356	-3.511	0.000446291	0.0109
MSTRG.299608	43.220	-5.412	1.542	-3.511	0.000446989	0.0109
MSTRG.95471	12.422	6.110	1.741	3.510	0.000448018	0.0110
MSTRG.294578	98.401	-6.020	1.715	-3.510	0.000448286	0.0110
MSTRG.222582	13.727	6.244	1.780	3.509	0.000449985	0.0110
MSTRG.7976	6.350	6.111	1.742	3.509	0.000449961	0.0110
MSTRG.224495	31.417	4.910	1.399	3.509	0.000450629	0.0110
MSTRG.127448	85.676	-5.271	1.503	-3.508	0.000451162	0.0110
MSTRG.290791	25.598	5.582	1.591	3.507	0.000452503	0.0110
MSTRG.46875	21.496	5.447	1.553	3.507	0.000452506	0.0110
MSTRG.290877	12.373	6.098	1.739	3.507	0.000452985	0.0110
MSTRG.296297	10.626	5.872	1.674	3.507	0.000453405	0.0110
MSTRG.83678	26.731	5.428	1.548	3.507	0.000453649	0.0110
MSTRG.237164	45.543	-4.624	1.319	-3.506	0.000454186	0.0110
MSTRG.164995	7.577	6.342	1.809	3.506	0.000454884	0.0111
MSTRG.179368	113.747	-5.253	1.499	-3.506	0.000455684	0.0111
MSTRG.135593	77.651	-4.928	1.406	-3.505	0.000456039	0.0111
MSTRG.220467	244.368	-5.760	1.643	-3.505	0.000456594	0.0111
MSTRG.303583	155.497	-4.807	1.372	-3.504	0.000457609	0.0111
MSTRG.40033	27.395	6.551	1.869	3.505	0.000457359	0.0111
MSTRG.40781	41.892	-4.892	1.396	-3.504	0.000457597	0.0111
MSTRG.74303	10.812	5.896	1.683	3.504	0.000458142	0.0111
MSTRG.199657	102.512	-4.847	1.383	-3.504	0.000458775	0.0111
MSTRG.220636	329.475	-5.110	1.459	-3.503	0.000460479	0.0111
MSTRG.62225	179.888	-5.430	1.551	-3.501	0.000462952	0.0112
MSTRG.8091	31.717	-4.858	1.388	-3.501	0.000463204	0.0112
MSTRG.186488	15.679	6.439	1.839	3.501	0.000463547	0.0112
MSTRG.136875	131.087	-5.077	1.450	-3.501	0.00046382	0.0112
MSTRG.216565	14.666	6.343	1.812	3.501	0.000464371	0.0112
MSTRG.6221	106.016	-4.812	1.375	-3.500	0.000465274	0.0112
MSTRG.124267	82.373	4.837	1.382	3.500	0.000466118	0.0112
MSTRG.259301	19.774	5.850	1.672	3.500	0.000465918	0.0112
MSTRG.171723	18.857	6.710	1.918	3.499	0.000467602	0.0113
MSTRG.179267	100.027	-4.783	1.367	-3.498	0.000468258	0.0113
MSTRG.138941	40.054	4.866	1.391	3.498	0.000468686	0.0113
MSTRG.18958	6.480	6.127	1.752	3.498	0.000469166	0.0113
MSTRG.248254	6.107	6.054	1.731	3.497	0.000470641	0.0113
MSTRG.71245	127.042	-5.271	1.507	-3.497	0.000471019	0.0113
MSTRG.216568	23.061	5.986	1.712	3.496	0.000472144	0.0113
MSTRG.275022	92.885	-6.809	1.948	-3.496	0.000472096	0.0113
MSTRG.167059	48.015	-4.899	1.401	-3.496	0.000473015	0.0113
MSTRG.116027	117.428	-5.492	1.572	-3.494	0.000475857	0.0114
MSTRG.275814	34.278	-5.281	1.512	-3.494	0.000475876	0.0114
MSTRG.75297	5.893	5.988	1.714	3.494	0.000476056	0.0114
MSTRG.103553	26.805	-5.386	1.542	-3.493	0.000476805	0.0114
MSTRG.165004	12.782	6.139	1.757	3.493	0.000477687	0.0114
MSTRG.115144	72.020	-5.155	1.476	-3.493	0.000478148	0.0114
MSTRG.110397	168.138	-4.888	1.400	-3.492	0.000478701	0.0114
MSTRG.221512	141.959	-5.462	1.564	-3.492	0.000478788	0.0114
MSTRG.144942	59.105	-4.900	1.403	-3.491	0.000480572	0.0115
MSTRG.38519	63.515	-5.876	1.683	-3.491	0.000481558	0.0115
MSTRG.43622	15.622	6.440	1.845	3.491	0.000481348	0.0115
MSTRG.294061	21.302	6.874	1.969	3.490	0.000482773	0.0115
MSTRG.55909	35.598	-6.015	1.723	-3.490	0.000482894	0.0115
MSTRG.156447	6.594	6.159	1.765	3.490	0.00048318	0.0115
MSTRG.234806	10.881	5.898	1.690	3.489	0.000485343	0.0115
MSTRG.112762	201.364	-5.349	1.534	-3.488	0.000487125	0.0116
MSTRG.88856	36.863	4.962	1.423	3.488	0.00048746	0.0116
MSTRG.187779	18.102	5.203	1.492	3.487	0.000487802	0.0116
MSTRG.147352	14.684	6.334	1.816	3.487	0.000488717	0.0116
MSTRG.224967	16.350	6.494	1.863	3.486	0.000489429	0.0116
MSTRG.280080	79.418	-5.027	1.442	-3.486	0.000490302	0.0116
MSTRG.177107	101.269	-4.464	1.281	-3.486	0.000491008	0.0116
MSTRG.165796	99.776	4.889	1.403	3.485	0.000491539	0.0116
MSTRG.200758	29.072	-4.917	1.411	-3.485	0.00049205	0.0116
MSTRG.309124	6.001	6.028	1.730	3.484	0.000493304	0.0117
MSTRG.173153	20.850	5.952	1.708	3.484	0.000493592	0.0117
MSTRG.49335	55.968	-4.767	1.369	-3.483	0.000495119	0.0117
MSTRG.135371	52.281	-4.580	1.315	-3.483	0.000495926	0.0117
MSTRG.202871	17.763	5.257	1.509	3.483	0.000496163	0.0117
MSTRG.260367	35.836	-5.272	1.514	-3.483	0.000496511	0.0117
MSTRG.29142	79.093	-5.651	1.623	-3.482	0.000496964	0.0117
MSTRG.29312	6.135	6.062	1.741	3.482	0.000497429	0.0117
MSTRG.129722	117.106	-5.429	1.559	-3.482	0.000498382	0.0117
MSTRG.250448	36.618	6.138	1.763	3.481	0.000499036	0.0117
MSTRG.278947	43.188	6.284	1.805	3.481	0.00049891	0.0117
MSTRG.33143	35.764	5.999	1.723	3.481	0.000499248	0.0117
MSTRG.64366	25.494	6.435	1.848	3.481	0.000498869	0.0117
MSTRG.76797	46.541	5.820	1.672	3.482	0.000498283	0.0117
MSTRG.13130	18.897	4.726	1.358	3.480	0.000500816	0.0118
MSTRG.110454	39.582	-4.795	1.378	-3.480	0.000501494	0.0118
MSTRG.229870	13.350	6.204	1.783	3.480	0.000501892	0.0118
MSTRG.76682	36.089	6.008	1.727	3.480	0.000501974	0.0118
MSTRG.80718	379.304	-5.507	1.582	-3.480	0.000501696	0.0118
MSTRG.174399	27.235	-5.433	1.562	-3.479	0.000503482	0.0118
MSTRG.206989	33.061	4.991	1.435	3.479	0.000503438	0.0118
MSTRG.100975	32.861	-6.157	1.770	-3.478	0.000504967	0.0118
MSTRG.112487	68.228	-5.269	1.515	-3.478	0.000505326	0.0118
MSTRG.195446	123.788	-5.666	1.629	-3.477	0.000506731	0.0118
MSTRG.244201	125.734	-5.511	1.585	-3.478	0.000505518	0.0118
MSTRG.289397	100.126	-5.655	1.626	-3.477	0.000506857	0.0118
MSTRG.31125	43.025	5.577	1.604	3.477	0.000506654	0.0118
MSTRG.3672	96.261	-5.322	1.530	-3.477	0.000506289	0.0118
MSTRG.79395	49.875	-5.615	1.615	-3.477	0.000506642	0.0118
MSTRG.86417	5.489	5.893	1.694	3.478	0.000505293	0.0118
MSTRG.91220	24.807	6.205	1.784	3.478	0.000506022	0.0118
MSTRG.124242	33.729	-5.494	1.581	-3.475	0.000511304	0.0118
MSTRG.135359	96.667	-5.056	1.455	-3.475	0.000511118	0.0118
MSTRG.143449	16.682	6.528	1.879	3.475	0.00051104	0.0118
MSTRG.148019	139.554	-5.852	1.684	-3.475	0.000510315	0.0118
MSTRG.15099	7.052	6.259	1.802	3.474	0.000511851	0.0118
MSTRG.178976	22.886	-5.014	1.443	-3.475	0.000511752	0.0118
MSTRG.19608	69.514	-5.532	1.592	-3.475	0.000511523	0.0118
MSTRG.24196	177.755	-5.122	1.474	-3.475	0.000510829	0.0118
MSTRG.311823	86.900	-4.477	1.288	-3.475	0.000510403	0.0118
MSTRG.80706	145.307	-4.402	1.267	-3.475	0.000511789	0.0118
MSTRG.198010	5.803	5.981	1.722	3.474	0.000513545	0.0119
MSTRG.234755	58.890	-4.973	1.432	-3.474	0.000513485	0.0119
MSTRG.205426	12.194	6.068	1.747	3.473	0.00051391	0.0119
MSTRG.3953	132.873	-4.552	1.311	-3.472	0.00051625	0.0119
MSTRG.70424	224.720	-4.774	1.375	-3.472	0.000516523	0.0119
MSTRG.135721	113.812	-5.417	1.560	-3.472	0.000516984	0.0119
MSTRG.97782	13.677	6.235	1.796	3.471	0.000517759	0.0119
MSTRG.255833	11.931	6.030	1.737	3.471	0.000518077	0.0119
MSTRG.136049	33.098	-5.305	1.529	-3.470	0.000520253	0.0120
MSTRG.141144	312.014	-5.912	1.703	-3.471	0.000519097	0.0120
MSTRG.233999	11.078	5.919	1.706	3.470	0.000520473	0.0120
MSTRG.235349	10.258	5.816	1.676	3.471	0.000519326	0.0120
MSTRG.266030	10.901	5.912	1.704	3.470	0.000519957	0.0120
MSTRG.296348	46.627	-4.803	1.384	-3.470	0.00052062	0.0120
MSTRG.57131	11.254	5.954	1.716	3.470	0.000519724	0.0120
MSTRG.9939	5.994	6.029	1.738	3.469	0.000523038	0.0120
MSTRG.186906	14.444	6.306	1.818	3.468	0.000523717	0.0120
MSTRG.69553	6.696	6.183	1.783	3.468	0.000524144	0.0120
MSTRG.46537	31.843	4.973	1.434	3.468	0.00052443	0.0120
MSTRG.301682	50.780	4.991	1.439	3.468	0.000525147	0.0120
MSTRG.135525	112.852	-5.016	1.447	-3.467	0.000526774	0.0121
MSTRG.80575	179.406	-5.589	1.612	-3.467	0.000526631	0.0121
MSTRG.201115	86.283	-5.153	1.487	-3.465	0.00052928	0.0121
MSTRG.175810	94.273	-5.171	1.492	-3.465	0.000530447	0.0121
MSTRG.187934	60.927	5.781	1.669	3.465	0.000530718	0.0121
MSTRG.262670	24.522	-5.673	1.637	-3.465	0.000530647	0.0121
MSTRG.70842	372.198	-4.077	1.177	-3.464	0.000531489	0.0121
MSTRG.252392	56.003	-5.713	1.650	-3.462	0.000535223	0.0122
MSTRG.110575	11.224	5.950	1.719	3.462	0.000536956	0.0122
MSTRG.211645	25.182	5.186	1.498	3.461	0.000537254	0.0122
MSTRG.303773	5.734	5.963	1.723	3.461	0.000537832	0.0123
MSTRG.179654	232.573	-4.841	1.399	-3.461	0.000538748	0.0123
MSTRG.78224	86.948	-5.325	1.539	-3.460	0.000540558	0.0123
MSTRG.220322	87.708	-5.337	1.543	-3.459	0.000541712	0.0123
MSTRG.292180	12.655	6.125	1.771	3.459	0.000541691	0.0123
MSTRG.80277	225.225	-5.064	1.464	-3.459	0.000541591	0.0123
MSTRG.205548	26.733	5.273	1.525	3.459	0.000542976	0.0123
MSTRG.184890	31.813	-4.926	1.424	-3.458	0.000543895	0.0123
MSTRG.63046	92.602	-4.946	1.430	-3.458	0.000544142	0.0123
MSTRG.273143	125.910	-5.946	1.720	-3.457	0.000545231	0.0124
MSTRG.302403	103.414	-5.400	1.562	-3.457	0.000545384	0.0124
MSTRG.94400	12.744	6.142	1.776	3.457	0.000545308	0.0124
MSTRG.103872	165.435	-4.765	1.378	-3.457	0.000547114	0.0124
MSTRG.158171	80.734	5.408	1.565	3.456	0.00054817	0.0124
MSTRG.245293	11.116	5.942	1.719	3.456	0.000547905	0.0124
MSTRG.176847	49.133	5.593	1.619	3.456	0.000548991	0.0124
MSTRG.44719	118.259	-5.094	1.474	-3.455	0.000549762	0.0124
MSTRG.87618	82.381	-5.048	1.461	-3.455	0.000549849	0.0124
MSTRG.203583	32.314	5.848	1.693	3.454	0.000551763	0.0125
MSTRG.103081	10.586	5.869	1.699	3.454	0.000552367	0.0125
MSTRG.213398	6.411	6.118	1.772	3.453	0.000553574	0.0125
MSTRG.236874	24.706	6.286	1.820	3.453	0.00055477	0.0125
MSTRG.214355	5.817	5.991	1.736	3.452	0.000556963	0.0125
MSTRG.134476	30.851	-5.321	1.542	-3.451	0.000557858	0.0125
MSTRG.257259	207.013	-4.802	1.391	-3.451	0.000557647	0.0125
MSTRG.93566	5.827	5.966	1.729	3.452	0.000557332	0.0125
MSTRG.28636	14.922	5.635	1.633	3.451	0.000559475	0.0126
MSTRG.2582	121.664	-4.201	1.218	-3.450	0.000560578	0.0126
MSTRG.275866	89.338	-5.241	1.519	-3.450	0.000560532	0.0126
MSTRG.103153	67.009	-4.876	1.413	-3.450	0.000561319	0.0126
MSTRG.155570	12.546	6.113	1.772	3.450	0.000561443	0.0126
MSTRG.216455	29.556	-5.534	1.604	-3.449	0.000561772	0.0126
MSTRG.172719	18.168	5.230	1.517	3.449	0.000563101	0.0126
MSTRG.243966	42.069	-4.931	1.430	-3.449	0.000563678	0.0126
MSTRG.123111	21.956	5.918	1.716	3.448	0.000565371	0.0126
MSTRG.134878	92.323	-5.459	1.583	-3.448	0.00056568	0.0126
MSTRG.164905	202.418	-5.409	1.569	-3.448	0.000564972	0.0126
MSTRG.267682	13.707	6.237	1.809	3.448	0.000565276	0.0126
MSTRG.280896	43.216	5.966	1.730	3.448	0.000564785	0.0126
MSTRG.304597	74.394	-5.715	1.657	-3.448	0.000564227	0.0126
MSTRG.89521	13.058	6.162	1.787	3.448	0.0005657	0.0126
MSTRG.252458	33.976	4.603	1.335	3.447	0.000567158	0.0126
MSTRG.257787	177.516	-4.559	1.323	-3.447	0.00056724	0.0126
MSTRG.59125	60.210	4.554	1.321	3.447	0.000567171	0.0126
MSTRG.71336	21.007	-5.512	1.599	-3.447	0.000567507	0.0126
MSTRG.22073	34.764	-5.158	1.497	-3.446	0.00056941	0.0127
MSTRG.73523	211.029	-5.598	1.625	-3.445	0.000570111	0.0127
MSTRG.201574	218.284	-4.459	1.294	-3.445	0.000571293	0.0127
MSTRG.177222	81.541	-5.512	1.600	-3.445	0.000571822	0.0127
MSTRG.259958	241.533	-5.488	1.593	-3.444	0.00057222	0.0127
MSTRG.36201	367.292	-6.307	1.832	-3.444	0.000574187	0.0128
MSTRG.4260	66.513	-5.422	1.575	-3.443	0.000574418	0.0128
[truncated: 9,708 more rows]
