# Supplementary material for: RNA-sequencing and bioinformatics analysis of long noncoding RNAs and mRNAs in the asthenozoospermia
Source: Biosci Rep. 2020 Jul 15;40(7):BSR20194041. doi: 10.1042/BSR20194041 (PMC7364483; doi:10.1042/BSR20194041)
Supplement: Supplementary Tables S1-S7 [file BSR-2019-4041_supp.zip › BSR-2019-4041_suppST6.xls]

Supplemental Table 6 Association analysis of DELncRNAs and DEmRNAs
LncRNAs	LncRNA name	Genes	Gene name	Correlation coefficient	P Value
ENSG00000234714	AC009965.1	ENSG00000135845	PIGC	0.940	0.002
ENSG00000234714	AC009965.1	ENSG00000147894	C9orf72	0.879	0.009
ENSG00000234714	AC009965.1	ENSG00000178125	PPP1R42	0.939	0.002
ENSG00000234714	AC009965.1	ENSG00000180332	KCTD4	0.962	0.001
ENSG00000234714	AC009965.1	ENSG00000196074	SYCP2	0.937	0.002
ENSG00000234714	AC009965.1	ENSG00000143452	HORMAD1	0.863	0.012
ENSG00000234714	AC009965.1	ENSG00000138738	PRDM5	0.973	0.000
ENSG00000234714	AC009965.1	ENSG00000147687	TATDN1	0.850	0.015
ENSG00000234714	AC009965.1	ENSG00000145681	HAPLN1	0.987	0.000
ENSG00000234714	AC009965.1	ENSG00000135976	ANKRD36	0.952	0.001
ENSG00000234714	AC009965.1	ENSG00000213973	ZNF99	0.881	0.009
ENSG00000234714	AC009965.1	ENSG00000152443	ZNF776	0.975	0.000
ENSG00000234714	AC009965.1	ENSG00000155275	TRMT44	0.906	0.005
ENSG00000234714	AC009965.1	ENSG00000127083	OMD	0.949	0.001
ENSG00000234714	AC009965.1	ENSG00000169621	APLF	0.966	0.000
ENSG00000234714	AC009965.1	ENSG00000066557	LRRC40	0.826	0.022
ENSG00000234714	AC009965.1	ENSG00000184517	ZFP1	0.933	0.002
ENSG00000234714	AC009965.1	ENSG00000198028	ZNF560	0.897	0.006
ENSG00000234714	AC009965.1	ENSG00000112304	ACOT13	0.935	0.002
ENSG00000234714	AC009965.1	ENSG00000203734	ECT2L	0.848	0.016
ENSG00000234714	AC009965.1	ENSG00000125149	C16orf70	0.956	0.001
ENSG00000234714	AC009965.1	ENSG00000132554	RGS22	0.929	0.002
ENSG00000234714	AC009965.1	ENSG00000184999	SLC22A10	0.936	0.002
ENSG00000234714	AC009965.1	ENSG00000173947	PIFO	0.954	0.001
ENSG00000234714	AC009965.1	ENSG00000165186	PTCHD1	0.944	0.001
ENSG00000234714	AC009965.1	ENSG00000196109	ZNF676	0.885	0.008
ENSG00000234714	AC009965.1	ENSG00000165899	OTOGL	0.961	0.001
ENSG00000234714	AC009965.1	ENSG00000234284	ZNF879	0.893	0.007
ENSG00000234714	AC009965.1	ENSG00000143552	NUP210L	0.904	0.005
ENSG00000234714	AC009965.1	ENSG00000226430	USP17L7	0.859	0.013
ENSG00000234714	AC009965.1	ENSG00000095627	TDRD1	0.868	0.011
ENSG00000234714	AC009965.1	ENSG00000205301	MGAT4D	0.888	0.008
ENSG00000234714	AC009965.1	ENSG00000115008	IL1A	0.809	0.027
ENSG00000234714	AC009965.1	ENSG00000133131	MORC4	0.823	0.023
ENSG00000234714	AC009965.1	ENSG00000153975	ZUFSP	0.823	0.023
ENSG00000234714	AC009965.1	ENSG00000240857	RDH14	0.952	0.001
ENSG00000234714	AC009965.1	ENSG00000120868	APAF1	0.870	0.011
ENSG00000234714	AC009965.1	ENSG00000169154	GOT1L1	0.897	0.006
ENSG00000234714	AC009965.1	ENSG00000135617	PRADC1	0.908	0.005
ENSG00000234714	AC009965.1	ENSG00000144369	FAM171B	0.959	0.001
ENSG00000234714	AC009965.1	ENSG00000177150	FAM210A	0.963	0.000
ENSG00000234714	AC009965.1	ENSG00000106701	FSD1L	0.924	0.003
ENSG00000234714	AC009965.1	ENSG00000103599	IQCH	0.932	0.002
ENSG00000234714	AC009965.1	ENSG00000151116	UEVLD	0.899	0.006
ENSG00000234714	AC009965.1	ENSG00000114757	PEX5L	0.948	0.001
ENSG00000234714	AC009965.1	ENSG00000172399	MYOZ2	0.903	0.005
ENSG00000234714	AC009965.1	ENSG00000143126	CELSR2	0.868	0.011
ENSG00000234714	AC009965.1	ENSG00000260230	FRRS1L	0.964	0.000
ENSG00000234714	AC009965.1	ENSG00000134897	BIVM	0.854	0.015
ENSG00000234714	AC009965.1	ENSG00000124882	EREG	0.951	0.001
ENSG00000234714	AC009965.1	ENSG00000174606	ANGEL2	0.936	0.002
ENSG00000234714	AC009965.1	ENSG00000196116	TDRD7	0.904	0.005
ENSG00000234714	AC009965.1	ENSG00000169509	CRCT1	0.919	0.003
ENSG00000234714	AC009965.1	ENSG00000154889	MPPE1	0.948	0.001
ENSG00000234714	AC009965.1	ENSG00000100519	PSMC6	0.859	0.013
ENSG00000234714	AC009965.1	ENSG00000154646	TMPRSS15	0.909	0.005
ENSG00000234714	AC009965.1	ENSG00000167524	SGK494	0.893	0.007
ENSG00000234714	AC009965.1	ENSG00000146802	TMEM168	0.960	0.001
ENSG00000234714	AC009965.1	ENSG00000188488	SERPINA5	0.918	0.003
ENSG00000234714	AC009965.1	ENSG00000109929	SC5D	0.928	0.003
ENSG00000234714	AC009965.1	ENSG00000130935	NOL11	0.914	0.004
ENSG00000234714	AC009965.1	ENSG00000154479	CCDC173	0.929	0.003
ENSG00000234714	AC009965.1	ENSG00000166478	ZNF143	0.933	0.002
ENSG00000234714	AC009965.1	ENSG00000175595	ERCC4	0.937	0.002
ENSG00000234714	AC009965.1	ENSG00000164659	KIAA1324L	0.905	0.005
ENSG00000234714	AC009965.1	ENSG00000172244	C5orf34	0.803	0.030
ENSG00000234714	AC009965.1	ENSG00000151287	TEX30	0.950	0.001
ENSG00000234714	AC009965.1	ENSG00000146267	FAXC	0.937	0.002
ENSG00000234714	AC009965.1	ENSG00000178966	RMI1	0.869	0.011
ENSG00000234714	AC009965.1	ENSG00000145354	CISD2	0.811	0.027
ENSG00000234714	AC009965.1	ENSG00000166321	NUDT13	0.871	0.011
ENSG00000234714	AC009965.1	ENSG00000081800	SLC13A1	0.817	0.025
ENSG00000234714	AC009965.1	ENSG00000163145	C1QTNF7	0.911	0.004
ENSG00000234714	AC009965.1	ENSG00000250673	AC097372.1	0.878	0.009
ENSG00000234714	AC009965.1	ENSG00000163746	PLSCR2	0.844	0.017
ENSG00000234714	AC009965.1	ENSG00000121741	ZMYM2	0.895	0.007
ENSG00000234714	AC009965.1	ENSG00000131375	CAPN7	0.871	0.011
ENSG00000234714	AC009965.1	ENSG00000196459	TRAPPC2	0.962	0.001
ENSG00000234714	AC009965.1	ENSG00000130772	MED18	0.922	0.003
ENSG00000234714	AC009965.1	ENSG00000118596	SLC16A7	0.891	0.007
ENSG00000234714	AC009965.1	ENSG00000163492	CCDC141	0.958	0.001
ENSG00000234714	AC009965.1	ENSG00000120658	ENOX1	0.943	0.001
ENSG00000234714	AC009965.1	ENSG00000142065	ZFP14	0.969	0.000
ENSG00000234714	AC009965.1	ENSG00000182816	KRTAP13-2	0.971	0.000
ENSG00000234714	AC009965.1	ENSG00000042781	USH2A	0.855	0.014
ENSG00000234714	AC009965.1	ENSG00000138035	PNPT1	0.951	0.001
ENSG00000234714	AC009965.1	ENSG00000196350	ZNF729	0.885	0.008
ENSG00000234714	AC009965.1	ENSG00000120756	PLS1	0.880	0.009
ENSG00000234714	AC009965.1	ENSG00000125851	PCSK2	0.986	0.000
ENSG00000234714	AC009965.1	ENSG00000197191	CYSRT1	0.917	0.004
ENSG00000234714	AC009965.1	ENSG00000198000	NOL8	0.950	0.001
ENSG00000234714	AC009965.1	ENSG00000146233	CYP39A1	0.839	0.018
ENSG00000234714	AC009965.1	ENSG00000186007	LEMD1	0.830	0.021
ENSG00000234714	AC009965.1	ENSG00000140525	FANCI	0.960	0.001
ENSG00000234714	AC009965.1	ENSG00000141447	OSBPL1A	0.831	0.021
ENSG00000234714	AC009965.1	ENSG00000089053	ANAPC5	0.935	0.002
ENSG00000234714	AC009965.1	ENSG00000091128	LAMB4	0.967	0.000
ENSG00000234714	AC009965.1	ENSG00000232030	MAGEB6P1	0.865	0.012
ENSG00000234714	AC009965.1	ENSG00000168944	CEP120	0.920	0.003
ENSG00000234714	AC009965.1	ENSG00000009844	VTA1	0.842	0.017
ENSG00000234714	AC009965.1	ENSG00000253148	RGS21	0.927	0.003
ENSG00000234714	AC009965.1	ENSG00000165078	CPA6	0.838	0.019
ENSG00000234714	AC009965.1	ENSG00000180776	ZDHHC20	0.918	0.004
ENSG00000234714	AC009965.1	ENSG00000155660	PDIA4	0.900	0.006
ENSG00000234714	AC009965.1	ENSG00000277481	PKD1L3	0.836	0.019
ENSG00000234714	AC009965.1	ENSG00000239305	RNF103	0.962	0.001
ENSG00000234714	AC009965.1	ENSG00000185250	PPIL6	0.857	0.014
ENSG00000234714	AC009965.1	ENSG00000158691	ZSCAN12	0.915	0.004
ENSG00000234714	AC009965.1	ENSG00000182053	TRIM49B	0.831	0.021
ENSG00000234714	AC009965.1	ENSG00000204889	KRT40	0.867	0.011
ENSG00000234714	AC009965.1	ENSG00000178385	PLEKHM3	0.951	0.001
ENSG00000234714	AC009965.1	ENSG00000132530	XAF1	0.825	0.022
ENSG00000234714	AC009965.1	ENSG00000121211	MND1	0.857	0.014
ENSG00000234714	AC009965.1	ENSG00000129292	PHF20L1	0.968	0.000
ENSG00000234714	AC009965.1	ENSG00000163297	ANTXR2	0.935	0.002
ENSG00000234714	AC009965.1	ENSG00000140043	PTGR2	0.935	0.002
ENSG00000234714	AC009965.1	ENSG00000188227	ZNF793	0.948	0.001
ENSG00000234714	AC009965.1	ENSG00000153093	ACOXL	0.837	0.019
ENSG00000234714	AC009965.1	ENSG00000188738	FSIP2	0.967	0.000
ENSG00000234714	AC009965.1	ENSG00000145700	ANKRD31	0.903	0.005
ENSG00000234714	AC009965.1	ENSG00000185900	POMK	0.870	0.011
ENSG00000234714	AC009965.1	ENSG00000127515	OR7A10	0.903	0.005
ENSG00000234714	AC009965.1	ENSG00000158553	POM121L2	0.955	0.001
ENSG00000234714	AC009965.1	ENSG00000124614	RPS10	0.924	0.003
ENSG00000234714	AC009965.1	ENSG00000119285	HEATR1	0.846	0.016
ENSG00000234714	AC009965.1	ENSG00000086598	TMED2	0.801	0.030
ENSG00000234714	AC009965.1	ENSG00000112029	FBXO5	0.889	0.007
ENSG00000234714	AC009965.1	ENSG00000133119	RFC3	0.847	0.016
ENSG00000234714	AC009965.1	ENSG00000134690	CDCA8	0.878	0.009
ENSG00000234714	AC009965.1	ENSG00000196526	AFAP1	0.852	0.015
ENSG00000234714	AC009965.1	ENSG00000232382	OR5K1	0.929	0.002
ENSG00000234714	AC009965.1	ENSG00000135905	DOCK10	0.851	0.015
ENSG00000234714	AC009965.1	ENSG00000205464	ATP6AP1L	0.962	0.001
ENSG00000234714	AC009965.1	ENSG00000004766	VPS50	0.902	0.006
ENSG00000234714	AC009965.1	ENSG00000123124	WWP1	0.916	0.004
ENSG00000234714	AC009965.1	ENSG00000138813	C4orf17	0.880	0.009
ENSG00000234714	AC009965.1	ENSG00000118242	MREG	0.918	0.004
ENSG00000234714	AC009965.1	ENSG00000079332	SAR1A	0.941	0.002
ENSG00000234714	AC009965.1	ENSG00000132305	IMMT	0.937	0.002
ENSG00000234714	AC009965.1	ENSG00000204671	IL31	0.911	0.004
ENSG00000234714	AC009965.1	ENSG00000115267	IFIH1	0.885	0.008
ENSG00000234714	AC009965.1	ENSG00000112706	IMPG1	0.894	0.007
ENSG00000234714	AC009965.1	ENSG00000058056	USP13	0.925	0.003
ENSG00000234714	AC009965.1	ENSG00000183696	UPP1	0.815	0.025
ENSG00000234714	AC009965.1	ENSG00000106125	MINDY4	0.849	0.016
ENSG00000234714	AC009965.1	ENSG00000152213	ARL11	0.869	0.011
ENSG00000234714	AC009965.1	ENSG00000065183	WDR3	0.830	0.021
ENSG00000234714	AC009965.1	ENSG00000144935	TRPC1	0.837	0.019
ENSG00000234714	AC009965.1	ENSG00000235453	SMIM27	0.887	0.008
ENSG00000234714	AC009965.1	ENSG00000153933	DGKE	0.920	0.003
ENSG00000234714	AC009965.1	ENSG00000145808	ADAMTS19	0.822	0.023
ENSG00000234714	AC009965.1	ENSG00000169291	SHE	0.817	0.025
ENSG00000234714	AC009965.1	ENSG00000148019	CEP78	0.949	0.001
ENSG00000234714	AC009965.1	ENSG00000165392	WRN	0.922	0.003
ENSG00000234714	AC009965.1	ENSG00000196511	TPK1	0.906	0.005
ENSG00000234714	AC009965.1	ENSG00000170605	OR9K2	0.854	0.014
ENSG00000234714	AC009965.1	ENSG00000100479	POLE2	0.866	0.012
ENSG00000234714	AC009965.1	ENSG00000007908	SELE	0.915	0.004
ENSG00000234714	AC009965.1	ENSG00000010539	ZNF200	0.882	0.009
ENSG00000234714	AC009965.1	ENSG00000111361	EIF2B1	0.901	0.006
ENSG00000234714	AC009965.1	ENSG00000196381	ZNF781	0.835	0.020
ENSG00000234714	AC009965.1	ENSG00000197343	ZNF655	0.826	0.022
ENSG00000234714	AC009965.1	ENSG00000133640	LRRIQ1	0.923	0.003
ENSG00000234714	AC009965.1	ENSG00000107443	CCNJ	0.890	0.007
ENSG00000234714	AC009965.1	ENSG00000005810	MYCBP2	0.889	0.007
ENSG00000234714	AC009965.1	ENSG00000136010	ALDH1L2	0.872	0.010
ENSG00000234714	AC009965.1	ENSG00000163576	EFHB	0.872	0.011
ENSG00000234714	AC009965.1	ENSG00000108599	AKAP10	0.836	0.019
ENSG00000234714	AC009965.1	ENSG00000115540	MOB4	0.886	0.008
ENSG00000234714	AC009965.1	ENSG00000104635	SLC39A14	0.818	0.025
ENSG00000234714	AC009965.1	ENSG00000138190	EXOC6	0.839	0.018
ENSG00000234714	AC009965.1	ENSG00000255408	PCDHA3	0.893	0.007
ENSG00000234714	AC009965.1	ENSG00000167637	ZNF283	0.847	0.016
ENSG00000234714	AC009965.1	ENSG00000074935	TUBE1	0.908	0.005
ENSG00000234714	AC009965.1	ENSG00000163743	RCHY1	0.939	0.002
ENSG00000234714	AC009965.1	ENSG00000110172	CHORDC1	0.942	0.001
ENSG00000234714	AC009965.1	ENSG00000113838	TBCCD1	0.854	0.014
ENSG00000234714	AC009965.1	ENSG00000006831	ADIPOR2	0.871	0.011
ENSG00000234714	AC009965.1	ENSG00000073803	MAP3K13	0.971	0.000
ENSG00000234714	AC009965.1	ENSG00000119048	UBE2B	0.914	0.004
ENSG00000234714	AC009965.1	ENSG00000120616	EPC1	0.834	0.020
ENSG00000234714	AC009965.1	ENSG00000139192	TAPBPL	0.809	0.028
ENSG00000234714	AC009965.1	ENSG00000136155	SCEL	0.911	0.004
ENSG00000234714	AC009965.1	ENSG00000155026	RSPH10B	0.822	0.023
ENSG00000234714	AC009965.1	ENSG00000164649	CDCA7L	0.880	0.009
ENSG00000234714	AC009965.1	ENSG00000162643	WDR63	0.906	0.005
ENSG00000234714	AC009965.1	ENSG00000156925	ZIC3	0.937	0.002
ENSG00000234714	AC009965.1	ENSG00000109790	KLHL5	0.890	0.007
ENSG00000234714	AC009965.1	ENSG00000154957	ZNF18	0.854	0.015
ENSG00000234714	AC009965.1	ENSG00000140092	FBLN5	0.883	0.008
ENSG00000234714	AC009965.1	ENSG00000255501	CARD18	0.917	0.004
ENSG00000234714	AC009965.1	ENSG00000157349	DDX19B	0.831	0.021
ENSG00000234714	AC009965.1	ENSG00000197309	OR10D3	0.918	0.004
ENSG00000234714	AC009965.1	ENSG00000146352	CLVS2	0.891	0.007
ENSG00000234714	AC009965.1	ENSG00000197603	C5orf42	0.898	0.006
ENSG00000234714	AC009965.1	ENSG00000101966	XIAP	0.865	0.012
ENSG00000234714	AC009965.1	ENSG00000164418	GRIK2	0.914	0.004
ENSG00000234714	AC009965.1	ENSG00000166133	RPUSD2	0.838	0.018
ENSG00000234714	AC009965.1	ENSG00000078098	FAP	0.830	0.021
ENSG00000234714	AC009965.1	ENSG00000065491	TBC1D22B	0.911	0.004
ENSG00000234714	AC009965.1	ENSG00000144824	PHLDB2	0.925	0.003
ENSG00000234714	AC009965.1	ENSG00000176371	ZSCAN2	0.866	0.012
ENSG00000234714	AC009965.1	ENSG00000068489	PRR11	0.855	0.014
ENSG00000234714	AC009965.1	ENSG00000196081	ZNF724	0.893	0.007
ENSG00000234714	AC009965.1	ENSG00000180440	SERTM1	0.808	0.028
ENSG00000234714	AC009965.1	ENSG00000121988	ZRANB3	0.812	0.027
ENSG00000234714	AC009965.1	ENSG00000181896	ZNF101	0.919	0.003
ENSG00000234714	AC009965.1	ENSG00000148606	POLR3A	0.922	0.003
ENSG00000234714	AC009965.1	ENSG00000158604	TMED4	0.875	0.010
ENSG00000234714	AC009965.1	ENSG00000121005	CRISPLD1	0.869	0.011
ENSG00000234714	AC009965.1	ENSG00000150361	KLHL1	0.879	0.009
ENSG00000234714	AC009965.1	ENSG00000135655	USP15	0.947	0.001
ENSG00000234714	AC009965.1	ENSG00000177489	OR2G2	0.894	0.007
ENSG00000234714	AC009965.1	ENSG00000213214	ARHGEF35	0.837	0.019
ENSG00000234714	AC009965.1	ENSG00000171234	UGT2B7	0.959	0.001
ENSG00000234714	AC009965.1	ENSG00000198742	SMURF1	0.931	0.002
ENSG00000234714	AC009965.1	ENSG00000112818	MEP1A	0.830	0.021
ENSG00000234714	AC009965.1	ENSG00000164100	NDST3	0.937	0.002
ENSG00000234714	AC009965.1	ENSG00000198650	TAT	0.871	0.011
ENSG00000234714	AC009965.1	ENSG00000090402	SI	0.874	0.010
ENSG00000234714	AC009965.1	ENSG00000133794	ARNTL	0.878	0.009
ENSG00000234714	AC009965.1	ENSG00000165716	FAM69B	0.819	0.024
ENSG00000234714	AC009965.1	ENSG00000150893	FREM2	0.935	0.002
ENSG00000234714	AC009965.1	ENSG00000102794	ACOD1	0.833	0.020
ENSG00000234714	AC009965.1	ENSG00000170542	SERPINB9	0.835	0.019
ENSG00000234714	AC009965.1	ENSG00000010810	FYN	0.818	0.025
ENSG00000234714	AC009965.1	ENSG00000152926	ZNF117	0.828	0.021
ENSG00000234714	AC009965.1	ENSG00000150627	WDR17	0.868	0.011
ENSG00000234714	AC009965.1	ENSG00000197601	FAR1	0.865	0.012
ENSG00000234714	AC009965.1	ENSG00000005471	ABCB4	0.828	0.021
ENSG00000234714	AC009965.1	ENSG00000183671	GPR1	0.802	0.030
ENSG00000234714	AC009965.1	ENSG00000151806	GUF1	0.948	0.001
ENSG00000234714	AC009965.1	ENSG00000135297	MTO1	0.958	0.001
ENSG00000234714	AC009965.1	ENSG00000118473	SGIP1	0.840	0.018
ENSG00000234714	AC009965.1	ENSG00000196553	CCDC196	0.801	0.031
ENSG00000234714	AC009965.1	ENSG00000205208	C4orf46	0.906	0.005
ENSG00000234714	AC009965.1	ENSG00000075945	KIFAP3	0.820	0.024
ENSG00000234714	AC009965.1	ENSG00000215712	TMEM242	0.862	0.013
ENSG00000234714	AC009965.1	ENSG00000139160	ETFBKMT	0.923	0.003
ENSG00000234714	AC009965.1	ENSG00000177707	NECTIN3	0.874	0.010
ENSG00000234714	AC009965.1	ENSG00000216937	CCDC7	0.843	0.017
ENSG00000234714	AC009965.1	ENSG00000111452	ADGRD1	0.883	0.008
ENSG00000234714	AC009965.1	ENSG00000114670	NEK11	0.821	0.023
ENSG00000234714	AC009965.1	ENSG00000165637	VDAC2	0.871	0.011
ENSG00000234714	AC009965.1	ENSG00000104643	MTMR9	0.910	0.004
ENSG00000234714	AC009965.1	ENSG00000135312	HTR1B	0.827	0.022
ENSG00000234714	AC009965.1	ENSG00000102595	UGGT2	0.970	0.000
ENSG00000234714	AC009965.1	ENSG00000105877	DNAH11	0.898	0.006
ENSG00000234714	AC009965.1	ENSG00000138036	DYNC2LI1	0.844	0.017
ENSG00000234714	AC009965.1	ENSG00000197584	KCNMB2	0.838	0.019
ENSG00000234714	AC009965.1	ENSG00000015568	RGPD5	0.953	0.001
ENSG00000234714	AC009965.1	ENSG00000176273	SLC35G1	0.856	0.014
ENSG00000234714	AC009965.1	ENSG00000124613	ZNF391	0.809	0.028
ENSG00000234714	AC009965.1	ENSG00000149308	NPAT	0.867	0.012
ENSG00000234714	AC009965.1	ENSG00000130150	MOSPD2	0.863	0.012
ENSG00000234714	AC009965.1	ENSG00000147606	SLC26A7	0.826	0.022
ENSG00000234714	AC009965.1	ENSG00000152749	GPR180	0.883	0.008
ENSG00000234714	AC009965.1	ENSG00000241224	C3orf85	0.870	0.011
ENSG00000234714	AC009965.1	ENSG00000165076	PRSS37	0.820	0.024
ENSG00000234714	AC009965.1	ENSG00000169490	TM2D2	0.812	0.026
ENSG00000234714	AC009965.1	ENSG00000128951	DUT	0.844	0.017
ENSG00000234714	AC009965.1	ENSG00000106799	TGFBR1	0.849	0.016
ENSG00000234714	AC009965.1	ENSG00000113593	PPWD1	0.837	0.019
ENSG00000234714	AC009965.1	ENSG00000069248	NUP133	0.876	0.010
ENSG00000234714	AC009965.1	ENSG00000120539	MASTL	0.812	0.027
ENSG00000234714	AC009965.1	ENSG00000198721	ECI2	0.817	0.025
ENSG00000234714	AC009965.1	ENSG00000076382	SPAG5	0.827	0.022
ENSG00000234714	AC009965.1	ENSG00000177842	ZNF620	0.839	0.018
ENSG00000234714	AC009965.1	ENSG00000134762	DSC3	0.926	0.003
ENSG00000234714	AC009965.1	ENSG00000097096	SYDE2	0.870	0.011
ENSG00000234714	AC009965.1	ENSG00000065135	GNAI3	0.857	0.014
ENSG00000234714	AC009965.1	ENSG00000117569	PTBP2	0.878	0.009
ENSG00000234714	AC009965.1	ENSG00000125945	ZNF436	0.805	0.029
ENSG00000234714	AC009965.1	ENSG00000137804	NUSAP1	0.818	0.025
ENSG00000234714	AC009965.1	ENSG00000170776	AKAP13	0.801	0.030
ENSG00000234714	AC009965.1	ENSG00000171481	OR1L3	0.824	0.023
ENSG00000234714	AC009965.1	ENSG00000184933	OR6A2	0.843	0.017
ENSG00000234714	AC009965.1	ENSG00000168255	POLR2J3	0.800	0.031
ENSG00000234714	AC009965.1	ENSG00000152620	NADK2	0.812	0.027
ENSG00000234714	AC009965.1	ENSG00000073417	PDE8A	0.870	0.011
ENSG00000234714	AC009965.1	ENSG00000166037	CEP57	0.845	0.017
ENSG00000234714	AC009965.1	ENSG00000163666	HESX1	0.842	0.017
ENSG00000234714	AC009965.1	ENSG00000091409	ITGA6	0.960	0.001
ENSG00000234714	AC009965.1	ENSG00000140199	SLC12A6	0.835	0.019
ENSG00000234714	AC009965.1	ENSG00000244122	UGT1A7	0.859	0.013
ENSG00000234714	AC009965.1	ENSG00000134545	KLRC1	0.846	0.016
ENSG00000234714	AC009965.1	ENSG00000184465	WDR27	0.822	0.023
ENSG00000234714	AC009965.1	ENSG00000049449	RCN1	0.935	0.002
ENSG00000234714	AC009965.1	ENSG00000100601	ALKBH1	0.865	0.012
ENSG00000234714	AC009965.1	ENSG00000178904	DPY19L3	0.896	0.006
ENSG00000234714	AC009965.1	ENSG00000179869	ABCA13	0.877	0.010
ENSG00000234714	AC009965.1	ENSG00000127328	RAB3IP	0.887	0.008
ENSG00000234714	AC009965.1	ENSG00000172292	CERS6	0.916	0.004
ENSG00000234714	AC009965.1	ENSG00000130300	PLVAP	0.894	0.007
ENSG00000234714	AC009965.1	ENSG00000221995	TIAF1	0.841	0.018
ENSG00000234714	AC009965.1	ENSG00000114019	AMOTL2	0.816	0.025
ENSG00000234714	AC009965.1	ENSG00000136492	BRIP1	0.909	0.005
ENSG00000234714	AC009965.1	ENSG00000268104	SLC6A14	0.941	0.002
ENSG00000234714	AC009965.1	ENSG00000148180	GSN	0.921	0.003
ENSG00000234714	AC009965.1	ENSG00000164796	CSMD3	0.840	0.018
ENSG00000234714	AC009965.1	ENSG00000116745	RPE65	0.858	0.014
ENSG00000234714	AC009965.1	ENSG00000169851	PCDH7	0.807	0.028
ENSG00000234714	AC009965.1	ENSG00000095951	HIVEP1	0.909	0.005
ENSG00000234714	AC009965.1	ENSG00000131374	TBC1D5	0.887	0.008
ENSG00000234714	AC009965.1	ENSG00000164171	ITGA2	0.812	0.027
ENSG00000234714	AC009965.1	ENSG00000184698	OR51M1	0.813	0.026
ENSG00000234714	AC009965.1	ENSG00000184220	CMSS1	0.942	0.002
ENSG00000234714	AC009965.1	ENSG00000275835	TUBGCP5	0.888	0.008
ENSG00000234714	AC009965.1	ENSG00000139971	C14orf37	0.839	0.018
ENSG00000234714	AC009965.1	ENSG00000184277	TM2D3	0.909	0.005
ENSG00000234714	AC009965.1	ENSG00000152558	TMEM123	0.850	0.016
ENSG00000234714	AC009965.1	ENSG00000141198	TOM1L1	0.869	0.011
ENSG00000234714	AC009965.1	ENSG00000173809	TDRD12	0.884	0.008
ENSG00000234714	AC009965.1	ENSG00000164542	KIAA0895	0.873	0.010
ENSG00000234714	AC009965.1	ENSG00000172159	FRMD3	0.956	0.001
ENSG00000234714	AC009965.1	ENSG00000057608	GDI2	0.827	0.022
ENSG00000234714	AC009965.1	ENSG00000122783	C7orf49	0.836	0.019
ENSG00000234714	AC009965.1	ENSG00000115919	KYNU	0.907	0.005
ENSG00000234714	AC009965.1	ENSG00000104324	CPQ	0.910	0.004
ENSG00000234714	AC009965.1	ENSG00000137561	TTPA	0.862	0.013
ENSG00000234714	AC009965.1	ENSG00000139505	MTMR6	0.947	0.001
ENSG00000234714	AC009965.1	ENSG00000100890	KIAA0391	0.801	0.030
ENSG00000234714	AC009965.1	ENSG00000164124	TMEM144	0.838	0.019
ENSG00000234714	AC009965.1	ENSG00000198799	LRIG2	0.851	0.015
ENSG00000234714	AC009965.1	ENSG00000159593	NAE1	0.856	0.014
ENSG00000234714	AC009965.1	ENSG00000040199	PHLPP2	0.850	0.015
ENSG00000234714	AC009965.1	ENSG00000197496	SLC2A10	0.906	0.005
ENSG00000234714	AC009965.1	ENSG00000108786	HSD17B1	0.845	0.017
ENSG00000234714	AC009965.1	ENSG00000143183	TMCO1	0.923	0.003
ENSG00000234714	AC009965.1	ENSG00000196678	ERI2	0.925	0.003
ENSG00000234714	AC009965.1	ENSG00000123700	KCNJ2	0.881	0.009
ENSG00000234714	AC009965.1	ENSG00000134419	RPS15A	0.882	0.009
ENSG00000234714	AC009965.1	ENSG00000170927	PKHD1	0.962	0.001
ENSG00000234714	AC009965.1	ENSG00000104381	GDAP1	0.936	0.002
ENSG00000234714	AC009965.1	ENSG00000129559	NEDD8	0.852	0.015
ENSG00000234714	AC009965.1	ENSG00000055917	PUM2	0.874	0.010
ENSG00000234714	AC009965.1	ENSG00000164548	TRA2A	0.828	0.021
ENSG00000234714	AC009965.1	ENSG00000129003	VPS13C	0.805	0.029
ENSG00000234714	AC009965.1	ENSG00000120053	GOT1	0.821	0.024
ENSG00000234714	AC009965.1	ENSG00000082701	GSK3B	0.924	0.003
ENSG00000234714	AC009965.1	ENSG00000100445	SDR39U1	0.824	0.023
ENSG00000234714	AC009965.1	ENSG00000153113	CAST	0.833	0.020
ENSG00000234714	AC009965.1	ENSG00000095574	IKZF5	0.800	0.031
ENSG00000234714	AC009965.1	ENSG00000071537	SEL1L	0.858	0.014
ENSG00000234714	AC009965.1	ENSG00000148053	NTRK2	0.896	0.006
ENSG00000234714	AC009965.1	ENSG00000065371	ROPN1	0.877	0.010
ENSG00000234714	AC009965.1	ENSG00000147536	GINS4	0.890	0.007
ENSG00000234714	AC009965.1	ENSG00000139292	LGR5	0.812	0.027
ENSG00000234714	AC009965.1	ENSG00000115970	THADA	0.920	0.003
ENSG00000234714	AC009965.1	ENSG00000176153	GPX2	0.858	0.013
ENSG00000234714	AC009965.1	ENSG00000119608	PROX2	0.921	0.003
ENSG00000234714	AC009965.1	ENSG00000137462	TLR2	0.857	0.014
ENSG00000234714	AC009965.1	ENSG00000184860	SDR42E1	0.864	0.012
ENSG00000234714	AC009965.1	ENSG00000162769	FLVCR1	0.857	0.014
ENSG00000234714	AC009965.1	ENSG00000108443	RPS6KB1	0.934	0.002
ENSG00000234714	AC009965.1	ENSG00000116120	FARSB	0.848	0.016
ENSG00000234714	AC009965.1	ENSG00000172339	ALG14	0.897	0.006
ENSG00000234714	AC009965.1	ENSG00000172752	COL6A5	0.960	0.001
ENSG00000234714	AC009965.1	ENSG00000180697	C3orf22	0.887	0.008
ENSG00000234714	AC009965.1	ENSG00000235710	AL109810.2	0.897	0.006
ENSG00000234714	AC009965.1	ENSG00000264424	MYH4	0.867	0.012
ENSG00000234714	AC009965.1	ENSG00000181634	TNFSF15	0.882	0.009
ENSG00000234714	AC009965.1	ENSG00000109320	NFKB1	0.845	0.017
ENSG00000234714	AC009965.1	ENSG00000157240	FZD1	0.967	0.000
ENSG00000234714	AC009965.1	ENSG00000172215	CXCR6	0.808	0.028
ENSG00000234714	AC009965.1	ENSG00000086848	ALG9	0.845	0.017
ENSG00000234714	AC009965.1	ENSG00000100490	CDKL1	0.894	0.007
ENSG00000234714	AC009965.1	ENSG00000178700	DHFR2	0.929	0.002
ENSG00000234714	AC009965.1	ENSG00000099942	CRKL	0.886	0.008
ENSG00000234714	AC009965.1	ENSG00000144642	RBMS3	0.825	0.022
ENSG00000234714	AC009965.1	ENSG00000162782	TDRD5	0.806	0.028
ENSG00000234714	AC009965.1	ENSG00000130844	ZNF331	0.913	0.004
ENSG00000234714	AC009965.1	ENSG00000081237	PTPRC	0.904	0.005
ENSG00000234714	AC009965.1	ENSG00000137074	APTX	0.876	0.010
ENSG00000234714	AC009965.1	ENSG00000013503	POLR3B	0.887	0.008
ENSG00000234714	AC009965.1	ENSG00000163738	MTHFD2L	0.811	0.027
ENSG00000234714	AC009965.1	ENSG00000164823	OSGIN2	0.867	0.012
ENSG00000234714	AC009965.1	ENSG00000242550	SERPINB10	0.868	0.011
ENSG00000234714	AC009965.1	ENSG00000152217	SETBP1	0.927	0.003
ENSG00000234714	AC009965.1	ENSG00000089597	GANAB	0.836	0.019
ENSG00000234714	AC009965.1	ENSG00000092470	WDR76	0.863	0.012
ENSG00000234714	AC009965.1	ENSG00000134539	KLRD1	0.889	0.007
ENSG00000234714	AC009965.1	ENSG00000148773	MKI67	0.855	0.014
ENSG00000234714	AC009965.1	ENSG00000008277	ADAM22	0.863	0.012
ENSG00000234714	AC009965.1	ENSG00000124818	OPN5	0.831	0.021
ENSG00000234714	AC009965.1	ENSG00000155561	NUP205	0.877	0.010
ENSG00000234714	AC009965.1	ENSG00000076685	NT5C2	0.857	0.014
ENSG00000234714	AC009965.1	ENSG00000127314	RAP1B	0.880	0.009
ENSG00000234714	AC009965.1	ENSG00000137714	FDX1	0.892	0.007
ENSG00000234714	AC009965.1	ENSG00000172113	NME6	0.812	0.027
ENSG00000234714	AC009965.1	ENSG00000153201	RANBP2	0.838	0.019
ENSG00000234714	AC009965.1	ENSG00000114648	KLHL18	0.871	0.011
ENSG00000234714	AC009965.1	ENSG00000141934	PLPP2	0.890	0.007
ENSG00000234714	AC009965.1	ENSG00000214013	GANC	0.905	0.005
ENSG00000234714	AC009965.1	ENSG00000197555	SIPA1L1	0.834	0.020
ENSG00000234714	AC009965.1	ENSG00000167984	NLRC3	0.861	0.013
ENSG00000234714	AC009965.1	ENSG00000135413	LACRT	0.862	0.013
ENSG00000234714	AC009965.1	ENSG00000111490	TBC1D30	0.828	0.021
ENSG00000234714	AC009965.1	ENSG00000112116	IL17F	0.810	0.027
ENSG00000234714	AC009965.1	ENSG00000144815	NXPE3	0.876	0.010
ENSG00000234714	AC009965.1	ENSG00000186908	ZDHHC17	0.820	0.024
ENSG00000234714	AC009965.1	ENSG00000185385	OR7A17	0.910	0.004
ENSG00000234714	AC009965.1	ENSG00000174145	NWD2	0.894	0.007
ENSG00000234714	AC009965.1	ENSG00000129493	HEATR5A	0.904	0.005
ENSG00000234714	AC009965.1	ENSG00000174990	CA5A	0.853	0.015
ENSG00000234714	AC009965.1	ENSG00000083099	LYRM2	0.938	0.002
ENSG00000234714	AC009965.1	ENSG00000140386	SCAPER	0.818	0.025
ENSG00000234714	AC009965.1	ENSG00000136856	SLC2A8	0.801	0.031
ENSG00000234714	AC009965.1	ENSG00000161021	MAML1	0.817	0.025
ENSG00000234714	AC009965.1	ENSG00000122966	CIT	0.861	0.013
ENSG00000234714	AC009965.1	ENSG00000168827	GFM1	0.895	0.007
ENSG00000234714	AC009965.1	ENSG00000121390	PSPC1	0.848	0.016
ENSG00000234714	AC009965.1	ENSG00000188559	RALGAPA2	0.930	0.002
ENSG00000234714	AC009965.1	ENSG00000124731	TREM1	0.913	0.004
ENSG00000234714	AC009965.1	ENSG00000153832	FBXO36	0.825	0.022
ENSG00000234714	AC009965.1	ENSG00000182963	GJC1	0.877	0.010
ENSG00000234714	AC009965.1	ENSG00000164466	SFXN1	0.840	0.018
ENSG00000234714	AC009965.1	ENSG00000100154	TTC28	0.872	0.010
ENSG00000234714	AC009965.1	ENSG00000174428	GTF2IRD2B	0.952	0.001
ENSG00000234714	AC009965.1	ENSG00000171262	FAM98B	0.845	0.017
ENSG00000234714	AC009965.1	ENSG00000006007	GDE1	0.850	0.015
ENSG00000234714	AC009965.1	ENSG00000187231	SESTD1	0.828	0.021
ENSG00000234714	AC009965.1	ENSG00000213516	RBMXL1	0.894	0.007
ENSG00000234714	AC009965.1	ENSG00000086065	CHMP5	0.862	0.013
ENSG00000234714	AC009965.1	ENSG00000264522	OTUD7B	0.803	0.030
ENSG00000234714	AC009965.1	ENSG00000086300	SNX10	0.826	0.022
ENSG00000234714	AC009965.1	ENSG00000139618	BRCA2	0.818	0.025
ENSG00000234714	AC009965.1	ENSG00000100578	KIAA0586	0.824	0.023
ENSG00000234714	AC009965.1	ENSG00000183486	MX2	0.919	0.003
ENSG00000234714	AC009965.1	ENSG00000157445	CACNA2D3	0.938	0.002
ENSG00000234714	AC009965.1	ENSG00000175344	CHRNA7	0.916	0.004
ENSG00000234714	AC009965.1	ENSG00000088854	C20orf194	0.877	0.010
ENSG00000234714	AC009965.1	ENSG00000108055	SMC3	0.867	0.011
ENSG00000234714	AC009965.1	ENSG00000164483	SAMD3	0.902	0.005
ENSG00000234714	AC009965.1	ENSG00000143156	NME7	0.858	0.013
ENSG00000234714	AC009965.1	ENSG00000178075	GRAMD1C	0.833	0.020
ENSG00000234714	AC009965.1	ENSG00000145241	CENPC	0.926	0.003
ENSG00000234714	AC009965.1	ENSG00000143442	POGZ	0.814	0.026
ENSG00000234714	AC009965.1	ENSG00000004948	CALCR	0.801	0.030
ENSG00000234714	AC009965.1	ENSG00000119041	GTF3C3	0.954	0.001
ENSG00000234714	AC009965.1	ENSG00000196482	ESRRG	0.842	0.017
ENSG00000234714	AC009965.1	ENSG00000128731	HERC2	0.888	0.008
ENSG00000234714	AC009965.1	ENSG00000169071	ROR2	0.808	0.028
ENSG00000234714	AC009965.1	ENSG00000074695	LMAN1	0.912	0.004
ENSG00000234714	AC009965.1	ENSG00000168297	PXK	0.856	0.014
ENSG00000234714	AC009965.1	ENSG00000164106	SCRG1	0.831	0.020
ENSG00000234714	AC009965.1	ENSG00000198223	CSF2RA	0.840	0.018
ENSG00000234714	AC009965.1	ENSG00000109743	BST1	0.863	0.012
ENSG00000234714	AC009965.1	ENSG00000197265	GTF2E2	0.871	0.011
ENSG00000234714	AC009965.1	ENSG00000137693	YAP1	0.806	0.029
ENSG00000234714	AC009965.1	ENSG00000101435	CST9L	0.809	0.028
ENSG00000234714	AC009965.1	ENSG00000118579	MED28	0.837	0.019
ENSG00000234714	AC009965.1	ENSG00000115841	RMDN2	0.850	0.015
ENSG00000234714	AC009965.1	ENSG00000214029	ZNF891	0.930	0.002
ENSG00000234714	AC009965.1	ENSG00000180347	CCDC129	0.805	0.029
ENSG00000234714	AC009965.1	ENSG00000118246	FASTKD2	0.835	0.019
ENSG00000234714	AC009965.1	ENSG00000090054	SPTLC1	0.824	0.023
ENSG00000234714	AC009965.1	ENSG00000007062	PROM1	0.889	0.007
ENSG00000234714	AC009965.1	ENSG00000056586	RC3H2	0.893	0.007
ENSG00000234714	AC009965.1	ENSG00000102053	ZC3H12B	0.891	0.007
ENSG00000234714	AC009965.1	ENSG00000170477	KRT4	0.931	0.002
ENSG00000234714	AC009965.1	ENSG00000162695	SLC30A7	0.852	0.015
ENSG00000234714	AC009965.1	ENSG00000138600	SPPL2A	0.830	0.021
ENSG00000234714	AC009965.1	ENSG00000068885	IFT80	0.837	0.019
ENSG00000234714	AC009965.1	ENSG00000126814	TRMT5	0.852	0.015
ENSG00000234714	AC009965.1	ENSG00000198265	HELZ	0.830	0.021
ENSG00000234714	AC009965.1	ENSG00000122133	PAEP	0.848	0.016
ENSG00000234714	AC009965.1	ENSG00000015153	YAF2	0.869	0.011
ENSG00000234714	AC009965.1	ENSG00000155886	SLC24A2	0.825	0.022
ENSG00000234714	AC009965.1	ENSG00000100359	SGSM3	0.814	0.026
ENSG00000234714	AC009965.1	ENSG00000157214	STEAP2	0.839	0.018
ENSG00000234714	AC009965.1	ENSG00000163689	C3orf67	0.883	0.008
ENSG00000234714	AC009965.1	ENSG00000124588	NQO2	0.848	0.016
ENSG00000234714	AC009965.1	ENSG00000134262	AP4B1	0.875	0.010
ENSG00000234714	AC009965.1	ENSG00000133424	LARGE1	0.853	0.015
ENSG00000234714	AC009965.1	ENSG00000115415	STAT1	0.972	0.000
ENSG00000234714	AC009965.1	ENSG00000168395	ING5	0.855	0.014
ENSG00000234714	AC009965.1	ENSG00000158286	RNF207	0.869	0.011
ENSG00000234714	AC009965.1	ENSG00000181666	HKR1	0.912	0.004
ENSG00000234714	AC009965.1	ENSG00000137210	TMEM14B	0.803	0.030
ENSG00000234714	AC009965.1	ENSG00000115464	USP34	0.879	0.009
ENSG00000234714	AC009965.1	ENSG00000107611	CUBN	0.873	0.010
ENSG00000234714	AC009965.1	ENSG00000137819	PAQR5	0.909	0.005
ENSG00000234714	AC009965.1	ENSG00000132356	PRKAA1	0.833	0.020
ENSG00000234714	AC009965.1	ENSG00000066135	KDM4A	0.837	0.019
ENSG00000234714	AC009965.1	ENSG00000123066	MED13L	0.950	0.001
ENSG00000234714	AC009965.1	ENSG00000143815	LBR	0.831	0.021
ENSG00000234714	AC009965.1	ENSG00000152359	POC5	0.828	0.021
ENSG00000234714	AC009965.1	ENSG00000164066	INTU	0.865	0.012
ENSG00000234714	AC009965.1	ENSG00000129515	SNX6	0.866	0.012
ENSG00000234714	AC009965.1	ENSG00000110060	PUS3	0.887	0.008
ENSG00000234714	AC009965.1	ENSG00000156687	UNC5D	0.823	0.023
ENSG00000234714	AC009965.1	ENSG00000158092	NCK1	0.839	0.018
ENSG00000234714	AC009965.1	ENSG00000165406	MARCH8	0.886	0.008
ENSG00000234714	AC009965.1	ENSG00000078814	MYH7B	0.844	0.017
ENSG00000234714	AC009965.1	ENSG00000169436	COL22A1	0.957	0.001
ENSG00000234714	AC009965.1	ENSG00000131914	LIN28A	0.915	0.004
ENSG00000234714	AC009965.1	ENSG00000107863	ARHGAP21	0.920	0.003
ENSG00000234714	AC009965.1	ENSG00000165775	FUNDC2	0.824	0.023
ENSG00000234714	AC009965.1	ENSG00000175414	ARL10	0.831	0.021
ENSG00000234714	AC009965.1	ENSG00000178295	GEN1	0.880	0.009
ENSG00000234714	AC009965.1	ENSG00000115364	MRPL19	0.855	0.014
ENSG00000234714	AC009965.1	ENSG00000144802	NFKBIZ	0.859	0.013
ENSG00000234714	AC009965.1	ENSG00000148187	MRRF	0.842	0.017
ENSG00000234714	AC009965.1	ENSG00000187555	USP7	0.920	0.003
ENSG00000234714	AC009965.1	ENSG00000173391	OLR1	0.843	0.017
ENSG00000234714	AC009965.1	ENSG00000131059	BPIFA3	0.818	0.025
ENSG00000234714	AC009965.1	ENSG00000188352	FOCAD	0.862	0.013
ENSG00000234714	AC009965.1	ENSG00000166069	TMCO5A	0.855	0.014
ENSG00000234714	AC009965.1	ENSG00000159023	EPB41	0.899	0.006
ENSG00000234714	AC009965.1	ENSG00000134313	KIDINS220	0.862	0.013
ENSG00000234714	AC009965.1	ENSG00000163389	POGLUT1	0.862	0.013
ENSG00000234714	AC009965.1	ENSG00000188428	BLOC1S5	0.876	0.010
ENSG00000234714	AC009965.1	ENSG00000130119	GNL3L	0.850	0.015
ENSG00000234714	AC009965.1	ENSG00000166510	CCDC68	0.844	0.017
ENSG00000234714	AC009965.1	ENSG00000139218	SCAF11	0.897	0.006
ENSG00000234714	AC009965.1	ENSG00000123552	USP45	0.830	0.021
ENSG00000234714	AC009965.1	ENSG00000186446	ZNF501	0.891	0.007
ENSG00000234714	AC009965.1	ENSG00000116704	SLC35D1	0.904	0.005
ENSG00000234714	AC009965.1	ENSG00000151131	C12orf45	0.821	0.024
ENSG00000234714	AC009965.1	ENSG00000186951	PPARA	0.818	0.025
ENSG00000234714	AC009965.1	ENSG00000187747	OR52B6	0.855	0.014
ENSG00000234714	AC009965.1	ENSG00000255223	OR5M11	0.852	0.015
ENSG00000234714	AC009965.1	ENSG00000267978	MAGEA9B	0.916	0.004
ENSG00000234714	AC009965.1	ENSG00000274267	HIST1H3B	0.972	0.000
ENSG00000267299	AC011444.3	ENSG00000144485	HES6	0.817	0.025
ENSG00000267299	AC011444.3	ENSG00000109846	CRYAB	0.840	0.018
ENSG00000267299	AC011444.3	ENSG00000152154	TMEM178A	0.898	0.006
ENSG00000267299	AC011444.3	ENSG00000273976	GOLGA6L1	0.812	0.026
ENSG00000267299	AC011444.3	ENSG00000198157	HMGN5	0.857	0.014
ENSG00000267299	AC011444.3	ENSG00000171102	OBP2B	0.864	0.012
ENSG00000267299	AC011444.3	ENSG00000261649	GOLGA6L7P	0.818	0.025
ENSG00000267299	AC011444.3	ENSG00000163694	RBM47	0.801	0.030
ENSG00000267299	AC011444.3	ENSG00000196388	INCA1	0.949	0.001
ENSG00000267299	AC011444.3	ENSG00000167371	PRRT2	0.839	0.018
ENSG00000267299	AC011444.3	ENSG00000198930	CSAG1	0.880	0.009
ENSG00000267299	AC011444.3	ENSG00000204356	NELFE	0.854	0.014
ENSG00000267299	AC011444.3	ENSG00000213760	ATP6V1G2	0.800	0.031
ENSG00000267299	AC011444.3	ENSG00000189334	S100A14	0.850	0.015
ENSG00000267299	AC011444.3	ENSG00000236027	PATE3	0.866	0.012
ENSG00000267299	AC011444.3	ENSG00000168734	PKIG	0.967	0.000
ENSG00000267299	AC011444.3	ENSG00000179922	ZNF784	0.966	0.000
ENSG00000267299	AC011444.3	ENSG00000179172	HNRNPCL1	0.908	0.005
ENSG00000267299	AC011444.3	ENSG00000135502	SLC26A10	0.858	0.014
ENSG00000267299	AC011444.3	ENSG00000007264	MATK	0.919	0.003
ENSG00000267299	AC011444.3	ENSG00000197079	KRT35	0.919	0.003
ENSG00000267299	AC011444.3	ENSG00000277258	PCGF2	0.877	0.009
ENSG00000267299	AC011444.3	ENSG00000168101	NUDT16L1	0.857	0.014
ENSG00000267299	AC011444.3	ENSG00000269547	AC011455.3	0.885	0.008
ENSG00000267299	AC011444.3	ENSG00000150681	RGS18	0.853	0.015
ENSG00000267299	AC011444.3	ENSG00000092067	CEBPE	0.926	0.003
ENSG00000267299	AC011444.3	ENSG00000156959	LHFPL4	0.968	0.000
ENSG00000267299	AC011444.3	ENSG00000167916	KRT24	0.896	0.006
ENSG00000267299	AC011444.3	ENSG00000173812	EIF1	0.811	0.027
ENSG00000267299	AC011444.3	ENSG00000160284	SPATC1L	0.890	0.007
ENSG00000267299	AC011444.3	ENSG00000108963	DPH1	0.838	0.018
ENSG00000267299	AC011444.3	ENSG00000142227	EMP3	0.803	0.030
ENSG00000267299	AC011444.3	ENSG00000188610	FAM72B	0.859	0.013
ENSG00000267299	AC011444.3	ENSG00000196154	S100A4	0.839	0.018
ENSG00000267299	AC011444.3	ENSG00000163703	CRELD1	0.892	0.007
ENSG00000267299	AC011444.3	ENSG00000215397	SCRT2	0.819	0.024
ENSG00000267299	AC011444.3	ENSG00000116035	VAX2	0.856	0.014
ENSG00000267299	AC011444.3	ENSG00000132405	TBC1D14	0.930	0.002
ENSG00000267299	AC011444.3	ENSG00000135932	CAB39	0.931	0.002
ENSG00000267299	AC011444.3	ENSG00000130529	TRPM4	0.911	0.004
ENSG00000267299	AC011444.3	ENSG00000179954	SSC5D	0.827	0.022
ENSG00000267299	AC011444.3	ENSG00000137078	SIT1	0.804	0.029
ENSG00000267299	AC011444.3	ENSG00000120645	IQSEC3	0.883	0.008
ENSG00000267299	AC011444.3	ENSG00000152475	ZNF837	0.813	0.026
ENSG00000267299	AC011444.3	ENSG00000188338	SLC38A3	0.934	0.002
ENSG00000267299	AC011444.3	ENSG00000127423	AUNIP	0.895	0.006
ENSG00000267299	AC011444.3	ENSG00000181392	SYNE4	0.884	0.008
ENSG00000267299	AC011444.3	ENSG00000182472	CAPN12	0.938	0.002
ENSG00000267299	AC011444.3	ENSG00000183248	PRR36	0.889	0.007
ENSG00000267299	AC011444.3	ENSG00000087085	ACHE	0.859	0.013
ENSG00000267299	AC011444.3	ENSG00000131831	RAI2	0.927	0.003
ENSG00000267299	AC011444.3	ENSG00000104888	SLC17A7	0.956	0.001
ENSG00000267299	AC011444.3	ENSG00000124089	MC3R	0.953	0.001
ENSG00000267299	AC011444.3	ENSG00000142182	DNMT3L	0.853	0.015
ENSG00000267299	AC011444.3	ENSG00000160799	CCDC12	0.825	0.022
ENSG00000267299	AC011444.3	ENSG00000166342	NETO1	0.959	0.001
ENSG00000267299	AC011444.3	ENSG00000245848	CEBPA	0.858	0.013
ENSG00000267299	AC011444.3	ENSG00000170373	CST1	0.855	0.014
ENSG00000267299	AC011444.3	ENSG00000105251	SHD	0.901	0.006
ENSG00000267299	AC011444.3	ENSG00000130054	FAM155B	0.861	0.013
ENSG00000267299	AC011444.3	ENSG00000249240	AC069368.1	0.929	0.002
ENSG00000267299	AC011444.3	ENSG00000186838	SELENOV	0.902	0.006
ENSG00000267299	AC011444.3	ENSG00000145888	GLRA1	0.824	0.023
ENSG00000267299	AC011444.3	ENSG00000161955	TNFSF13	0.827	0.022
ENSG00000267299	AC011444.3	ENSG00000178531	CTXN1	0.849	0.016
ENSG00000267299	AC011444.3	ENSG00000185499	MUC1	0.823	0.023
ENSG00000267299	AC011444.3	ENSG00000171067	C11orf24	0.837	0.019
ENSG00000267299	AC011444.3	ENSG00000149926	FAM57B	0.829	0.021
ENSG00000267299	AC011444.3	ENSG00000061273	HDAC7	0.904	0.005
ENSG00000267299	AC011444.3	ENSG00000170419	VSTM2A	0.863	0.012
ENSG00000267299	AC011444.3	ENSG00000160124	CCDC58	0.842	0.017
ENSG00000267299	AC011444.3	ENSG00000169992	NLGN2	0.842	0.017
ENSG00000267299	AC011444.3	ENSG00000172247	C1QTNF4	0.847	0.016
ENSG00000267299	AC011444.3	ENSG00000092051	JPH4	0.812	0.026
ENSG00000267299	AC011444.3	ENSG00000130433	CACNG6	0.853	0.015
ENSG00000267299	AC011444.3	ENSG00000168090	COPS6	0.954	0.001
ENSG00000267299	AC011444.3	ENSG00000141933	TPGS1	0.838	0.018
ENSG00000267299	AC011444.3	ENSG00000163536	SERPINI1	0.805	0.029
ENSG00000267299	AC011444.3	ENSG00000118640	VAMP8	0.810	0.027
ENSG00000267299	AC011444.3	ENSG00000167525	PROCA1	0.858	0.014
ENSG00000267299	AC011444.3	ENSG00000186583	SPATC1	0.945	0.001
ENSG00000267299	AC011444.3	ENSG00000127084	FGD3	0.864	0.012
ENSG00000267299	AC011444.3	ENSG00000182310	SPACA6	0.903	0.005
ENSG00000267299	AC011444.3	ENSG00000266964	FXYD1	0.838	0.019
ENSG00000267299	AC011444.3	ENSG00000179178	TMEM125	0.811	0.027
ENSG00000267299	AC011444.3	ENSG00000139211	AMIGO2	0.833	0.020
ENSG00000267299	AC011444.3	ENSG00000228253	MT-ATP8	0.848	0.016
ENSG00000267299	AC011444.3	ENSG00000106631	MYL7	0.803	0.030
ENSG00000267299	AC011444.3	ENSG00000130656	HBZ	0.859	0.013
ENSG00000267299	AC011444.3	ENSG00000102119	EMD	0.942	0.002
ENSG00000267299	AC011444.3	ENSG00000186143	PRR30	0.850	0.015
ENSG00000267299	AC011444.3	ENSG00000238243	OR2W3	0.865	0.012
ENSG00000267299	AC011444.3	ENSG00000167244	IGF2	0.801	0.030
ENSG00000267299	AC011444.3	ENSG00000128408	RIBC2	0.858	0.013
ENSG00000267299	AC011444.3	ENSG00000144591	GMPPA	0.901	0.006
ENSG00000267299	AC011444.3	ENSG00000214253	FIS1	0.861	0.013
ENSG00000267299	AC011444.3	ENSG00000133739	LRRCC1	0.825	0.022
ENSG00000267299	AC011444.3	ENSG00000258817	OR4C13	0.912	0.004
ENSG00000267299	AC011444.3	ENSG00000132510	KDM6B	0.944	0.001
ENSG00000267299	AC011444.3	ENSG00000186442	KRT3	0.840	0.018
ENSG00000267299	AC011444.3	ENSG00000115255	REEP6	0.823	0.023
ENSG00000267299	AC011444.3	ENSG00000205517	RGL3	0.875	0.010
ENSG00000267299	AC011444.3	ENSG00000001497	LAS1L	0.830	0.021
ENSG00000267299	AC011444.3	ENSG00000197530	MIB2	0.816	0.025
ENSG00000267299	AC011444.3	ENSG00000153789	FAM92B	0.882	0.009
ENSG00000267299	AC011444.3	ENSG00000105447	GRWD1	0.852	0.015
ENSG00000267299	AC011444.3	ENSG00000149489	ROM1	0.948	0.001
ENSG00000267299	AC011444.3	ENSG00000142634	EFHD2	0.952	0.001
ENSG00000267299	AC011444.3	ENSG00000141503	MINK1	0.988	0.000
ENSG00000267299	AC011444.3	ENSG00000100884	CPNE6	0.841	0.018
ENSG00000267299	AC011444.3	ENSG00000162069	BICDL2	0.850	0.015
ENSG00000267299	AC011444.3	ENSG00000170909	OSCAR	0.854	0.015
ENSG00000267299	AC011444.3	ENSG00000114268	PFKFB4	0.846	0.016
ENSG00000267299	AC011444.3	ENSG00000116809	ZBTB17	0.839	0.018
ENSG00000267299	AC011444.3	ENSG00000104805	NUCB1	0.860	0.013
ENSG00000267299	AC011444.3	ENSG00000087076	HSD17B14	0.891	0.007
ENSG00000267299	AC011444.3	ENSG00000106333	PCOLCE	0.828	0.021
ENSG00000267299	AC011444.3	ENSG00000270168	AC004233.2	0.813	0.026
ENSG00000267299	AC011444.3	ENSG00000249992	TMEM158	0.823	0.023
ENSG00000267299	AC011444.3	ENSG00000108813	DLX4	0.823	0.023
ENSG00000267299	AC011444.3	ENSG00000118804	STBD1	0.842	0.017
ENSG00000267299	AC011444.3	ENSG00000180448	ARHGAP45	0.966	0.000
ENSG00000267299	AC011444.3	ENSG00000155189	AGPAT5	0.860	0.013
ENSG00000267299	AC011444.3	ENSG00000099715	PCDH11Y	0.919	0.003
ENSG00000267299	AC011444.3	ENSG00000243364	EFNA4	0.840	0.018
ENSG00000267299	AC011444.3	ENSG00000186198	SLC51B	0.802	0.030
ENSG00000267299	AC011444.3	ENSG00000131408	NR1H2	0.882	0.009
ENSG00000267299	AC011444.3	ENSG00000159720	ATP6V0D1	0.825	0.022
ENSG00000267299	AC011444.3	ENSG00000071462	BUD23	0.848	0.016
ENSG00000267299	AC011444.3	ENSG00000166558	SLC38A8	0.805	0.029
ENSG00000267299	AC011444.3	ENSG00000204444	APOM	0.879	0.009
ENSG00000267299	AC011444.3	ENSG00000129451	KLK10	0.853	0.015
ENSG00000267299	AC011444.3	ENSG00000126562	WNK4	0.829	0.021
ENSG00000267299	AC011444.3	ENSG00000137094	DNAJB5	0.800	0.031
ENSG00000267299	AC011444.3	ENSG00000198763	MT-ND2	0.881	0.009
ENSG00000267299	AC011444.3	ENSG00000068400	GRIPAP1	0.806	0.029
ENSG00000267299	AC011444.3	ENSG00000115468	EFHD1	0.812	0.027
ENSG00000267299	AC011444.3	ENSG00000254415	SIGLEC14	0.891	0.007
ENSG00000267299	AC011444.3	ENSG00000149452	SLC22A8	0.926	0.003
ENSG00000267299	AC011444.3	ENSG00000226490	AC138647.1	0.899	0.006
ENSG00000267299	AC011444.3	ENSG00000198888	MT-ND1	0.896	0.006
ENSG00000267299	AC011444.3	ENSG00000133134	BEX2	0.830	0.021
ENSG00000267299	AC011444.3	ENSG00000055950	MRPL43	0.825	0.022
ENSG00000267299	AC011444.3	ENSG00000099338	CATSPERG	0.940	0.002
ENSG00000267299	AC011444.3	ENSG00000159784	FAM131B	0.896	0.006
ENSG00000267299	AC011444.3	ENSG00000168487	BMP1	0.875	0.010
ENSG00000267299	AC011444.3	ENSG00000196531	NACA	0.889	0.007
ENSG00000267299	AC011444.3	ENSG00000096070	BRPF3	0.938	0.002
ENSG00000267299	AC011444.3	ENSG00000128917	DLL4	0.832	0.020
ENSG00000267299	AC011444.3	ENSG00000066322	ELOVL1	0.820	0.024
ENSG00000267299	AC011444.3	ENSG00000148357	HMCN2	0.844	0.017
ENSG00000267299	AC011444.3	ENSG00000187902	SHISA7	0.914	0.004
ENSG00000267299	AC011444.3	ENSG00000108528	SLC25A11	0.819	0.024
ENSG00000267299	AC011444.3	ENSG00000196361	ELAVL3	0.953	0.001
ENSG00000267299	AC011444.3	ENSG00000213676	ATF6B	0.894	0.007
ENSG00000267299	AC011444.3	ENSG00000158887	MPZ	0.901	0.006
ENSG00000267299	AC011444.3	ENSG00000112511	PHF1	0.825	0.022
ENSG00000267299	AC011444.3	ENSG00000161958	FGF11	0.883	0.008
ENSG00000267299	AC011444.3	ENSG00000179094	PER1	0.881	0.009
ENSG00000267299	AC011444.3	ENSG00000127588	GNG13	0.849	0.016
ENSG00000267299	AC011444.3	ENSG00000168779	SHOX2	0.860	0.013
ENSG00000267299	AC011444.3	ENSG00000099901	RANBP1	0.838	0.019
ENSG00000267299	AC011444.3	ENSG00000112118	MCM3	0.912	0.004
ENSG00000267299	AC011444.3	ENSG00000163795	ZNF513	0.881	0.009
ENSG00000267299	AC011444.3	ENSG00000196337	CGB7	0.895	0.006
ENSG00000267299	AC011444.3	ENSG00000069275	NUCKS1	0.864	0.012
ENSG00000267299	AC011444.3	ENSG00000061656	SPAG4	0.891	0.007
ENSG00000267299	AC011444.3	ENSG00000149179	C11orf49	0.889	0.007
ENSG00000267299	AC011444.3	ENSG00000154133	ROBO4	0.834	0.020
ENSG00000267299	AC011444.3	ENSG00000164885	CDK5	0.814	0.026
ENSG00000267299	AC011444.3	ENSG00000169330	KIAA1024	0.874	0.010
ENSG00000267299	AC011444.3	ENSG00000260097	SPDYE6	0.837	0.019
ENSG00000267299	AC011444.3	ENSG00000108788	MLX	0.816	0.025
ENSG00000267299	AC011444.3	ENSG00000132382	MYBBP1A	0.809	0.028
ENSG00000267299	AC011444.3	ENSG00000204438	GPANK1	0.924	0.003
ENSG00000267299	AC011444.3	ENSG00000129235	TXNDC17	0.858	0.014
ENSG00000267299	AC011444.3	ENSG00000163354	DCST2	0.890	0.007
ENSG00000267299	AC011444.3	ENSG00000063127	SLC6A16	0.951	0.001
ENSG00000267299	AC011444.3	ENSG00000196296	ATP2A1	0.883	0.009
ENSG00000267299	AC011444.3	ENSG00000176723	ZNF843	0.870	0.011
ENSG00000267299	AC011444.3	ENSG00000186517	ARHGAP30	0.801	0.030
ENSG00000267299	AC011444.3	ENSG00000105245	NUMBL	0.838	0.018
ENSG00000267299	AC011444.3	ENSG00000270806	C17orf50	0.917	0.004
ENSG00000267299	AC011444.3	ENSG00000235942	LCE6A	0.926	0.003
ENSG00000267299	AC011444.3	ENSG00000132688	NES	0.862	0.013
ENSG00000267299	AC011444.3	ENSG00000204839	MROH6	0.841	0.018
ENSG00000267299	AC011444.3	ENSG00000131149	GSE1	0.852	0.015
ENSG00000267299	AC011444.3	ENSG00000143537	ADAM15	0.967	0.000
ENSG00000267299	AC011444.3	ENSG00000104870	FCGRT	0.890	0.007
ENSG00000267299	AC011444.3	ENSG00000124140	SLC12A5	0.818	0.024
ENSG00000267299	AC011444.3	ENSG00000146755	TRIM50	0.806	0.028
ENSG00000267299	AC011444.3	ENSG00000077150	NFKB2	0.948	0.001
ENSG00000267299	AC011444.3	ENSG00000113296	THBS4	0.831	0.020
ENSG00000267299	AC011444.3	ENSG00000105507	CABP5	0.813	0.026
ENSG00000267299	AC011444.3	ENSG00000105325	FZR1	0.882	0.009
ENSG00000267299	AC011444.3	ENSG00000127483	HP1BP3	0.847	0.016
ENSG00000267299	AC011444.3	ENSG00000140682	TGFB1I1	0.833	0.020
ENSG00000267299	AC011444.3	ENSG00000161681	SHANK1	0.892	0.007
ENSG00000267299	AC011444.3	ENSG00000186994	KANK3	0.838	0.018
ENSG00000267299	AC011444.3	ENSG00000189068	VSTM1	0.815	0.026
ENSG00000267299	AC011444.3	ENSG00000147162	OGT	0.827	0.022
ENSG00000267299	AC011444.3	ENSG00000172232	AZU1	0.858	0.013
ENSG00000267299	AC011444.3	ENSG00000157873	TNFRSF14	0.861	0.013
ENSG00000267299	AC011444.3	ENSG00000146926	ASB10	0.909	0.005
ENSG00000267299	AC011444.3	ENSG00000132535	DLG4	0.903	0.005
ENSG00000267299	AC011444.3	ENSG00000188011	RTP5	0.805	0.029
ENSG00000267299	AC011444.3	ENSG00000131446	MGAT1	0.884	0.008
ENSG00000267299	AC011444.3	ENSG00000110811	P3H3	0.831	0.020
ENSG00000267299	AC011444.3	ENSG00000137203	TFAP2A	0.904	0.005
ENSG00000267299	AC011444.3	ENSG00000169442	CD52	0.891	0.007
ENSG00000267299	AC011444.3	ENSG00000154016	GRAP	0.831	0.021
ENSG00000267299	AC011444.3	ENSG00000126583	PRKCG	0.938	0.002
ENSG00000267299	AC011444.3	ENSG00000111674	ENO2	0.811	0.027
ENSG00000267299	AC011444.3	ENSG00000132321	IQCA1	0.903	0.005
ENSG00000267299	AC011444.3	ENSG00000049089	COL9A2	0.852	0.015
ENSG00000267299	AC011444.3	ENSG00000198435	NRARP	0.919	0.003
ENSG00000267299	AC011444.3	ENSG00000173457	PPP1R14B	0.808	0.028
ENSG00000267299	AC011444.3	ENSG00000159212	CLIC6	0.905	0.005
ENSG00000267299	AC011444.3	ENSG00000134363	FST	0.813	0.026
ENSG00000267299	AC011444.3	ENSG00000143772	ITPKB	0.824	0.023
ENSG00000267299	AC011444.3	ENSG00000250067	YJEFN3	0.839	0.018
ENSG00000267299	AC011444.3	ENSG00000167565	SERTAD3	0.860	0.013
ENSG00000267299	AC011444.3	ENSG00000188783	PRELP	0.914	0.004
ENSG00000267299	AC011444.3	ENSG00000189325	C6orf222	0.804	0.029
ENSG00000267299	AC011444.3	ENSG00000173020	GRK2	0.837	0.019
ENSG00000267299	AC011444.3	ENSG00000103742	IGDCC4	0.860	0.013
ENSG00000267299	AC011444.3	ENSG00000119772	DNMT3A	0.808	0.028
ENSG00000267299	AC011444.3	ENSG00000089558	KCNH4	0.858	0.014
ENSG00000267299	AC011444.3	ENSG00000099899	TRMT2A	0.817	0.025
ENSG00000267299	AC011444.3	ENSG00000147408	CSGALNACT1	0.854	0.014
ENSG00000267299	AC011444.3	ENSG00000136802	LRRC8A	0.800	0.031
ENSG00000267299	AC011444.3	ENSG00000071564	TCF3	0.845	0.017
ENSG00000267299	AC011444.3	ENSG00000142235	LMTK3	0.872	0.010
ENSG00000267299	AC011444.3	ENSG00000168925	CTRB1	0.854	0.014
ENSG00000267299	AC011444.3	ENSG00000130517	PGPEP1	0.964	0.000
ENSG00000267299	AC011444.3	ENSG00000139998	RAB15	0.901	0.006
ENSG00000267299	AC011444.3	ENSG00000197283	SYNGAP1	0.910	0.004
ENSG00000267299	AC011444.3	ENSG00000185236	RAB11B	0.894	0.007
ENSG00000267299	AC011444.3	ENSG00000167770	OTUB1	0.933	0.002
ENSG00000267299	AC011444.3	ENSG00000135540	NHSL1	0.952	0.001
ENSG00000267299	AC011444.3	ENSG00000135723	FHOD1	0.875	0.010
ENSG00000267299	AC011444.3	ENSG00000166848	TERF2IP	0.839	0.018
ENSG00000267299	AC011444.3	ENSG00000104818	CGB2	0.867	0.011
ENSG00000267299	AC011444.3	ENSG00000127838	PNKD	0.850	0.015
ENSG00000267299	AC011444.3	ENSG00000165269	AQP7	0.956	0.001
ENSG00000267299	AC011444.3	ENSG00000125740	FOSB	0.905	0.005
ENSG00000267299	AC011444.3	ENSG00000170549	IRX1	0.854	0.014
ENSG00000267299	AC011444.3	ENSG00000090924	PLEKHG2	0.919	0.003
ENSG00000267299	AC011444.3	ENSG00000198844	ARHGEF15	0.822	0.023
ENSG00000267299	AC011444.3	ENSG00000105229	PIAS4	0.911	0.004
ENSG00000267299	AC011444.3	ENSG00000007516	BAIAP3	0.807	0.028
ENSG00000267299	AC011444.3	ENSG00000139910	NOVA1	0.836	0.019
ENSG00000267299	AC011444.3	ENSG00000100429	HDAC10	0.826	0.022
ENSG00000267299	AC011444.3	ENSG00000197408	CYP2B6	0.823	0.023
ENSG00000267299	AC011444.3	ENSG00000105357	MYH14	0.849	0.016
ENSG00000267299	AC011444.3	ENSG00000125731	SH2D3A	0.874	0.010
ENSG00000267299	AC011444.3	ENSG00000125503	PPP1R12C	0.847	0.016
ENSG00000267299	AC011444.3	ENSG00000123159	GIPC1	0.881	0.009
ENSG00000267299	AC011444.3	ENSG00000126351	THRA	0.930	0.002
ENSG00000267299	AC011444.3	ENSG00000138448	ITGAV	0.897	0.006
ENSG00000267299	AC011444.3	ENSG00000204540	PSORS1C1	0.955	0.001
ENSG00000267299	AC011444.3	ENSG00000260458	KCNJ18	0.849	0.016
ENSG00000267299	AC011444.3	ENSG00000105467	SYNGR4	0.937	0.002
ENSG00000267299	AC011444.3	ENSG00000118160	SLC8A2	0.887	0.008
ENSG00000267299	AC011444.3	ENSG00000213901	SLC23A3	0.863	0.012
ENSG00000267299	AC011444.3	ENSG00000225614	ZNF469	0.872	0.011
ENSG00000267299	AC011444.3	ENSG00000111679	PTPN6	0.851	0.015
ENSG00000267299	AC011444.3	ENSG00000166173	LARP6	0.868	0.011
ENSG00000267299	AC011444.3	ENSG00000174871	CNIH2	0.835	0.019
ENSG00000267299	AC011444.3	ENSG00000214655	ZSWIM8	0.936	0.002
ENSG00000267299	AC011444.3	ENSG00000117481	NSUN4	0.825	0.022
ENSG00000267299	AC011444.3	ENSG00000125458	NT5C	0.820	0.024
ENSG00000267299	AC011444.3	ENSG00000124587	PEX6	0.894	0.007
ENSG00000267299	AC011444.3	ENSG00000204256	BRD2	0.821	0.024
ENSG00000267299	AC011444.3	ENSG00000150051	MKX	0.825	0.022
ENSG00000267299	AC011444.3	ENSG00000204248	COL11A2	0.915	0.004
ENSG00000267299	AC011444.3	ENSG00000215187	FAM166B	0.847	0.016
ENSG00000267299	AC011444.3	ENSG00000119535	CSF3R	0.894	0.007
ENSG00000267299	AC011444.3	ENSG00000188687	SLC4A5	0.955	0.001
ENSG00000267299	AC011444.3	ENSG00000102409	BEX4	0.805	0.029
ENSG00000267299	AC011444.3	ENSG00000081692	JMJD4	0.803	0.030
ENSG00000267299	AC011444.3	ENSG00000142230	SAE1	0.873	0.010
ENSG00000267299	AC011444.3	ENSG00000174672	BRSK2	0.850	0.015
ENSG00000267299	AC011444.3	ENSG00000085185	BCORL1	0.941	0.002
ENSG00000267299	AC011444.3	ENSG00000142186	SCYL1	0.879	0.009
ENSG00000267299	AC011444.3	ENSG00000184451	CCR10	0.828	0.021
ENSG00000267299	AC011444.3	ENSG00000076928	ARHGEF1	0.895	0.006
ENSG00000267299	AC011444.3	ENSG00000105254	TBCB	0.830	0.021
ENSG00000267299	AC011444.3	ENSG00000123358	NR4A1	0.853	0.015
ENSG00000267299	AC011444.3	ENSG00000185736	ADARB2	0.881	0.009
ENSG00000267299	AC011444.3	ENSG00000108511	HOXB6	0.890	0.007
ENSG00000267299	AC011444.3	ENSG00000198937	CCDC167	0.828	0.022
ENSG00000267299	AC011444.3	ENSG00000115556	PLCD4	0.859	0.013
ENSG00000267299	AC011444.3	ENSG00000112773	FAM46A	0.822	0.023
ENSG00000267299	AC011444.3	ENSG00000125844	RRBP1	0.873	0.010
ENSG00000267299	AC011444.3	ENSG00000105223	PLD3	0.898	0.006
ENSG00000267299	AC011444.3	ENSG00000184208	C22orf46	0.822	0.023
ENSG00000267299	AC011444.3	ENSG00000072182	ASIC4	0.917	0.004
ENSG00000267299	AC011444.3	ENSG00000111319	SCNN1A	0.898	0.006
ENSG00000267299	AC011444.3	ENSG00000086159	AQP6	0.860	0.013
ENSG00000267299	AC011444.3	ENSG00000102145	GATA1	0.927	0.003
ENSG00000267299	AC011444.3	ENSG00000154134	ROBO3	0.833	0.020
ENSG00000267299	AC011444.3	ENSG00000145198	VWA5B2	0.857	0.014
ENSG00000267299	AC011444.3	ENSG00000197111	PCBP2	0.897	0.006
ENSG00000267299	AC011444.3	ENSG00000162664	ZNF326	0.857	0.014
ENSG00000267299	AC011444.3	ENSG00000181577	C6orf223	0.873	0.010
ENSG00000267299	AC011444.3	ENSG00000101940	WDR13	0.884	0.008
ENSG00000267299	AC011444.3	ENSG00000105270	CLIP3	0.827	0.022
ENSG00000267299	AC011444.3	ENSG00000160460	SPTBN4	0.971	0.000
ENSG00000267299	AC011444.3	ENSG00000090238	YPEL3	0.935	0.002
ENSG00000267299	AC011444.3	ENSG00000142319	SLC6A3	0.831	0.021
ENSG00000267299	AC011444.3	ENSG00000075891	PAX2	0.870	0.011
ENSG00000267299	AC011444.3	ENSG00000135632	SMYD5	0.848	0.016
ENSG00000267299	AC011444.3	ENSG00000135898	GPR55	0.801	0.031
ENSG00000267299	AC011444.3	ENSG00000132196	HSD17B7	0.843	0.017
ENSG00000267299	AC011444.3	ENSG00000136830	FAM129B	0.820	0.024
ENSG00000267299	AC011444.3	ENSG00000010361	FUZ	0.894	0.007
ENSG00000267299	AC011444.3	ENSG00000196465	MYL6B	0.856	0.014
ENSG00000267299	AC011444.3	ENSG00000100321	SYNGR1	0.813	0.026
ENSG00000267299	AC011444.3	ENSG00000130299	GTPBP3	0.814	0.026
ENSG00000267299	AC011444.3	ENSG00000258986	TMEM179	0.830	0.021
ENSG00000267299	AC011444.3	ENSG00000171858	RPS21	0.869	0.011
ENSG00000267299	AC011444.3	ENSG00000173801	JUP	0.810	0.027
ENSG00000267299	AC011444.3	ENSG00000149480	MTA2	0.826	0.022
ENSG00000267299	AC011444.3	ENSG00000204869	IGFL4	0.870	0.011
ENSG00000267299	AC011444.3	ENSG00000145936	KCNMB1	0.847	0.016
ENSG00000267299	AC011444.3	ENSG00000008516	MMP25	0.823	0.023
ENSG00000267299	AC011444.3	ENSG00000124145	SDC4	0.910	0.004
ENSG00000267299	AC011444.3	ENSG00000115593	SMYD1	0.912	0.004
ENSG00000267299	AC011444.3	ENSG00000198246	SLC29A3	0.809	0.027
ENSG00000267299	AC011444.3	ENSG00000160703	NLRX1	0.845	0.017
ENSG00000267299	AC011444.3	ENSG00000163870	TPRA1	0.826	0.022
ENSG00000267299	AC011444.3	ENSG00000130707	ASS1	0.928	0.003
ENSG00000267299	AC011444.3	ENSG00000198727	MT-CYB	0.879	0.009
ENSG00000267299	AC011444.3	ENSG00000004975	DVL2	0.865	0.012
ENSG00000267299	AC011444.3	ENSG00000128322	IGLL1	0.840	0.018
ENSG00000267299	AC011444.3	ENSG00000144029	MRPS5	0.920	0.003
ENSG00000267299	AC011444.3	ENSG00000120899	PTK2B	0.887	0.008
ENSG00000267299	AC011444.3	ENSG00000185100	ADSSL1	0.842	0.018
ENSG00000267299	AC011444.3	ENSG00000175832	ETV4	0.864	0.012
ENSG00000267299	AC011444.3	ENSG00000170348	TMED10	0.808	0.028
ENSG00000267299	AC011444.3	ENSG00000129353	SLC44A2	0.900	0.006
ENSG00000267299	AC011444.3	ENSG00000168995	SIGLEC7	0.869	0.011
ENSG00000267299	AC011444.3	ENSG00000074219	TEAD2	0.954	0.001
ENSG00000267299	AC011444.3	ENSG00000171766	GATM	0.842	0.017
ENSG00000267299	AC011444.3	ENSG00000172482	AGXT	0.916	0.004
ENSG00000267299	AC011444.3	ENSG00000270885	RASL10B	0.853	0.015
ENSG00000267299	AC011444.3	ENSG00000087087	SRRT	0.801	0.030
ENSG00000267299	AC011444.3	ENSG00000130294	KIF1A	0.819	0.024
ENSG00000267299	AC011444.3	ENSG00000171777	RASGRP4	0.820	0.024
ENSG00000267299	AC011444.3	ENSG00000196182	STK40	0.808	0.028
ENSG00000267299	AC011444.3	ENSG00000087077	TRIP6	0.850	0.015
ENSG00000267299	AC011444.3	ENSG00000007402	CACNA2D2	0.800	0.031
ENSG00000267299	AC011444.3	ENSG00000198890	PRMT6	0.837	0.019
ENSG00000267299	AC011444.3	ENSG00000030582	GRN	0.817	0.025
ENSG00000267299	AC011444.3	ENSG00000123329	ARHGAP9	0.855	0.014
ENSG00000267299	AC011444.3	ENSG00000130304	SLC27A1	0.887	0.008
ENSG00000267299	AC011444.3	ENSG00000006047	YBX2	0.821	0.023
ENSG00000267299	AC011444.3	ENSG00000053371	AKR7A2	0.874	0.010
ENSG00000267299	AC011444.3	ENSG00000128928	IVD	0.949	0.001
ENSG00000267299	AC011444.3	ENSG00000123240	OPTN	0.865	0.012
ENSG00000267299	AC011444.3	ENSG00000139722	VPS37B	0.818	0.025
ENSG00000267299	AC011444.3	ENSG00000185271	KLHL33	0.865	0.012
ENSG00000267299	AC011444.3	ENSG00000106261	ZKSCAN1	0.800	0.031
ENSG00000267299	AC011444.3	ENSG00000105122	RASAL3	0.814	0.026
ENSG00000267299	AC011444.3	ENSG00000136003	ISCU	0.929	0.002
ENSG00000267299	AC011444.3	ENSG00000240230	COX19	0.889	0.007
ENSG00000267299	AC011444.3	ENSG00000189143	CLDN4	0.807	0.028
ENSG00000267299	AC011444.3	ENSG00000206150	RNASE13	0.844	0.017
ENSG00000267299	AC011444.3	ENSG00000163159	VPS72	0.890	0.007
ENSG00000267299	AC011444.3	ENSG00000187634	SAMD11	0.862	0.013
ENSG00000267299	AC011444.3	ENSG00000183638	RP1L1	0.852	0.015
ENSG00000267299	AC011444.3	ENSG00000151239	TWF1	0.837	0.019
ENSG00000267299	AC011444.3	ENSG00000089692	LAG3	0.801	0.030
ENSG00000267299	AC011444.3	ENSG00000114745	GORASP1	0.949	0.001
ENSG00000267299	AC011444.3	ENSG00000068903	SIRT2	0.846	0.017
ENSG00000267299	AC011444.3	ENSG00000132470	ITGB4	0.827	0.022
ENSG00000267299	AC011444.3	ENSG00000104918	RETN	0.899	0.006
ENSG00000267299	AC011444.3	ENSG00000183963	SMTN	0.907	0.005
ENSG00000267299	AC011444.3	ENSG00000135441	BLOC1S1	0.820	0.024
ENSG00000267299	AC011444.3	ENSG00000140553	UNC45A	0.850	0.015
ENSG00000267299	AC011444.3	ENSG00000105419	MEIS3	0.831	0.020
ENSG00000267299	AC011444.3	ENSG00000188828	GLRA4	0.813	0.026
ENSG00000267299	AC011444.3	ENSG00000111077	TNS2	0.887	0.008
ENSG00000267299	AC011444.3	ENSG00000104774	MAN2B1	0.959	0.001
ENSG00000267299	AC011444.3	ENSG00000159263	SIM2	0.822	0.023
ENSG00000267299	AC011444.3	ENSG00000172057	ORMDL3	0.852	0.015
ENSG00000267299	AC011444.3	ENSG00000198758	EPS8L3	0.866	0.012
ENSG00000267299	AC011444.3	ENSG00000110076	NRXN2	0.855	0.014
ENSG00000267299	AC011444.3	ENSG00000111737	RAB35	0.817	0.025
ENSG00000267299	AC011444.3	ENSG00000184117	NIPSNAP1	0.820	0.024
ENSG00000267299	AC011444.3	ENSG00000204304	PBX2	0.845	0.017
ENSG00000267299	AC011444.3	ENSG00000162687	KCNT2	0.941	0.002
ENSG00000267299	AC011444.3	ENSG00000198133	TMEM229B	0.871	0.011
ENSG00000267299	AC011444.3	ENSG00000091640	SPAG7	0.815	0.026
ENSG00000267299	AC011444.3	ENSG00000100307	CBX7	0.849	0.016
ENSG00000267299	AC011444.3	ENSG00000168453	HR	0.805	0.029
ENSG00000273180	AC019193.3	ENSG00000127578	WFIKKN1	0.890	0.007
ENSG00000273180	AC019193.3	ENSG00000144485	HES6	0.841	0.018
ENSG00000273180	AC019193.3	ENSG00000109846	CRYAB	0.930	0.002
ENSG00000273180	AC019193.3	ENSG00000152154	TMEM178A	0.924	0.003
ENSG00000273180	AC019193.3	ENSG00000198157	HMGN5	0.845	0.017
ENSG00000273180	AC019193.3	ENSG00000171102	OBP2B	0.976	0.000
ENSG00000273180	AC019193.3	ENSG00000261649	GOLGA6L7P	0.888	0.008
ENSG00000273180	AC019193.3	ENSG00000146839	ZAN	0.878	0.009
ENSG00000273180	AC019193.3	ENSG00000251655	PRB1	0.823	0.023
ENSG00000273180	AC019193.3	ENSG00000154832	CXXC1	0.911	0.004
ENSG00000273180	AC019193.3	ENSG00000196388	INCA1	0.806	0.029
ENSG00000273180	AC019193.3	ENSG00000166681	BEX3	0.821	0.023
ENSG00000273180	AC019193.3	ENSG00000104979	C19orf53	0.918	0.003
ENSG00000273180	AC019193.3	ENSG00000167371	PRRT2	0.938	0.002
ENSG00000273180	AC019193.3	ENSG00000198930	CSAG1	0.975	0.000
ENSG00000273180	AC019193.3	ENSG00000204356	NELFE	0.894	0.007
ENSG00000273180	AC019193.3	ENSG00000213760	ATP6V1G2	0.974	0.000
ENSG00000273180	AC019193.3	ENSG00000105373	NOP53	0.814	0.026
ENSG00000273180	AC019193.3	ENSG00000189334	S100A14	0.963	0.000
ENSG00000273180	AC019193.3	ENSG00000236027	PATE3	0.981	0.000
ENSG00000273180	AC019193.3	ENSG00000168734	PKIG	0.940	0.002
ENSG00000273180	AC019193.3	ENSG00000179922	ZNF784	0.866	0.012
ENSG00000273180	AC019193.3	ENSG00000179172	HNRNPCL1	0.862	0.013
ENSG00000273180	AC019193.3	ENSG00000167578	RAB4B	0.835	0.019
ENSG00000273180	AC019193.3	ENSG00000135502	SLC26A10	0.942	0.001
ENSG00000273180	AC019193.3	ENSG00000174450	GOLGA6L2	0.853	0.015
ENSG00000273180	AC019193.3	ENSG00000092010	PSME1	0.859	0.013
ENSG00000273180	AC019193.3	ENSG00000007264	MATK	0.846	0.017
ENSG00000273180	AC019193.3	ENSG00000133265	HSPBP1	0.969	0.000
ENSG00000273180	AC019193.3	ENSG00000197079	KRT35	0.853	0.015
ENSG00000273180	AC019193.3	ENSG00000277258	PCGF2	0.957	0.001
ENSG00000273180	AC019193.3	ENSG00000168101	NUDT16L1	0.975	0.000
ENSG00000273180	AC019193.3	ENSG00000269547	AC011455.3	0.872	0.010
ENSG00000273180	AC019193.3	ENSG00000108773	KAT2A	0.924	0.003
ENSG00000273180	AC019193.3	ENSG00000197982	C1orf122	0.917	0.004
ENSG00000273180	AC019193.3	ENSG00000092067	CEBPE	0.855	0.014
ENSG00000273180	AC019193.3	ENSG00000156959	LHFPL4	0.936	0.002
ENSG00000273180	AC019193.3	ENSG00000142515	KLK3	0.902	0.006
ENSG00000273180	AC019193.3	ENSG00000167916	KRT24	0.989	0.000
ENSG00000273180	AC019193.3	ENSG00000173812	EIF1	0.930	0.002
ENSG00000273180	AC019193.3	ENSG00000160284	SPATC1L	0.990	0.000
ENSG00000273180	AC019193.3	ENSG00000260596	DUX4	0.889	0.007
ENSG00000273180	AC019193.3	ENSG00000108963	DPH1	0.884	0.008
ENSG00000273180	AC019193.3	ENSG00000142227	EMP3	0.898	0.006
ENSG00000273180	AC019193.3	ENSG00000168159	RNF187	0.913	0.004
ENSG00000273180	AC019193.3	ENSG00000196154	S100A4	0.862	0.013
ENSG00000273180	AC019193.3	ENSG00000163703	CRELD1	0.825	0.022
ENSG00000273180	AC019193.3	ENSG00000215397	SCRT2	0.879	0.009
ENSG00000273180	AC019193.3	ENSG00000116035	VAX2	0.860	0.013
ENSG00000273180	AC019193.3	ENSG00000138028	CGREF1	0.807	0.028
ENSG00000273180	AC019193.3	ENSG00000132405	TBC1D14	0.975	0.000
ENSG00000273180	AC019193.3	ENSG00000135932	CAB39	0.952	0.001
ENSG00000273180	AC019193.3	ENSG00000146112	PPP1R18	0.811	0.027
ENSG00000273180	AC019193.3	ENSG00000198783	ZNF830	0.865	0.012
ENSG00000273180	AC019193.3	ENSG00000130529	TRPM4	0.983	0.000
ENSG00000273180	AC019193.3	ENSG00000179954	SSC5D	0.955	0.001
ENSG00000273180	AC019193.3	ENSG00000157514	TSC22D3	0.875	0.010
ENSG00000273180	AC019193.3	ENSG00000137078	SIT1	0.940	0.002
ENSG00000273180	AC019193.3	ENSG00000170315	UBB	0.857	0.014
ENSG00000273180	AC019193.3	ENSG00000198049	AVPR1B	0.864	0.012
ENSG00000273180	AC019193.3	ENSG00000120645	IQSEC3	0.964	0.000
ENSG00000273180	AC019193.3	ENSG00000147697	GSDMC	0.879	0.009
ENSG00000273180	AC019193.3	ENSG00000154102	C16orf74	0.800	0.031
ENSG00000273180	AC019193.3	ENSG00000161671	EMC10	0.864	0.012
ENSG00000273180	AC019193.3	ENSG00000188338	SLC38A3	0.960	0.001
ENSG00000273180	AC019193.3	ENSG00000182472	CAPN12	0.921	0.003
ENSG00000273180	AC019193.3	ENSG00000183248	PRR36	0.946	0.001
ENSG00000273180	AC019193.3	ENSG00000171403	KRT9	0.866	0.012
ENSG00000273180	AC019193.3	ENSG00000130592	LSP1	0.895	0.007
ENSG00000273180	AC019193.3	ENSG00000087085	ACHE	0.875	0.010
ENSG00000273180	AC019193.3	ENSG00000146540	C7orf50	0.942	0.001
ENSG00000273180	AC019193.3	ENSG00000131831	RAI2	0.930	0.002
ENSG00000273180	AC019193.3	ENSG00000104888	SLC17A7	0.811	0.027
ENSG00000273180	AC019193.3	ENSG00000123684	LPGAT1	0.859	0.013
ENSG00000273180	AC019193.3	ENSG00000174807	CD248	0.862	0.013
ENSG00000273180	AC019193.3	ENSG00000142182	DNMT3L	0.847	0.016
ENSG00000273180	AC019193.3	ENSG00000160799	CCDC12	0.944	0.001
ENSG00000273180	AC019193.3	ENSG00000148218	ALAD	0.884	0.008
ENSG00000273180	AC019193.3	ENSG00000166342	NETO1	0.887	0.008
ENSG00000273180	AC019193.3	ENSG00000245848	CEBPA	0.952	0.001
ENSG00000273180	AC019193.3	ENSG00000170373	CST1	0.882	0.009
ENSG00000273180	AC019193.3	ENSG00000105251	SHD	0.928	0.003
ENSG00000273180	AC019193.3	ENSG00000130054	FAM155B	0.913	0.004
ENSG00000273180	AC019193.3	ENSG00000249240	AC069368.1	0.974	0.000
ENSG00000273180	AC019193.3	ENSG00000166823	MESP1	0.848	0.016
ENSG00000273180	AC019193.3	ENSG00000198894	CIPC	0.817	0.025
ENSG00000273180	AC019193.3	ENSG00000145888	GLRA1	0.876	0.010
ENSG00000273180	AC019193.3	ENSG00000161955	TNFSF13	0.894	0.007
ENSG00000273180	AC019193.3	ENSG00000197766	CFD	0.846	0.016
ENSG00000273180	AC019193.3	ENSG00000099622	CIRBP	0.885	0.008
ENSG00000273180		ENSG00000178531	CTXN1	0.977	0.000
ENSG00000273180		ENSG00000185499	MUC1	0.862	0.012
ENSG00000273180		ENSG00000171067	C11orf24	0.928	0.003
ENSG00000273180		ENSG00000088002	SULT2B1	0.882	0.009
ENSG00000273180		ENSG00000246705	H2AFJ	0.856	0.014
ENSG00000273180		ENSG00000162545	CAMK2N1	0.841	0.018
ENSG00000273180		ENSG00000149926	FAM57B	0.870	0.011
ENSG00000273180		ENSG00000162191	UBXN1	0.840	0.018
ENSG00000273180		ENSG00000183640	KRTAP8-1	0.887	0.008
ENSG00000273180		ENSG00000248098	BCKDHA	0.888	0.008
ENSG00000273180		ENSG00000106211	HSPB1	0.813	0.026
ENSG00000273180		ENSG00000061273	HDAC7	0.870	0.011
ENSG00000273180		ENSG00000124232	RBPJL	0.948	0.001
ENSG00000273180		ENSG00000170419	VSTM2A	0.907	0.005
ENSG00000273180		ENSG00000169992	NLGN2	0.921	0.003
ENSG00000273180		ENSG00000164379	FOXQ1	0.881	0.009
ENSG00000273180		ENSG00000172247	C1QTNF4	0.842	0.018
ENSG00000273180		ENSG00000092051	JPH4	0.929	0.003
ENSG00000273180		ENSG00000130433	CACNG6	0.879	0.009
ENSG00000273180		ENSG00000168090	COPS6	0.907	0.005
ENSG00000273180		ENSG00000141933	TPGS1	0.872	0.011
ENSG00000273180		ENSG00000163536	SERPINI1	0.974	0.000
ENSG00000273180		ENSG00000118640	VAMP8	0.874	0.010
ENSG00000273180		ENSG00000111291	GPRC5D	0.945	0.001
ENSG00000273180		ENSG00000186583	SPATC1	0.824	0.023
ENSG00000273180		ENSG00000184956	MUC6	0.883	0.008
ENSG00000273180		ENSG00000182310	SPACA6	0.813	0.026
ENSG00000273180		ENSG00000266964	FXYD1	0.919	0.003
ENSG00000273180		ENSG00000179178	TMEM125	0.904	0.005
ENSG00000273180		ENSG00000139211	AMIGO2	0.826	0.022
ENSG00000273180		ENSG00000228253	MT-ATP8	0.949	0.001
ENSG00000273180		ENSG00000106631	MYL7	0.916	0.004
ENSG00000273180		ENSG00000162300	ZFPL1	0.953	0.001
ENSG00000273180		ENSG00000102119	EMD	0.973	0.000
ENSG00000273180		ENSG00000186143	PRR30	0.955	0.001
ENSG00000273180		ENSG00000168269	FOXI1	0.913	0.004
ENSG00000273180		ENSG00000162522	KIAA1522	0.899	0.006
ENSG00000273180		ENSG00000238243	OR2W3	0.817	0.025
ENSG00000273180		ENSG00000164054	SHISA5	0.839	0.018
ENSG00000273180		ENSG00000125995	ROMO1	0.826	0.022
ENSG00000273180		ENSG00000167244	IGF2	0.907	0.005
ENSG00000273180		ENSG00000130751	NPAS1	0.844	0.017
ENSG00000273180		ENSG00000101282	RSPO4	0.873	0.010
ENSG00000273180		ENSG00000116690	PRG4	0.883	0.008
ENSG00000273180		ENSG00000127837	AAMP	0.924	0.003
ENSG00000273180		ENSG00000184363	PKP3	0.846	0.016
ENSG00000273180		ENSG00000128408	RIBC2	0.857	0.014
ENSG00000273180		ENSG00000100092	SH3BP1	0.832	0.020
ENSG00000273180		ENSG00000172757	CFL1	0.890	0.007
ENSG00000273180		ENSG00000258388	PPT2-EGFL8	0.853	0.015
ENSG00000273180		ENSG00000144591	GMPPA	0.840	0.018
ENSG00000273180		ENSG00000214253	FIS1	0.988	0.000
ENSG00000273180		ENSG00000177051	FBXO46	0.843	0.017
ENSG00000273180		ENSG00000133739	LRRCC1	0.944	0.001
ENSG00000273180		ENSG00000261949	GFY	0.833	0.020
ENSG00000273180		ENSG00000258817	OR4C13	0.847	0.016
ENSG00000273180		ENSG00000132510	KDM6B	0.849	0.016
ENSG00000273180		ENSG00000186442	KRT3	0.936	0.002
ENSG00000273180		ENSG00000115255	REEP6	0.847	0.016
ENSG00000273180		ENSG00000205517	RGL3	0.964	0.000
ENSG00000273180		ENSG00000001497	LAS1L	0.958	0.001
ENSG00000273180		ENSG00000197530	MIB2	0.947	0.001
ENSG00000273180		ENSG00000160211	G6PD	0.877	0.010
ENSG00000273180		ENSG00000105447	GRWD1	0.907	0.005
ENSG00000273180		ENSG00000118245	TNP1	0.856	0.014
ENSG00000273180		ENSG00000130725	UBE2M	0.895	0.007
ENSG00000273180		ENSG00000149489	ROM1	0.920	0.003
ENSG00000273180		ENSG00000142634	EFHD2	0.924	0.003
ENSG00000273180		ENSG00000141503	MINK1	0.860	0.013
ENSG00000273180		ENSG00000135926	TMBIM1	0.901	0.006
ENSG00000273180		ENSG00000269743	SLC25A53	0.852	0.015
ENSG00000273180		ENSG00000100884	CPNE6	0.910	0.004
ENSG00000273180		ENSG00000162069	BICDL2	0.960	0.001
ENSG00000273180		ENSG00000170909	OSCAR	0.889	0.007
ENSG00000273180		ENSG00000114268	PFKFB4	0.903	0.005
ENSG00000273180		ENSG00000104805	NUCB1	0.933	0.002
ENSG00000273180		ENSG00000087076	HSD17B14	0.929	0.003
ENSG00000273180		ENSG00000106333	PCOLCE	0.909	0.005
ENSG00000273180		ENSG00000270168	AC004233.2	0.894	0.007
ENSG00000273180		ENSG00000105409	ATP1A3	0.846	0.016
ENSG00000273180		ENSG00000108813	DLX4	0.989	0.000
ENSG00000273180		ENSG00000105464	GRIN2D	0.885	0.008
ENSG00000273180		ENSG00000118804	STBD1	0.907	0.005
ENSG00000273180		ENSG00000180448	ARHGAP45	0.889	0.007
ENSG00000273180		ENSG00000124733	MEA1	0.879	0.009
ENSG00000273180		ENSG00000128272	ATF4	0.861	0.013
ENSG00000273180		ENSG00000175416	CLTB	0.873	0.010
ENSG00000273180		ENSG00000185942	NKAIN3	0.841	0.018
ENSG00000273180		ENSG00000110925	CSRNP2	0.808	0.028
ENSG00000273180		ENSG00000090273	NUDC	0.838	0.019
ENSG00000273180		ENSG00000108819	PPP1R9B	0.922	0.003
ENSG00000273180		ENSG00000243364	EFNA4	0.928	0.003
ENSG00000273180		ENSG00000105538	RASIP1	0.893	0.007
ENSG00000273180		ENSG00000186198	SLC51B	0.855	0.014
ENSG00000273180		ENSG00000131408	NR1H2	0.908	0.005
ENSG00000273180		ENSG00000177374	HIC1	0.820	0.024
ENSG00000273180		ENSG00000159720	ATP6V0D1	0.865	0.012
ENSG00000273180		ENSG00000170291	ELP5	0.876	0.010
ENSG00000273180		ENSG00000228474	OST4	0.900	0.006
ENSG00000273180		ENSG00000064961	HMG20B	0.825	0.022
ENSG00000273180		ENSG00000101367	MAPRE1	0.863	0.012
ENSG00000273180		ENSG00000071462	BUD23	0.893	0.007
ENSG00000273180		ENSG00000198892	SHISA4	0.850	0.015
ENSG00000273180		ENSG00000148343	MIGA2	0.861	0.013
ENSG00000273180		ENSG00000166558	SLC38A8	0.886	0.008
ENSG00000273180		ENSG00000129990	SYT5	0.962	0.001
ENSG00000273180		ENSG00000167617	CDC42EP5	0.890	0.007
ENSG00000273180		ENSG00000126562	WNK4	0.958	0.001
ENSG00000273180		ENSG00000133142	TCEAL4	0.833	0.020
ENSG00000273180		ENSG00000137094	DNAJB5	0.856	0.014
ENSG00000273180		ENSG00000179938	GOLGA8J	0.943	0.001
ENSG00000273180		ENSG00000198763	MT-ND2	0.844	0.017
ENSG00000273180		ENSG00000068400	GRIPAP1	0.966	0.000
ENSG00000273180		ENSG00000117148	ACTL8	0.880	0.009
ENSG00000273180		ENSG00000130764	LRRC47	0.854	0.015
ENSG00000273180		ENSG00000177508	IRX3	0.803	0.030
ENSG00000273180		ENSG00000129347	KRI1	0.890	0.007
ENSG00000273180		ENSG00000115468	EFHD1	0.899	0.006
ENSG00000273180		ENSG00000254415	SIGLEC14	0.900	0.006
ENSG00000273180		ENSG00000141504	SAT2	0.862	0.013
ENSG00000273180		ENSG00000149452	SLC22A8	0.929	0.003
ENSG00000273180		ENSG00000226490	AC138647.1	0.895	0.007
ENSG00000273180		ENSG00000198171	DDRGK1	0.888	0.008
ENSG00000273180		ENSG00000198888	MT-ND1	0.828	0.021
ENSG00000273180		ENSG00000133134	BEX2	0.819	0.024
ENSG00000273180		ENSG00000055950	MRPL43	0.877	0.009
ENSG00000273180		ENSG00000099338	CATSPERG	0.816	0.025
ENSG00000273180		ENSG00000079616	KIF22	0.859	0.013
ENSG00000273180		ENSG00000159784	FAM131B	0.880	0.009
ENSG00000273180		ENSG00000160678	S100A1	0.911	0.004
ENSG00000273180		ENSG00000168487	BMP1	0.854	0.015
ENSG00000273180		ENSG00000196531	NACA	0.840	0.018
ENSG00000273180		ENSG00000115266	APC2	0.868	0.011
ENSG00000273180		ENSG00000117640	MTFR1L	0.858	0.014
ENSG00000273180		ENSG00000169885	CALML6	0.910	0.004
ENSG00000273180		ENSG00000096070	BRPF3	0.976	0.000
ENSG00000273180		ENSG00000105737	GRIK5	0.864	0.012
ENSG00000273180		ENSG00000164889	SLC4A2	0.834	0.020
ENSG00000273180		ENSG00000268041	AC010616.1	0.819	0.024
ENSG00000273180		ENSG00000128917	DLL4	0.901	0.006
ENSG00000273180		ENSG00000167800	TBX10	0.933	0.002
ENSG00000273180		ENSG00000100813	ACIN1	0.830	0.021
ENSG00000273180		ENSG00000188037	CLCN1	0.855	0.014
ENSG00000273180		ENSG00000148357	HMCN2	0.956	0.001
ENSG00000273180		ENSG00000187902	SHISA7	0.816	0.025
ENSG00000273180		ENSG00000176909	MAMSTR	0.837	0.019
ENSG00000273180		ENSG00000063244	U2AF2	0.841	0.018
ENSG00000273180		ENSG00000108528	SLC25A11	0.860	0.013
ENSG00000273180		ENSG00000196361	ELAVL3	0.850	0.015
ENSG00000273180		ENSG00000204314	PRRT1	0.846	0.016
ENSG00000273180		ENSG00000213676	ATF6B	0.843	0.017
ENSG00000273180		ENSG00000106348	IMPDH1	0.942	0.002
ENSG00000273180		ENSG00000184925	LCN12	0.848	0.016
ENSG00000273180		ENSG00000112511	PHF1	0.949	0.001
ENSG00000273180		ENSG00000161958	FGF11	0.951	0.001
ENSG00000273180		ENSG00000179094	PER1	0.934	0.002
ENSG00000273180		ENSG00000168066	SF1	0.928	0.003
ENSG00000273180		ENSG00000127588	GNG13	0.923	0.003
ENSG00000273180		ENSG00000069345	DNAJA2	0.814	0.026
ENSG00000273180		ENSG00000080845	DLGAP4	0.802	0.030
ENSG00000273180		ENSG00000099901	RANBP1	0.894	0.007
ENSG00000273180		ENSG00000112118	MCM3	0.901	0.006
ENSG00000273180		ENSG00000163795	ZNF513	0.901	0.006
ENSG00000273180		ENSG00000196337	CGB7	0.854	0.014
ENSG00000273180		ENSG00000126247	CAPNS1	0.898	0.006
ENSG00000273180		ENSG00000175221	MED16	0.822	0.023
ENSG00000273180		ENSG00000069275	NUCKS1	0.928	0.003
ENSG00000273180		ENSG00000104903	LYL1	0.915	0.004
ENSG00000273180		ENSG00000204472	AIF1	0.935	0.002
ENSG00000273180		ENSG00000108312	UBTF	0.815	0.025
ENSG00000273180		ENSG00000171552	BCL2L1	0.843	0.017
ENSG00000273180		ENSG00000061656	SPAG4	0.926	0.003
ENSG00000273180		ENSG00000167757	KLK11	0.920	0.003
ENSG00000273180		ENSG00000119574	ZBTB45	0.943	0.001
ENSG00000273180		ENSG00000100106	TRIOBP	0.865	0.012
ENSG00000273180		ENSG00000154133	ROBO4	0.932	0.002
ENSG00000273180		ENSG00000164885	CDK5	0.911	0.004
ENSG00000273180		ENSG00000063241	ISOC2	0.960	0.001
ENSG00000273180		ENSG00000108788	MLX	0.887	0.008
ENSG00000273180		ENSG00000107874	CUEDC2	0.856	0.014
ENSG00000273180		ENSG00000132382	MYBBP1A	0.886	0.008
ENSG00000273180		ENSG00000204438	GPANK1	0.899	0.006
ENSG00000273180		ENSG00000105767	CADM4	0.823	0.023
ENSG00000273180		ENSG00000163354	DCST2	0.829	0.021
ENSG00000273180		ENSG00000183019	MCEMP1	0.940	0.002
ENSG00000273180		ENSG00000213023	SYT3	0.926	0.003
ENSG00000273180		ENSG00000161642	ZNF385A	0.900	0.006
ENSG00000273180		ENSG00000063127	SLC6A16	0.800	0.031
ENSG00000273180		ENSG00000204052	LRRC73	0.874	0.010
ENSG00000273180		ENSG00000105245	NUMBL	0.940	0.002
ENSG00000273180		ENSG00000270806	C17orf50	0.899	0.006
ENSG00000273180		ENSG00000171703	TCEA2	0.849	0.016
ENSG00000273180		ENSG00000186790	FOXE3	0.823	0.023
ENSG00000273180		ENSG00000196998	WDR45	0.902	0.005
ENSG00000273180		ENSG00000235942	LCE6A	0.868	0.011
ENSG00000273180		ENSG00000132688	NES	0.920	0.003
ENSG00000273180		ENSG00000204839	MROH6	0.925	0.003
ENSG00000273180		ENSG00000010626	LRRC23	0.837	0.019
ENSG00000273180		ENSG00000006025	OSBPL7	0.891	0.007
ENSG00000273180		ENSG00000143537	ADAM15	0.919	0.003
ENSG00000273180		ENSG00000104870	FCGRT	0.864	0.012
ENSG00000273180		ENSG00000124140	SLC12A5	0.863	0.012
ENSG00000273180		ENSG00000169564	PCBP1	0.867	0.012
ENSG00000273180		ENSG00000213347	MXD3	0.936	0.002
ENSG00000273180		ENSG00000102871	TRADD	0.873	0.010
ENSG00000273180		ENSG00000124593	AL365205.1	0.854	0.014
ENSG00000273180		ENSG00000077150	NFKB2	0.917	0.004
ENSG00000273180		ENSG00000113296	THBS4	0.942	0.002
ENSG00000273180		ENSG00000138083	SIX3	0.869	0.011
ENSG00000273180		ENSG00000140332	TLE3	0.908	0.005
ENSG00000273180		ENSG00000105325	FZR1	0.955	0.001
ENSG00000273180		ENSG00000127483	HP1BP3	0.915	0.004
ENSG00000273180		ENSG00000102984	ZNF821	0.955	0.001
ENSG00000273180		ENSG00000142459	EVI5L	0.813	0.026
ENSG00000273180		ENSG00000140682	TGFB1I1	0.831	0.021
ENSG00000273180		ENSG00000161681	SHANK1	0.913	0.004
ENSG00000273180		ENSG00000186994	KANK3	0.878	0.009
ENSG00000273180		ENSG00000203784	LELP1	0.892	0.007
ENSG00000273180		ENSG00000189068	VSTM1	0.887	0.008
ENSG00000273180		ENSG00000132026	RTBDN	0.872	0.011
ENSG00000273180		ENSG00000172232	AZU1	0.913	0.004
ENSG00000273180		ENSG00000157873	TNFRSF14	0.828	0.021
ENSG00000273180		ENSG00000153498	SPACA7	0.834	0.020
ENSG00000273180		ENSG00000132535	DLG4	0.880	0.009
ENSG00000273180		ENSG00000188011	RTP5	0.848	0.016
ENSG00000273180		ENSG00000131446	MGAT1	0.810	0.027
ENSG00000273180		ENSG00000182154	MRPL41	0.881	0.009
ENSG00000273180		ENSG00000110811	P3H3	0.931	0.002
ENSG00000273180		ENSG00000174851	YIF1A	0.851	0.015
ENSG00000273180		ENSG00000137203	TFAP2A	0.803	0.030
ENSG00000273180		ENSG00000169442	CD52	0.916	0.004
ENSG00000273180		ENSG00000126583	PRKCG	0.848	0.016
ENSG00000273180		ENSG00000160877	NACC1	0.918	0.004
ENSG00000273180		ENSG00000101255	TRIB3	0.871	0.011
ENSG00000273180		ENSG00000111674	ENO2	0.855	0.014
ENSG00000273180		ENSG00000132321	IQCA1	0.933	0.002
ENSG00000273180		ENSG00000185245	GP1BA	0.956	0.001
ENSG00000273180		ENSG00000049089	COL9A2	0.880	0.009
ENSG00000273180		ENSG00000160972	PPP1R16A	0.813	0.026
ENSG00000273180		ENSG00000198435	NRARP	0.829	0.021
ENSG00000273180		ENSG00000103495	MAZ	0.892	0.007
ENSG00000273180		ENSG00000140264	SERF2	0.876	0.010
ENSG00000273180		ENSG00000197253	TPSB2	0.881	0.009
ENSG00000273180		ENSG00000159212	CLIC6	0.928	0.003
ENSG00000273180		ENSG00000143772	ITPKB	0.820	0.024
ENSG00000273180		ENSG00000173442	EHBP1L1	0.835	0.019
ENSG00000273180		ENSG00000060491	OGFR	0.836	0.019
ENSG00000273180		ENSG00000115053	NCL	0.840	0.018
ENSG00000273180		ENSG00000250067	YJEFN3	0.896	0.006
ENSG00000273180		ENSG00000167565	SERTAD3	0.956	0.001
ENSG00000273180		ENSG00000074964	ARHGEF10L	0.812	0.026
ENSG00000273180		ENSG00000188783	PRELP	0.942	0.001
ENSG00000273180		ENSG00000011007	ELOA	0.875	0.010
ENSG00000273180		ENSG00000101400	SNTA1	0.854	0.014
ENSG00000273180		ENSG00000105520	PLPPR2	0.843	0.017
ENSG00000273180		ENSG00000164403	SHROOM1	0.876	0.010
ENSG00000273180		ENSG00000189325	C6orf222	0.809	0.028
ENSG00000273180		ENSG00000167815	PRDX2	0.871	0.011
ENSG00000273180		ENSG00000160908	ZNF394	0.856	0.014
ENSG00000273180		ENSG00000173020	GRK2	0.991	0.000
ENSG00000273180		ENSG00000120068	HOXB8	0.879	0.009
ENSG00000273180		ENSG00000100299	ARSA	0.883	0.008
ENSG00000273180		ENSG00000103742	IGDCC4	0.933	0.002
ENSG00000273180		ENSG00000119772	DNMT3A	0.886	0.008
ENSG00000273180		ENSG00000159208	CIART	0.813	0.026
ENSG00000273180		ENSG00000089558	KCNH4	0.910	0.004
ENSG00000273180		ENSG00000179085	DPM3	0.958	0.001
ENSG00000273180		ENSG00000088280	ASAP3	0.850	0.015
ENSG00000273180		ENSG00000099899	TRMT2A	0.815	0.025
ENSG00000273180		ENSG00000147408	CSGALNACT1	0.814	0.026
ENSG00000273180		ENSG00000136802	LRRC8A	0.812	0.027
ENSG00000273180		ENSG00000071564	TCF3	0.950	0.001
ENSG00000273180		ENSG00000119737	GPR75	0.833	0.020
ENSG00000273180		ENSG00000142235	LMTK3	0.886	0.008
ENSG00000273180		ENSG00000168925	CTRB1	0.840	0.018
ENSG00000273180		ENSG00000139998	RAB15	0.822	0.023
ENSG00000273180		ENSG00000132692	BCAN	0.867	0.012
ENSG00000273180		ENSG00000197283	SYNGAP1	0.896	0.006
ENSG00000273180		ENSG00000115226	FNDC4	0.876	0.010
ENSG00000273180		ENSG00000212935	KRTAP10-3	0.935	0.002
ENSG00000273180		ENSG00000167770	OTUB1	0.830	0.021
ENSG00000273180		ENSG00000135540	NHSL1	0.843	0.017
ENSG00000273180		ENSG00000188305	C19orf35	0.869	0.011
ENSG00000273180		ENSG00000135723	FHOD1	0.916	0.004
ENSG00000273180		ENSG00000166848	TERF2IP	0.904	0.005
ENSG00000273180		ENSG00000104818	CGB2	0.923	0.003
ENSG00000273180		ENSG00000127838	PNKD	0.943	0.001
ENSG00000273180		ENSG00000165269	AQP7	0.843	0.017
ENSG00000273180		ENSG00000125740	FOSB	0.898	0.006
ENSG00000273180		ENSG00000179615	OR2AP1	0.870	0.011
ENSG00000273180		ENSG00000157227	MMP14	0.927	0.003
ENSG00000273180		ENSG00000107281	NPDC1	0.878	0.009
ENSG00000273180		ENSG00000090924	PLEKHG2	0.931	0.002
ENSG00000273180		ENSG00000104964	AES	0.870	0.011
ENSG00000273180		ENSG00000141994	DUS3L	0.905	0.005
ENSG00000273180		ENSG00000136161	RCBTB2	0.910	0.004
ENSG00000273180		ENSG00000163462	TRIM46	0.921	0.003
ENSG00000273180		ENSG00000198844	ARHGEF15	0.905	0.005
ENSG00000273180		ENSG00000011009	LYPLA2	0.863	0.012
ENSG00000273180		ENSG00000223865	HLA-DPB1	0.873	0.010
ENSG00000273180		ENSG00000105229	PIAS4	0.885	0.008
ENSG00000273180		ENSG00000007516	BAIAP3	0.918	0.004
ENSG00000273180		ENSG00000173868	PHOSPHO1	0.813	0.026
ENSG00000273180		ENSG00000176540	OR4C5	0.829	0.021
ENSG00000273180		ENSG00000274209	ANTXRL	0.888	0.008
ENSG00000273180		ENSG00000136840	ST6GALNAC4	0.882	0.009
ENSG00000273180		ENSG00000088682	COQ9	0.812	0.026
ENSG00000273180		ENSG00000090006	LTBP4	0.840	0.018
ENSG00000273180		ENSG00000125731	SH2D3A	0.853	0.015
ENSG00000273180		ENSG00000125503	PPP1R12C	0.869	0.011
ENSG00000273180		ENSG00000123159	GIPC1	0.854	0.014
ENSG00000273180		ENSG00000126351	THRA	0.904	0.005
ENSG00000273180		ENSG00000053438	NNAT	0.838	0.019
ENSG00000273180		ENSG00000089639	GMIP	0.884	0.008
ENSG00000273180		ENSG00000204540	PSORS1C1	0.810	0.027
ENSG00000273180		ENSG00000143412	ANXA9	0.803	0.030
ENSG00000273180		ENSG00000215440	NPEPL1	0.891	0.007
ENSG00000273180		ENSG00000065518	NDUFB4	0.830	0.021
ENSG00000273180		ENSG00000166987	MBD6	0.859	0.013
ENSG00000273180		ENSG00000111679	PTPN6	0.971	0.000
ENSG00000273180		ENSG00000092098	RNF31	0.848	0.016
ENSG00000273180		ENSG00000149532	CPSF7	0.842	0.017
ENSG00000273180		ENSG00000214655	ZSWIM8	0.875	0.010
ENSG00000273180		ENSG00000141744	PNMT	0.801	0.030
ENSG00000273180		ENSG00000117481	NSUN4	0.828	0.021
ENSG00000273180		ENSG00000167977	KCTD5	0.902	0.005
ENSG00000273180		ENSG00000185798	WDR53	0.811	0.027
ENSG00000273180		ENSG00000076944	STXBP2	0.804	0.029
ENSG00000273180		ENSG00000100276	RASL10A	0.823	0.023
ENSG00000273180		ENSG00000229833	PET100	0.852	0.015
ENSG00000273180		ENSG00000109321	AREG	0.874	0.010
ENSG00000273180		ENSG00000204256	BRD2	0.863	0.012
ENSG00000273180		ENSG00000198077	CYP2A7	0.801	0.030
ENSG00000273180		ENSG00000204248	COL11A2	0.878	0.009
ENSG00000273180		ENSG00000215187	FAM166B	0.883	0.008
ENSG00000273180		ENSG00000119535	CSF3R	0.892	0.007
ENSG00000273180		ENSG00000143554	SLC27A3	0.812	0.027
ENSG00000273180		ENSG00000188687	SLC4A5	0.882	0.009
ENSG00000273180		ENSG00000230657	PRB4	0.889	0.007
ENSG00000273180		ENSG00000067836	ROGDI	0.903	0.005
ENSG00000273180		ENSG00000174672	BRSK2	0.869	0.011
ENSG00000273180		ENSG00000181323	SPEM1	0.807	0.028
ENSG00000273180		ENSG00000085185	BCORL1	0.888	0.008
ENSG00000273180		ENSG00000142186	SCYL1	0.830	0.021
ENSG00000273180		ENSG00000184451	CCR10	0.829	0.021
ENSG00000273180		ENSG00000076928	ARHGEF1	0.834	0.020
ENSG00000273180		ENSG00000105254	TBCB	0.864	0.012
ENSG00000273180		ENSG00000123358	NR4A1	0.827	0.022
ENSG00000273180		ENSG00000164897	TMUB1	0.835	0.020
ENSG00000273180		ENSG00000169925	BRD3	0.890	0.007
ENSG00000273180		ENSG00000171425	ZNF581	0.814	0.026
ENSG00000273180		ENSG00000173369	C1QB	0.824	0.023
ENSG00000273180		ENSG00000185736	ADARB2	0.958	0.001
ENSG00000273180		ENSG00000182952	HMGN4	0.834	0.020
ENSG00000273180		ENSG00000087460	GNAS	0.836	0.019
ENSG00000273180		ENSG00000198937	CCDC167	0.904	0.005
ENSG00000273180		ENSG00000115556	PLCD4	0.812	0.027
ENSG00000273180		ENSG00000111676	ATN1	0.808	0.028
ENSG00000273180		ENSG00000112773	FAM46A	0.861	0.013
ENSG00000273180		ENSG00000105223	PLD3	0.883	0.008
ENSG00000273180		ENSG00000225556	C2CD4D	0.920	0.003
ENSG00000273180		ENSG00000261236	BOP1	0.827	0.022
ENSG00000273180		ENSG00000204520	MICA	0.820	0.024
ENSG00000273180		ENSG00000184208	C22orf46	0.857	0.014
ENSG00000273180		ENSG00000072182	ASIC4	0.920	0.003
ENSG00000273180		ENSG00000187186	AL162231.1	0.873	0.010
ENSG00000273180		ENSG00000186395	KRT10	0.803	0.030
ENSG00000273180		ENSG00000161798	AQP5	0.961	0.001
ENSG00000273180		ENSG00000154134	ROBO3	0.936	0.002
ENSG00000273180		ENSG00000156860	FBRS	0.869	0.011
ENSG00000273180		ENSG00000145198	VWA5B2	0.837	0.019
ENSG00000273180		ENSG00000197111	PCBP2	0.861	0.013
ENSG00000273180		ENSG00000104783	KCNN4	0.814	0.026
ENSG00000273180		ENSG00000126016	AMOT	0.909	0.005
ENSG00000273180		ENSG00000188706	ZDHHC9	0.892	0.007
ENSG00000273180		ENSG00000125084	WNT1	0.886	0.008
ENSG00000273180		ENSG00000181577	C6orf223	0.842	0.017
ENSG00000273180		ENSG00000101940	WDR13	0.850	0.015
ENSG00000273180		ENSG00000160460	SPTBN4	0.911	0.004
ENSG00000273180		ENSG00000220205	VAMP2	0.919	0.003
ENSG00000273180		ENSG00000165655	ZNF503	0.856	0.014
ENSG00000273180		ENSG00000090238	YPEL3	0.900	0.006
ENSG00000273180		ENSG00000164620	RELL2	0.882	0.009
ENSG00000273180		ENSG00000050327	ARHGEF5	0.816	0.025
ENSG00000273180		ENSG00000104970	KIR3DX1	0.889	0.008
ENSG00000273180		ENSG00000204420	MPIG6B	0.812	0.027
ENSG00000273180		ENSG00000180938	ZNF572	0.817	0.025
ENSG00000273180		ENSG00000085552	IGSF9	0.813	0.026
ENSG00000273180		ENSG00000142319	SLC6A3	0.821	0.024
ENSG00000273180		ENSG00000175294	CATSPER1	0.879	0.009
ENSG00000273180		ENSG00000090971	NAT14	0.816	0.025
ENSG00000273180		ENSG00000074842	MYDGF	0.854	0.014
ENSG00000273180		ENSG00000101152	DNAJC5	0.833	0.020
ENSG00000273180		ENSG00000132196	HSD17B7	0.914	0.004
ENSG00000273180		ENSG00000206422	LRRC30	0.883	0.008
ENSG00000273180		ENSG00000165238	WNK2	0.825	0.022
ENSG00000273180		ENSG00000053918	KCNQ1	0.823	0.023
ENSG00000273180		ENSG00000136830	FAM129B	0.968	0.000
ENSG00000273180		ENSG00000010361	FUZ	0.881	0.009
ENSG00000273180		ENSG00000196465	MYL6B	0.842	0.017
ENSG00000273180		ENSG00000146197	SCUBE3	0.845	0.017
ENSG00000273180		ENSG00000258986	TMEM179	0.808	0.028
ENSG00000273180		ENSG00000105722	ERF	0.921	0.003
ENSG00000273180		ENSG00000173801	JUP	0.885	0.008
ENSG00000273180		ENSG00000198736	MSRB1	0.806	0.028
ENSG00000273180		ENSG00000088986	DYNLL1	0.915	0.004
ENSG00000273180		ENSG00000204869	IGFL4	0.817	0.025
ENSG00000273180		ENSG00000054356	PTPRN	0.822	0.023
ENSG00000273180		ENSG00000125656	CLPP	0.805	0.029
ENSG00000273180		ENSG00000175482	POLD4	0.813	0.026
ENSG00000273180		ENSG00000155090	KLF10	0.863	0.012
ENSG00000273180		ENSG00000145936	KCNMB1	0.916	0.004
ENSG00000273180		ENSG00000168894	RNF181	0.876	0.010
ENSG00000273180		ENSG00000008516	MMP25	0.886	0.008
ENSG00000273180		ENSG00000145911	N4BP3	0.848	0.016
ENSG00000273180		ENSG00000101193	GID8	0.822	0.023
ENSG00000273180		ENSG00000149474	KAT14	0.823	0.023
ENSG00000273180		ENSG00000116604	MEF2D	0.935	0.002
ENSG00000273180		ENSG00000182195	LDOC1	0.817	0.025
ENSG00000273180		ENSG00000103150	MLYCD	0.838	0.019
ENSG00000273180		ENSG00000099864	PALM	0.897	0.006
ENSG00000273180		ENSG00000138136	LBX1	0.897	0.006
ENSG00000273180		ENSG00000157693	TMEM268	0.836	0.019
ENSG00000273180		ENSG00000177595	PIDD1	0.868	0.011
ENSG00000273180		ENSG00000103342	GSPT1	0.854	0.014
ENSG00000273180		ENSG00000130159	ECSIT	0.921	0.003
ENSG00000273180		ENSG00000163870	TPRA1	0.930	0.002
ENSG00000273180		ENSG00000168884	TNIP2	0.821	0.024
ENSG00000273180		ENSG00000133422	MORC2	0.923	0.003
ENSG00000273180		ENSG00000130707	ASS1	0.850	0.015
ENSG00000273180		ENSG00000148426	PROSER2	0.819	0.024
ENSG00000273180		ENSG00000099875	MKNK2	0.922	0.003
ENSG00000273180		ENSG00000099817	POLR2E	0.934	0.002
ENSG00000273180		ENSG00000128322	IGLL1	0.827	0.022
ENSG00000273180		ENSG00000144029	MRPS5	0.848	0.016
ENSG00000273180		ENSG00000120899	PTK2B	0.867	0.011
ENSG00000273180		ENSG00000112667	DNPH1	0.843	0.017
ENSG00000273180		ENSG00000168490	PHYHIP	0.895	0.006
ENSG00000273180		ENSG00000250571	GLI4	0.891	0.007
ENSG00000273180		ENSG00000185100	ADSSL1	0.856	0.014
ENSG00000273180		ENSG00000107815	TWNK	0.834	0.020
ENSG00000273180		ENSG00000170348	TMED10	0.857	0.014
ENSG00000273180		ENSG00000169439	SDC2	0.846	0.016
ENSG00000273180		ENSG00000129353	SLC44A2	0.901	0.006
ENSG00000273180		ENSG00000174788	PCP2	0.907	0.005
ENSG00000273180		ENSG00000221890	NPTXR	0.870	0.011
ENSG00000273180		ENSG00000074219	TEAD2	0.855	0.014
ENSG00000273180		ENSG00000183751	TBL3	0.828	0.022
ENSG00000273180		ENSG00000171766	GATM	0.843	0.017
ENSG00000273180		ENSG00000128602	SMO	0.803	0.030
ENSG00000273180		ENSG00000172482	AGXT	0.882	0.009
ENSG00000273180		ENSG00000270885	RASL10B	0.841	0.018
ENSG00000273180		ENSG00000087087	SRRT	0.815	0.026
ENSG00000273180		ENSG00000133111	RFXAP	0.874	0.010
ENSG00000273180		ENSG00000196182	STK40	0.914	0.004
ENSG00000273180		ENSG00000156515	HK1	0.886	0.008
ENSG00000273180		ENSG00000260001	TGFBR3L	0.841	0.018
ENSG00000273180		ENSG00000064201	TSPAN32	0.835	0.019
ENSG00000273180		ENSG00000007402	CACNA2D2	0.869	0.011
ENSG00000273180		ENSG00000140548	ZNF710	0.856	0.014
ENSG00000273180		ENSG00000198890	PRMT6	0.857	0.014
ENSG00000273180		ENSG00000030582	GRN	0.824	0.023
ENSG00000273180		ENSG00000162302	RPS6KA4	0.841	0.018
ENSG00000273180		ENSG00000143006	DMRTB1	0.892	0.007
ENSG00000273180		ENSG00000130304	SLC27A1	0.944	0.001
ENSG00000273180		ENSG00000183186	C2CD4C	0.953	0.001
ENSG00000273180		ENSG00000006047	YBX2	0.832	0.020
ENSG00000273180		ENSG00000132475	H3F3B	0.848	0.016
ENSG00000273180		ENSG00000137309	HMGA1	0.923	0.003
ENSG00000273180		ENSG00000121067	SPOP	0.873	0.010
ENSG00000273180		ENSG00000137312	FLOT1	0.841	0.018
ENSG00000273180		ENSG00000139722	VPS37B	0.938	0.002
ENSG00000273180		ENSG00000177426	TGIF1	0.924	0.003
ENSG00000273180		ENSG00000104946	TBC1D17	0.941	0.002
ENSG00000273180		ENSG00000106261	ZKSCAN1	0.887	0.008
ENSG00000273180		ENSG00000105122	RASAL3	0.848	0.016
ENSG00000273180		ENSG00000136003	ISCU	0.937	0.002
ENSG00000273180		ENSG00000196576	PLXNB2	0.912	0.004
ENSG00000273180		ENSG00000229089	ANKRD20A8P	0.804	0.029
ENSG00000273180		ENSG00000189143	CLDN4	0.806	0.029
ENSG00000273180		ENSG00000205869	KRTAP5-1	0.852	0.015
ENSG00000273180		ENSG00000104885	DOT1L	0.914	0.004
ENSG00000273180		ENSG00000137070	IL11RA	0.847	0.016
ENSG00000273180		ENSG00000163159	VPS72	0.904	0.005
ENSG00000273180		ENSG00000187634	SAMD11	0.819	0.024
ENSG00000273180		ENSG00000177462	OR2T8	0.842	0.018
ENSG00000273180		ENSG00000203879	GDI1	0.900	0.006
ENSG00000273180		ENSG00000183638	RP1L1	0.932	0.002
ENSG00000273180		ENSG00000151239	TWF1	0.866	0.012
ENSG00000273180		ENSG00000089692	LAG3	0.807	0.028
ENSG00000273180		ENSG00000089289	IGBP1	0.852	0.015
ENSG00000273180		ENSG00000104881	PPP1R13L	0.918	0.004
ENSG00000273180		ENSG00000213420	GPC2	0.853	0.015
ENSG00000273180		ENSG00000159166	LAD1	0.831	0.020
ENSG00000273180		ENSG00000068903	SIRT2	0.901	0.006
ENSG00000273180		ENSG00000164970	FAM219A	0.876	0.010
ENSG00000273180		ENSG00000143842	SOX13	0.849	0.016
ENSG00000273180		ENSG00000103253	HAGHL	0.825	0.022
ENSG00000273180		ENSG00000140553	UNC45A	0.809	0.027
ENSG00000273180		ENSG00000127663	KDM4B	0.825	0.022
ENSG00000273180		ENSG00000101098	RIMS4	0.878	0.009
ENSG00000273180		ENSG00000133895	MEN1	0.895	0.006
ENSG00000273180		ENSG00000188828	GLRA4	0.817	0.025
ENSG00000273180		ENSG00000187862	TTC24	0.848	0.016
ENSG00000273180		ENSG00000111077	TNS2	0.902	0.005
ENSG00000273180		ENSG00000141510	TP53	0.888	0.008
ENSG00000273180		ENSG00000104774	MAN2B1	0.886	0.008
ENSG00000273180		ENSG00000159263	SIM2	0.964	0.000
ENSG00000273180		ENSG00000131471	AOC3	0.913	0.004
ENSG00000273180		ENSG00000221859	KRTAP10-10	0.806	0.029
ENSG00000273180		ENSG00000129250	KIF1C	0.880	0.009
ENSG00000273180		ENSG00000132744	ACY3	0.807	0.028
ENSG00000273180		ENSG00000198758	EPS8L3	0.847	0.016
ENSG00000273180		ENSG00000110076	NRXN2	0.870	0.011
ENSG00000273180		ENSG00000110318	CEP126	0.839	0.018
ENSG00000273180		ENSG00000111737	RAB35	0.923	0.003
ENSG00000273180		ENSG00000198929	NOS1AP	0.910	0.004
ENSG00000273180		ENSG00000132635	PCED1A	0.828	0.022
ENSG00000273180		ENSG00000113205	PCDHB3	0.856	0.014
ENSG00000273180		ENSG00000171574	ZNF584	0.852	0.015
ENSG00000273180		ENSG00000184117	NIPSNAP1	0.808	0.028
ENSG00000273180		ENSG00000204304	PBX2	0.835	0.019
ENSG00000273180		ENSG00000076201	PTPN23	0.879	0.009
ENSG00000273180		ENSG00000189052	CGB5	0.883	0.008
ENSG00000273180		ENSG00000114503	NCBP2	0.895	0.006
ENSG00000273180		ENSG00000187954	CYHR1	0.929	0.002
ENSG00000273180		ENSG00000068024	HDAC4	0.850	0.015
ENSG00000273180		ENSG00000232434	C9orf172	0.859	0.013
ENSG00000273180		ENSG00000100307	CBX7	0.828	0.022
ENSG00000273180		ENSG00000168453	HR	0.888	0.008
ENSG00000273180		ENSG00000134802	SLC43A3	0.863	0.012
ENSG00000273180		ENSG00000173456	RNF26	0.888	0.008
ENSG00000273180		ENSG00000110881	ASIC1	0.847	0.016
ENSG00000273180		ENSG00000143543	JTB	0.969	0.000
ENSG00000273180		ENSG00000159231	CBR3	0.810	0.027
ENSG00000273180		ENSG00000196976	LAGE3	0.948	0.001
ENSG00000273180		ENSG00000205861	PCOTH	0.971	0.000
ENSG00000273180		ENSG00000257315	ZBED6	0.967	0.000
ENSG00000247774		ENSG00000147894	C9orf72	0.974	0.000
ENSG00000247774		ENSG00000178125	PPP1R42	0.972	0.000
ENSG00000247774		ENSG00000180332	KCTD4	0.959	0.001
ENSG00000247774		ENSG00000196074	SYCP2	0.943	0.001
ENSG00000247774		ENSG00000143452	HORMAD1	0.966	0.000
ENSG00000247774		ENSG00000138738	PRDM5	0.840	0.018
ENSG00000247774		ENSG00000225899	FRG2B	0.908	0.005
ENSG00000247774		ENSG00000147687	TATDN1	0.970	0.000
ENSG00000247774		ENSG00000145681	HAPLN1	0.819	0.024
ENSG00000247774		ENSG00000135976	ANKRD36	0.852	0.015
ENSG00000247774		ENSG00000213973	ZNF99	0.846	0.016
ENSG00000247774		ENSG00000152443	ZNF776	0.837	0.019
ENSG00000247774		ENSG00000155275	TRMT44	0.920	0.003
ENSG00000247774		ENSG00000127083	OMD	0.956	0.001
ENSG00000247774		ENSG00000169621	APLF	0.840	0.018
ENSG00000247774		ENSG00000066557	LRRC40	0.910	0.004
ENSG00000247774		ENSG00000184517	ZFP1	0.847	0.016
ENSG00000247774		ENSG00000198028	ZNF560	0.876	0.010
ENSG00000247774		ENSG00000138653	NDST4	0.929	0.002
ENSG00000247774		ENSG00000112855	HARS2	0.907	0.005
ENSG00000247774		ENSG00000112304	ACOT13	0.833	0.020
ENSG00000247774		ENSG00000203734	ECT2L	0.853	0.015
ENSG00000247774		ENSG00000125149	C16orf70	0.922	0.003
ENSG00000247774		ENSG00000267041	ZNF850	0.927	0.003
ENSG00000247774		ENSG00000132554	RGS22	0.850	0.016
ENSG00000247774		ENSG00000184999	SLC22A10	0.810	0.027
ENSG00000247774		ENSG00000196109	ZNF676	0.935	0.002
ENSG00000247774		ENSG00000165899	OTOGL	0.954	0.001
ENSG00000247774		ENSG00000234284	ZNF879	0.918	0.003
ENSG00000247774		ENSG00000095627	TDRD1	0.929	0.002
ENSG00000247774		ENSG00000153975	ZUFSP	0.832	0.020
ENSG00000247774		ENSG00000169953	HSFY2	0.921	0.003
ENSG00000247774		ENSG00000240857	RDH14	0.916	0.004
ENSG00000247774		ENSG00000135617	PRADC1	0.863	0.012
ENSG00000247774		ENSG00000000971	CFH	0.893	0.007
ENSG00000247774		ENSG00000144369	FAM171B	0.855	0.014
ENSG00000247774		ENSG00000177150	FAM210A	0.965	0.000
ENSG00000247774		ENSG00000106701	FSD1L	0.856	0.014
ENSG00000247774		ENSG00000151116	UEVLD	0.852	0.015
ENSG00000247774		ENSG00000114757	PEX5L	0.834	0.020
ENSG00000247774		ENSG00000172399	MYOZ2	0.822	0.023
ENSG00000247774		ENSG00000260230	FRRS1L	0.884	0.008
ENSG00000247774		ENSG00000134897	BIVM	0.885	0.008
ENSG00000247774		ENSG00000124882	EREG	0.909	0.005
ENSG00000247774		ENSG00000157456	CCNB2	0.964	0.000
ENSG00000247774		ENSG00000174606	ANGEL2	0.929	0.003
ENSG00000247774		ENSG00000232268	OR52I1	0.824	0.023
ENSG00000247774		ENSG00000154889	MPPE1	0.870	0.011
ENSG00000247774		ENSG00000100519	PSMC6	0.946	0.001
ENSG00000247774		ENSG00000154646	TMPRSS15	0.852	0.015
ENSG00000247774		ENSG00000167524	SGK494	0.911	0.004
ENSG00000247774		ENSG00000146802	TMEM168	0.809	0.027
ENSG00000247774		ENSG00000112077	RHAG	0.859	0.013
ENSG00000247774		ENSG00000188488	SERPINA5	0.984	0.000
ENSG00000247774		ENSG00000127954	STEAP4	0.911	0.004
ENSG00000247774		ENSG00000161980	POLR3K	0.843	0.017
ENSG00000247774		ENSG00000105750	ZNF85	0.929	0.002
ENSG00000247774		ENSG00000109929	SC5D	0.840	0.018
ENSG00000247774		ENSG00000130935	NOL11	0.828	0.021
ENSG00000247774		ENSG00000154479	CCDC173	0.831	0.020
ENSG00000247774		ENSG00000166478	ZNF143	0.889	0.007
ENSG00000247774		ENSG00000164659	KIAA1324L	0.885	0.008
ENSG00000247774		ENSG00000172244	C5orf34	0.898	0.006
ENSG00000247774		ENSG00000151287	TEX30	0.970	0.000
ENSG00000247774		ENSG00000146267	FAXC	0.932	0.002
ENSG00000247774		ENSG00000145354	CISD2	0.805	0.029
ENSG00000247774		ENSG00000166321	NUDT13	0.929	0.002
ENSG00000247774		ENSG00000081800	SLC13A1	0.940	0.002
ENSG00000247774		ENSG00000163145	C1QTNF7	0.914	0.004
ENSG00000247774		ENSG00000250673	AC097372.1	0.984	0.000
ENSG00000247774		ENSG00000163746	PLSCR2	0.927	0.003
ENSG00000247774		ENSG00000121741	ZMYM2	0.885	0.008
ENSG00000247774		ENSG00000131375	CAPN7	0.959	0.001
ENSG00000247774		ENSG00000196459	TRAPPC2	0.825	0.022
ENSG00000247774		ENSG00000130772	MED18	0.896	0.006
ENSG00000247774		ENSG00000095110	NXPE1	0.899	0.006
ENSG00000247774		ENSG00000163492	CCDC141	0.914	0.004
ENSG00000247774		ENSG00000120658	ENOX1	0.843	0.017
ENSG00000247774		ENSG00000142065	ZFP14	0.914	0.004
ENSG00000247774		ENSG00000152455	SUV39H2	0.919	0.003
ENSG00000247774		ENSG00000182816	KRTAP13-2	0.869	0.011
ENSG00000247774		ENSG00000131966	ACTR10	0.828	0.021
ENSG00000247774		ENSG00000042781	USH2A	0.875	0.010
ENSG00000247774		ENSG00000118690	ARMC2	0.865	0.012
ENSG00000247774		ENSG00000138035	PNPT1	0.969	0.000
ENSG00000247774		ENSG00000196350	ZNF729	0.809	0.027
ENSG00000247774		ENSG00000125851	PCSK2	0.917	0.004
ENSG00000247774		ENSG00000198000	NOL8	0.856	0.014
ENSG00000247774		ENSG00000215126	CBWD6	0.892	0.007
ENSG00000247774		ENSG00000140525	FANCI	0.807	0.028
ENSG00000247774		ENSG00000141447	OSBPL1A	0.835	0.019
ENSG00000247774		ENSG00000164830	OXR1	0.952	0.001
ENSG00000247774		ENSG00000181894	ZNF329	0.913	0.004
ENSG00000247774		ENSG00000091128	LAMB4	0.927	0.003
ENSG00000247774		ENSG00000198856	OSTC	0.830	0.021
ENSG00000247774		ENSG00000168944	CEP120	0.858	0.013
ENSG00000247774		ENSG00000009844	VTA1	0.869	0.011
ENSG00000247774		ENSG00000165078	CPA6	0.927	0.003
ENSG00000247774		ENSG00000106714	CNTNAP3	0.892	0.007
ENSG00000247774		ENSG00000180776	ZDHHC20	0.872	0.011
ENSG00000247774		ENSG00000239305	RNF103	0.907	0.005
ENSG00000247774		ENSG00000140598	EFL1	0.822	0.023
ENSG00000247774		ENSG00000153037	SRP19	0.931	0.002
ENSG00000247774		ENSG00000182053	TRIM49B	0.927	0.003
ENSG00000247774		ENSG00000204007	GLT6D1	0.929	0.002
ENSG00000247774		ENSG00000106100	NOD1	0.829	0.021
ENSG00000247774		ENSG00000121211	MND1	0.855	0.014
ENSG00000247774		ENSG00000163297	ANTXR2	0.800	0.031
ENSG00000247774		ENSG00000169570	DTWD2	0.918	0.004
ENSG00000247774		ENSG00000140043	PTGR2	0.974	0.000
ENSG00000247774		ENSG00000188227	ZNF793	0.904	0.005
ENSG00000247774		ENSG00000153093	ACOXL	0.844	0.017
ENSG00000247774		ENSG00000188738	FSIP2	0.828	0.022
ENSG00000247774		ENSG00000185900	POMK	0.870	0.011
ENSG00000247774		ENSG00000158553	POM121L2	0.931	0.002
ENSG00000247774		ENSG00000124614	RPS10	0.875	0.010
ENSG00000247774		ENSG00000119285	HEATR1	0.967	0.000
ENSG00000247774		ENSG00000174652	ZNF266	0.925	0.003
ENSG00000247774		ENSG00000241595	KRTAP9-4	0.860	0.013
ENSG00000247774		ENSG00000086598	TMED2	0.831	0.020
ENSG00000247774		ENSG00000134690	CDCA8	0.974	0.000
ENSG00000247774		ENSG00000196526	AFAP1	0.859	0.013
ENSG00000247774		ENSG00000232382	OR5K1	0.941	0.002
ENSG00000247774		ENSG00000135905	DOCK10	0.870	0.011
ENSG00000247774		ENSG00000205464	ATP6AP1L	0.862	0.013
ENSG00000247774		ENSG00000008311	AASS	0.909	0.005
ENSG00000247774		ENSG00000132305	IMMT	0.915	0.004
ENSG00000247774		ENSG00000186684	CYP27C1	0.862	0.012
ENSG00000247774		ENSG00000058056	USP13	0.812	0.027
ENSG00000247774		ENSG00000183696	UPP1	0.860	0.013
ENSG00000247774		ENSG00000169432	SCN9A	0.816	0.025
ENSG00000247774		ENSG00000204371	EHMT2	0.835	0.019
ENSG00000247774		ENSG00000065183	WDR3	0.945	0.001
ENSG00000247774		ENSG00000136688	IL36G	0.872	0.011
ENSG00000247774		ENSG00000153933	DGKE	0.915	0.004
ENSG00000247774		ENSG00000145808	ADAMTS19	0.806	0.028
ENSG00000247774		ENSG00000169291	SHE	0.908	0.005
ENSG00000247774		ENSG00000148019	CEP78	0.913	0.004
ENSG00000247774		ENSG00000165392	WRN	0.941	0.002
ENSG00000247774		ENSG00000170605	OR9K2	0.871	0.011
ENSG00000247774		ENSG00000007908	SELE	0.901	0.006
ENSG00000247774		ENSG00000160062	ZBTB8A	0.836	0.019
ENSG00000247774		ENSG00000196381	ZNF781	0.854	0.014
ENSG00000247774		ENSG00000133640	LRRIQ1	0.839	0.018
ENSG00000247774		ENSG00000103512	NOMO1	0.852	0.015
ENSG00000247774		ENSG00000107443	CCNJ	0.836	0.019
ENSG00000247774		ENSG00000136010	ALDH1L2	0.805	0.029
ENSG00000247774		ENSG00000153802	TMPRSS11D	0.835	0.019
ENSG00000247774		ENSG00000186399	GOLGA8R	0.839	0.018
ENSG00000247774		ENSG00000104635	SLC39A14	0.876	0.010
ENSG00000247774		ENSG00000167637	ZNF283	0.942	0.002
ENSG00000247774		ENSG00000198521	ZNF43	0.806	0.029
ENSG00000247774		ENSG00000074935	TUBE1	0.892	0.007
ENSG00000247774		ENSG00000163743	RCHY1	0.976	0.000
ENSG00000247774		ENSG00000006831	ADIPOR2	0.824	0.023
ENSG00000247774		ENSG00000073803	MAP3K13	0.910	0.004
ENSG00000247774		ENSG00000119048	UBE2B	0.845	0.017
ENSG00000247774		ENSG00000139192	TAPBPL	0.812	0.026
ENSG00000247774		ENSG00000136155	SCEL	0.807	0.028
ENSG00000247774		ENSG00000155026	RSPH10B	0.881	0.009
ENSG00000247774		ENSG00000160219	GAB3	0.868	0.011
ENSG00000247774		ENSG00000156925	ZIC3	0.910	0.004
ENSG00000247774		ENSG00000109790	KLHL5	0.924	0.003
ENSG00000247774		ENSG00000043514	TRIT1	0.870	0.011
ENSG00000247774		ENSG00000154957	ZNF18	0.856	0.014
ENSG00000247774		ENSG00000140092	FBLN5	0.937	0.002
ENSG00000247774		ENSG00000255501	CARD18	0.837	0.019
ENSG00000247774		ENSG00000197956	S100A6	0.913	0.004
ENSG00000247774		ENSG00000139329	LUM	0.805	0.029
ENSG00000247774		ENSG00000016602	CLCA4	0.851	0.015
ENSG00000247774		ENSG00000008282	SYPL1	0.895	0.006
ENSG00000247774		ENSG00000157349	DDX19B	0.891	0.007
ENSG00000247774		ENSG00000146352	CLVS2	0.879	0.009
ENSG00000247774		ENSG00000164418	GRIK2	0.860	0.013
ENSG00000247774		ENSG00000166133	RPUSD2	0.803	0.030
ENSG00000247774		ENSG00000078098	FAP	0.932	0.002
ENSG00000247774		ENSG00000144824	PHLDB2	0.833	0.020
ENSG00000247774		ENSG00000121988	ZRANB3	0.868	0.011
ENSG00000247774		ENSG00000092094	OSGEP	0.847	0.016
ENSG00000247774		ENSG00000241258	CRCP	0.845	0.017
ENSG00000247774		ENSG00000148606	POLR3A	0.842	0.018
ENSG00000247774		ENSG00000158604	TMED4	0.926	0.003
ENSG00000247774		ENSG00000169087	HSPBAP1	0.864	0.012
ENSG00000247774		ENSG00000135655	USP15	0.836	0.019
ENSG00000247774		ENSG00000213214	ARHGEF35	0.813	0.026
ENSG00000247774		ENSG00000174453	VWC2L	0.843	0.017
ENSG00000247774		ENSG00000112818	MEP1A	0.826	0.022
ENSG00000247774		ENSG00000154162	CDH12	0.899	0.006
ENSG00000247774		ENSG00000164100	NDST3	0.904	0.005
ENSG00000247774		ENSG00000198650	TAT	0.813	0.026
ENSG00000247774		ENSG00000106028	SSBP1	0.876	0.010
ENSG00000247774		ENSG00000150893	FREM2	0.916	0.004
ENSG00000247774		ENSG00000198522	GPN1	0.883	0.008
ENSG00000247774		ENSG00000163002	NUP35	0.889	0.007
ENSG00000247774		ENSG00000170542	SERPINB9	0.873	0.010
ENSG00000247774		ENSG00000010810	FYN	0.948	0.001
ENSG00000247774		ENSG00000121316	PLBD1	0.908	0.005
ENSG00000247774		ENSG00000150627	WDR17	0.859	0.013
ENSG00000247774		ENSG00000005471	ABCB4	0.909	0.005
ENSG00000247774		ENSG00000151806	GUF1	0.879	0.009
ENSG00000247774		ENSG00000203859	HSD3B2	0.849	0.016
ENSG00000247774		ENSG00000108506	INTS2	0.917	0.004
ENSG00000247774		ENSG00000205208	C4orf46	0.847	0.016
ENSG00000247774		ENSG00000114771	AADAC	0.813	0.026
ENSG00000247774		ENSG00000187187	ZNF546	0.933	0.002
ENSG00000247774		ENSG00000114670	NEK11	0.835	0.019
ENSG00000247774		ENSG00000104643	MTMR9	0.842	0.017
ENSG00000247774		ENSG00000134970	TMED7	0.889	0.007
ENSG00000247774		ENSG00000102595	UGGT2	0.895	0.006
ENSG00000247774		ENSG00000138036	DYNC2LI1	0.847	0.016
ENSG00000247774		ENSG00000015568	RGPD5	0.844	0.017
ENSG00000247774		ENSG00000163635	ATXN7	0.813	0.026
ENSG00000247774		ENSG00000150054	MPP7	0.872	0.010
ENSG00000247774		ENSG00000169490	TM2D2	0.815	0.025
ENSG00000247774		ENSG00000198001	IRAK4	0.802	0.030
ENSG00000247774		ENSG00000163527	STT3B	0.857	0.014
ENSG00000247774		ENSG00000120539	MASTL	0.804	0.029
ENSG00000247774		ENSG00000076382	SPAG5	0.832	0.020
ENSG00000247774		ENSG00000197121	PGAP1	0.860	0.013
ENSG00000247774		ENSG00000117569	PTBP2	0.900	0.006
ENSG00000247774		ENSG00000258890	CEP95	0.893	0.007
ENSG00000247774		ENSG00000073417	PDE8A	0.841	0.018
ENSG00000247774		ENSG00000163933	RFT1	0.845	0.017
ENSG00000247774		ENSG00000244122	UGT1A7	0.870	0.011
ENSG00000247774		ENSG00000010072	SPRTN	0.869	0.011
ENSG00000247774		ENSG00000049449	RCN1	0.911	0.004
ENSG00000247774		ENSG00000179869	ABCA13	0.839	0.018
ENSG00000247774		ENSG00000119899	SLC17A5	0.846	0.016
ENSG00000247774		ENSG00000061455	PRDM6	0.879	0.009
ENSG00000247774		ENSG00000130300	PLVAP	0.922	0.003
ENSG00000247774		ENSG00000182405	PGBD4	0.906	0.005
ENSG00000247774		ENSG00000095951	HIVEP1	0.920	0.003
ENSG00000247774		ENSG00000131374	TBC1D5	0.925	0.003
ENSG00000247774		ENSG00000198948	MFAP3L	0.896	0.006
ENSG00000247774		ENSG00000184698	OR51M1	0.815	0.025
ENSG00000247774		ENSG00000149289	ZC3H12C	0.805	0.029
ENSG00000247774		ENSG00000184220	CMSS1	0.855	0.014
ENSG00000247774		ENSG00000275835	TUBGCP5	0.809	0.027
ENSG00000247774		ENSG00000135750	KCNK1	0.808	0.028
ENSG00000247774		ENSG00000139971	C14orf37	0.823	0.023
ENSG00000247774		ENSG00000152558	TMEM123	0.908	0.005
ENSG00000247774		ENSG00000141198	TOM1L1	0.849	0.016
ENSG00000247774		ENSG00000173809	TDRD12	0.841	0.018
ENSG00000247774		ENSG00000164542	KIAA0895	0.839	0.018
ENSG00000247774		ENSG00000115919	KYNU	0.900	0.006
ENSG00000247774		ENSG00000116001	TIA1	0.812	0.026
ENSG00000247774		ENSG00000104324	CPQ	0.883	0.008
ENSG00000247774		ENSG00000137561	TTPA	0.850	0.015
ENSG00000247774		ENSG00000139505	MTMR6	0.952	0.001
ENSG00000247774		ENSG00000100890	KIAA0391	0.875	0.010
ENSG00000247774		ENSG00000198799	LRIG2	0.957	0.001
ENSG00000247774		ENSG00000040199	PHLPP2	0.890	0.007
ENSG00000247774		ENSG00000174876	AMY1B	0.886	0.008
ENSG00000247774		ENSG00000176177	ENTHD1	0.901	0.006
ENSG00000247774		ENSG00000143183	TMCO1	0.824	0.023
ENSG00000247774		ENSG00000196678	ERI2	0.869	0.011
ENSG00000247774		ENSG00000170927	PKHD1	0.865	0.012
ENSG00000247774		ENSG00000173933	RBM4	0.802	0.030
ENSG00000247774		ENSG00000104381	GDAP1	0.804	0.029
ENSG00000247774		ENSG00000171612	SLC25A33	0.876	0.010
ENSG00000247774		ENSG00000129003	VPS13C	0.911	0.004
ENSG00000247774		ENSG00000168411	RFWD3	0.968	0.000
ENSG00000247774		ENSG00000121039	RDH10	0.870	0.011
ENSG00000247774		ENSG00000116785	CFHR3	0.805	0.029
ENSG00000247774		ENSG00000095574	IKZF5	0.831	0.020
ENSG00000247774		ENSG00000071537	SEL1L	0.819	0.024
ENSG00000247774		ENSG00000065371	ROPN1	0.836	0.019
ENSG00000247774		ENSG00000147536	GINS4	0.864	0.012
ENSG00000247774		ENSG00000176153	GPX2	0.860	0.013
ENSG00000247774		ENSG00000137462	TLR2	0.881	0.009
ENSG00000247774		ENSG00000146809	ASB15	0.827	0.022
ENSG00000247774		ENSG00000184860	SDR42E1	0.878	0.009
ENSG00000247774		ENSG00000108443	RPS6KB1	0.810	0.027
ENSG00000247774		ENSG00000116120	FARSB	0.909	0.005
ENSG00000247774		ENSG00000180697	C3orf22	0.863	0.012
ENSG00000247774		ENSG00000235710	AL109810.2	0.861	0.013
ENSG00000247774		ENSG00000264424	MYH4	0.867	0.011
ENSG00000247774		ENSG00000089123	TASP1	0.833	0.020
ENSG00000247774		ENSG00000157240	FZD1	0.804	0.029
ENSG00000247774		ENSG00000172215	CXCR6	0.800	0.031
ENSG00000247774		ENSG00000086848	ALG9	0.943	0.001
ENSG00000247774		ENSG00000197497	ZNF665	0.940	0.002
ENSG00000247774		ENSG00000178700	DHFR2	0.813	0.026
ENSG00000247774		ENSG00000135245	HILPDA	0.808	0.028
ENSG00000247774		ENSG00000233436	BTBD18	0.910	0.004
ENSG00000247774		ENSG00000081237	PTPRC	0.841	0.018
ENSG00000247774		ENSG00000122674	CCZ1	0.823	0.023
ENSG00000247774		ENSG00000013503	POLR3B	0.807	0.028
ENSG00000247774		ENSG00000164823	OSGIN2	0.948	0.001
ENSG00000247774		ENSG00000081051	AFP	0.801	0.030
ENSG00000247774		ENSG00000198920	KIAA0753	0.812	0.027
ENSG00000247774		ENSG00000153201	RANBP2	0.937	0.002
ENSG00000247774		ENSG00000114648	KLHL18	0.849	0.016
ENSG00000247774		ENSG00000090520	DNAJB11	0.895	0.007
ENSG00000247774		ENSG00000138386	NAB1	0.845	0.017
ENSG00000247774		ENSG00000198182	ZNF607	0.811	0.027
ENSG00000247774		ENSG00000182050	MGAT4C	0.897	0.006
ENSG00000247774		ENSG00000003509	NDUFAF7	0.835	0.019
ENSG00000247774		ENSG00000112116	IL17F	0.875	0.010
ENSG00000247774		ENSG00000166349	RAG1	0.811	0.027
ENSG00000247774		ENSG00000177628	GBA	0.863	0.012
ENSG00000247774		ENSG00000186908	ZDHHC17	0.944	0.001
ENSG00000247774		ENSG00000185385	OR7A17	0.916	0.004
ENSG00000247774		ENSG00000129493	HEATR5A	0.813	0.026
ENSG00000247774		ENSG00000121864	ZNF639	0.848	0.016
ENSG00000247774		ENSG00000158201	ABHD3	0.844	0.017
ENSG00000247774		ENSG00000083099	LYRM2	0.806	0.029
ENSG00000247774		ENSG00000136856	SLC2A8	0.835	0.019
ENSG00000247774		ENSG00000184209	SNRNP35	0.804	0.029
ENSG00000247774		ENSG00000188559	RALGAPA2	0.919	0.003
ENSG00000247774		ENSG00000065413	ANKRD44	0.839	0.018
ENSG00000247774		ENSG00000124731	TREM1	0.899	0.006
ENSG00000247774		ENSG00000164466	SFXN1	0.918	0.003
ENSG00000247774		ENSG00000156170	NDUFAF6	0.934	0.002
ENSG00000247774		ENSG00000174428	GTF2IRD2B	0.943	0.001
ENSG00000247774		ENSG00000171262	FAM98B	0.880	0.009
ENSG00000247774		ENSG00000187231	SESTD1	0.875	0.010
ENSG00000247774		ENSG00000213516	RBMXL1	0.822	0.023
ENSG00000247774		ENSG00000155890	TRIM42	0.804	0.029
ENSG00000247774		ENSG00000086300	SNX10	0.825	0.022
ENSG00000247774		ENSG00000189376	C8orf76	0.836	0.019
ENSG00000247774		ENSG00000139618	BRCA2	0.880	0.009
ENSG00000247774		ENSG00000134489	HRH4	0.803	0.030
ENSG00000247774		ENSG00000183486	MX2	0.842	0.018
ENSG00000247774		ENSG00000157445	CACNA2D3	0.806	0.029
ENSG00000247774		ENSG00000175344	CHRNA7	0.879	0.009
ENSG00000247774		ENSG00000145283	SLC10A6	0.801	0.030
ENSG00000247774		ENSG00000164483	SAMD3	0.855	0.014
ENSG00000247774		ENSG00000178075	GRAMD1C	0.864	0.012
ENSG00000247774		ENSG00000119041	GTF3C3	0.803	0.030
ENSG00000247774		ENSG00000164106	SCRG1	0.863	0.012
ENSG00000247774		ENSG00000126773	PCNX4	0.905	0.005
ENSG00000247774		ENSG00000118579	MED28	0.991	0.000
ENSG00000247774		ENSG00000214029	ZNF891	0.825	0.022
ENSG00000247774		ENSG00000173588	CEP83	0.867	0.011
ENSG00000247774		ENSG00000120800	UTP20	0.929	0.002
ENSG00000247774		ENSG00000118246	FASTKD2	0.868	0.011
ENSG00000247774		ENSG00000079950	STX7	0.848	0.016
ENSG00000247774		ENSG00000048162	NOP16	0.905	0.005
ENSG00000247774		ENSG00000056586	RC3H2	0.894	0.007
ENSG00000247774		ENSG00000170477	KRT4	0.819	0.024
ENSG00000247774		ENSG00000138600	SPPL2A	0.876	0.010
ENSG00000247774		ENSG00000096872	IFT74	0.804	0.029
ENSG00000247774		ENSG00000155886	SLC24A2	0.826	0.022
ENSG00000247774		ENSG00000166523	CLEC4E	0.805	0.029
ENSG00000247774		ENSG00000163689	C3orf67	0.816	0.025
ENSG00000247774		ENSG00000113460	BRIX1	0.853	0.015
ENSG00000247774		ENSG00000124588	NQO2	0.911	0.004
ENSG00000247774		ENSG00000134262	AP4B1	0.896	0.006
ENSG00000247774		ENSG00000135999	EPC2	0.842	0.017
ENSG00000247774		ENSG00000158286	RNF207	0.861	0.013
ENSG00000247774		ENSG00000107611	CUBN	0.802	0.030
ENSG00000247774		ENSG00000161800	RACGAP1	0.837	0.019
ENSG00000247774		ENSG00000181544	FANCB	0.827	0.022
ENSG00000247774		ENSG00000132356	PRKAA1	0.879	0.009
ENSG00000247774		ENSG00000011426	ANLN	0.922	0.003
ENSG00000247774		ENSG00000066135	KDM4A	0.887	0.008
ENSG00000247774		ENSG00000123066	MED13L	0.878	0.009
ENSG00000247774		ENSG00000161298	ZNF382	0.816	0.025
ENSG00000247774		ENSG00000143815	LBR	0.841	0.018
ENSG00000247774		ENSG00000152359	POC5	0.817	0.025
ENSG00000247774		ENSG00000164066	INTU	0.961	0.001
ENSG00000247774		ENSG00000204923	FBXO48	0.837	0.019
ENSG00000247774		ENSG00000158092	NCK1	0.822	0.023
ENSG00000247774		ENSG00000154864	PIEZO2	0.868	0.011
ENSG00000247774		ENSG00000165406	MARCH8	0.865	0.012
ENSG00000247774		ENSG00000269405	NXF2	0.884	0.008
ENSG00000247774		ENSG00000168216	LMBRD1	0.884	0.008
ENSG00000247774		ENSG00000169436	COL22A1	0.846	0.017
ENSG00000247774		ENSG00000131914	LIN28A	0.818	0.025
ENSG00000247774		ENSG00000107863	ARHGAP21	0.807	0.028
ENSG00000247774		ENSG00000175414	ARL10	0.881	0.009
ENSG00000247774		ENSG00000176681	LRRC37A	0.874	0.010
ENSG00000247774		ENSG00000115364	MRPL19	0.819	0.024
ENSG00000247774		ENSG00000187555	USP7	0.842	0.017
ENSG00000247774		ENSG00000173041	ZNF680	0.852	0.015
ENSG00000247774		ENSG00000104047	DTWD1	0.869	0.011
ENSG00000247774		ENSG00000171495	MROH2B	0.821	0.024
ENSG00000247774		ENSG00000204740	MALRD1	0.923	0.003
ENSG00000247774		ENSG00000134313	KIDINS220	0.849	0.016
ENSG00000247774		ENSG00000183032	SLC25A21	0.844	0.017
ENSG00000247774		ENSG00000188428	BLOC1S5	0.870	0.011
ENSG00000247774		ENSG00000166510	CCDC68	0.843	0.017
ENSG00000247774		ENSG00000186446	ZNF501	0.812	0.026
ENSG00000247774		ENSG00000116704	SLC35D1	0.889	0.007
ENSG00000247774		ENSG00000168228	ZCCHC4	0.825	0.022
ENSG00000247774		ENSG00000198860	TSEN15	0.860	0.013
ENSG00000247774		ENSG00000104341	LAPTM4B	0.820	0.024
ENSG00000247774		ENSG00000187801	ZFP69B	0.830	0.021
ENSG00000247774		ENSG00000125815	CST8	0.897	0.006
ENSG00000247774		ENSG00000157399	ARSE	0.818	0.024
ENSG00000247774		ENSG00000163993	S100P	0.826	0.022
ENSG00000247774		ENSG00000176746	MAGEB6	0.889	0.007
ENSG00000247774		ENSG00000179256	SMCO3	0.825	0.022
ENSG00000247774		ENSG00000187747	OR52B6	0.852	0.015
ENSG00000247774		ENSG00000255223	OR5M11	0.955	0.001
ENSG00000247774		ENSG00000267978	MAGEA9B	0.928	0.003
ENSG00000247774		ENSG00000274267	HIST1H3B	0.908	0.005
ENSG00000237128		ENSG00000135845	PIGC	0.902	0.006
ENSG00000237128		ENSG00000147894	C9orf72	0.919	0.003
ENSG00000237128		ENSG00000178125	PPP1R42	0.953	0.001
ENSG00000237128		ENSG00000180332	KCTD4	0.978	0.000
ENSG00000237128		ENSG00000196074	SYCP2	0.956	0.001
ENSG00000237128		ENSG00000143452	HORMAD1	0.914	0.004
ENSG00000237128		ENSG00000138738	PRDM5	0.962	0.001
ENSG00000237128		ENSG00000225899	FRG2B	0.816	0.025
ENSG00000237128		ENSG00000147687	TATDN1	0.899	0.006
ENSG00000237128		ENSG00000145681	HAPLN1	0.968	0.000
ENSG00000237128		ENSG00000135976	ANKRD36	0.950	0.001
ENSG00000237128		ENSG00000213973	ZNF99	0.890	0.007
ENSG00000237128		ENSG00000152443	ZNF776	0.967	0.000
ENSG00000237128		ENSG00000155275	TRMT44	0.933	0.002
ENSG00000237128		ENSG00000127083	OMD	0.963	0.001
ENSG00000237128		ENSG00000169621	APLF	0.960	0.001
ENSG00000237128		ENSG00000066557	LRRC40	0.851	0.015
ENSG00000237128		ENSG00000184517	ZFP1	0.948	0.001
ENSG00000237128		ENSG00000198028	ZNF560	0.910	0.004
ENSG00000237128		ENSG00000138653	NDST4	0.814	0.026
ENSG00000237128		ENSG00000112304	ACOT13	0.934	0.002
ENSG00000237128		ENSG00000203734	ECT2L	0.863	0.012
ENSG00000237128		ENSG00000125149	C16orf70	0.974	0.000
ENSG00000237128		ENSG00000132554	RGS22	0.915	0.004
ENSG00000237128		ENSG00000184999	SLC22A10	0.933	0.002
ENSG00000237128		ENSG00000173947	PIFO	0.921	0.003
ENSG00000237128		ENSG00000165186	PTCHD1	0.912	0.004
ENSG00000237128		ENSG00000196109	ZNF676	0.909	0.005
ENSG00000237128		ENSG00000165899	OTOGL	0.969	0.000
ENSG00000237128		ENSG00000234284	ZNF879	0.919	0.003
ENSG00000237128		ENSG00000143552	NUP210L	0.876	0.010
ENSG00000237128		ENSG00000226430	USP17L7	0.846	0.017
ENSG00000237128		ENSG00000095627	TDRD1	0.884	0.008
ENSG00000237128		ENSG00000205301	MGAT4D	0.882	0.009
ENSG00000237128		ENSG00000133131	MORC4	0.810	0.027
ENSG00000237128		ENSG00000153975	ZUFSP	0.844	0.017
ENSG00000237128		ENSG00000240857	RDH14	0.968	0.000
ENSG00000237128		ENSG00000120868	APAF1	0.852	0.015
ENSG00000237128		ENSG00000169154	GOT1L1	0.888	0.008
ENSG00000237128		ENSG00000135617	PRADC1	0.935	0.002
ENSG00000237128		ENSG00000144369	FAM171B	0.964	0.000
ENSG00000237128		ENSG00000177150	FAM210A	0.974	0.000
ENSG00000237128		ENSG00000106701	FSD1L	0.917	0.004
ENSG00000237128		ENSG00000103599	IQCH	0.904	0.005
ENSG00000237128		ENSG00000151116	UEVLD	0.910	0.004
ENSG00000237128		ENSG00000114757	PEX5L	0.937	0.002
ENSG00000237128		ENSG00000172399	MYOZ2	0.904	0.005
ENSG00000237128		ENSG00000143126	CELSR2	0.819	0.024
ENSG00000237128		ENSG00000260230	FRRS1L	0.966	0.000
ENSG00000237128		ENSG00000134897	BIVM	0.858	0.014
[truncated: 252,983 more rows]
