# Supplementary material for: RNA-sequencing and bioinformatics analysis of long noncoding RNAs and mRNAs in the asthenozoospermia
Source: Biosci Rep. 2020 Jul 15;40(7):BSR20194041. doi: 10.1042/BSR20194041 (PMC7364483; doi:10.1042/BSR20194041)
Supplement: Supplementary Tables S1-S7 [file BSR-2019-4041_supp.zip › BSR-2019-4041_suppST7.xlsx]

## Sheet: Lncgene_CoMiRNA.escaped
Supplemental Table 7 Association analysis of LncRNAs and miRNAs and mRNAs
lncRNAs	lnc RNAname	Genes	Gene name	Counts	listTotal	popHits	popTotal	foldEnrichment	hyper P Value	miRNAs	Correlation coefficient	P Value
ENSG00000241769	LINC00893	ENSG00000162522	KIAA1522	2	2	29	277	9.55172	0.010621	hsa-miR-125b-5p,hsa-miR-125a-5p	0.884864	0.00405629
ENSG00000241769	LINC00893	ENSG00000140332	TLE3	2	2	10	277	27.7	0.00117721	hsa-miR-125b-5p,hsa-miR-125a-5p	0.984394	2.89751e-05
ENSG00000241769	LINC00893	ENSG00000167565	SERTAD3	2	2	14	277	19.7857	0.00238058	hsa-miR-125b-5p,hsa-miR-125a-5p	0.83669	0.0094594
ENSG00000241769	LINC00893	ENSG00000136802	LRRC8A	2	2	18	277	15.3889	0.00400251	hsa-miR-125b-5p,hsa-miR-125a-5p	0.946427	0.000619733
ENSG00000241769	LINC00893	ENSG00000011009	LYPLA2	2	2	13	277	21.3077	0.0020405	hsa-miR-125b-5p,hsa-miR-125a-5p	0.872435	0.00520487
ENSG00000241769	LINC00893	ENSG00000107341	UBE2R2	2	2	42	277	6.59524	0.0225239	hsa-miR-125b-5p,hsa-miR-125a-5p	0.854657	0.00714044
ENSG00000270696	AC005034.3	ENSG00000186684	CYP27C1	1	1	2	277	138.5	0.00722022	hsa-miR-203a-3p	0.978243	6.62714e-05
ENSG00000270696	AC005034.3	ENSG00000139433	GLTP	1	1	7	277	39.5714	0.0252708	hsa-miR-203a-3p	0.835311	0.00965273
ENSG00000236088	COX10-AS1	ENSG00000100479	POLE2	1	1	1	277	277	0.00361011	hsa-miR-361-5p	0.902191	0.00272415
ENSG00000236088	COX10-AS1	ENSG00000163743	RCHY1	1	1	11	277	25.1818	0.0397112	hsa-miR-361-5p	0.893002	0.00339235
ENSG00000236088	COX10-AS1	ENSG00000122417	ODF2L	1	1	1	277	277	0.00361011	hsa-miR-361-5p	0.860403	0.0064765
ENSG00000236088	COX10-AS1	ENSG00000079950	STX7	1	1	10	277	27.7	0.0361011	hsa-miR-361-5p	0.846163	0.00819058
ENSG00000267532	MIR497HG	ENSG00000198894	CIPC	1	1	11	277	25.1818	0.0397112	hsa-miR-128-3p	0.93037	0.00118308
ENSG00000267532	MIR497HG	ENSG00000164379	FOXQ1	1	1	13	277	21.3077	0.0469314	hsa-miR-128-3p	0.843595	0.00852426
ENSG00000267532	MIR497HG	ENSG00000105464	GRIN2D	1	1	6	277	46.1667	0.0216606	hsa-miR-128-3p	0.966417	0.00019493
ENSG00000267532	MIR497HG	ENSG00000131446	MGAT1	1	1	3	277	92.3333	0.0108303	hsa-miR-128-3p	0.843697	0.00851084
ENSG00000267532	MIR497HG	ENSG00000125740	FOSB	1	1	5	277	55.4	0.0180505	hsa-miR-128-3p	0.924905	0.00142482
ENSG00000267532	MIR497HG	ENSG00000125656	CLPP	1	1	3	277	92.3333	0.0108303	hsa-miR-128-3p	0.875859	0.00487197
ENSG00000235703	LINC00894	ENSG00000125740	FOSB	1	1	5	277	55.4	0.0180505	hsa-miR-342-3p	0.808618	0.0138399
ENSG00000264112	AC015813.1	ENSG00000154832	CXXC1	1	1	1	277	277	0.00361011	hsa-miR-590-3p	0.829839	0.0104422
ENSG00000264112	AC015813.1	ENSG00000155189	AGPAT5	1	1	11	277	25.1818	0.0397112	hsa-miR-590-3p	0.891283	0.00352692
ENSG00000264112	AC015813.1	ENSG00000169330	KIAA1024	1	1	4	277	69.25	0.0144404	hsa-miR-590-3p	0.801261	0.0151446
ENSG00000264112	AC015813.1	ENSG00000108788	MLX	1	1	6	277	46.1667	0.0216606	hsa-miR-590-3p	0.866728	0.00578817
ENSG00000264112	AC015813.1	ENSG00000135723	FHOD1	1	1	2	277	138.5	0.00722022	hsa-miR-590-3p	0.932967	0.00107739
ENSG00000264112	AC015813.1	ENSG00000167977	KCTD5	1	1	10	277	27.7	0.0361011	hsa-miR-590-3p	0.883174	0.00420281
ENSG00000264112	AC015813.1	ENSG00000103342	GSPT1	1	1	13	277	21.3077	0.0469314	hsa-miR-590-3p	0.81357	0.0129987
ENSG00000264112	AC015813.1	ENSG00000179912	R3HDM2	1	1	9	277	30.7778	0.032491	hsa-miR-590-3p	0.802036	0.0150039
ENSG00000264112	AC015813.1	ENSG00000100307	CBX7	1	1	9	277	30.7778	0.032491	hsa-miR-590-3p	0.990322	8.80339e-06
ENSG00000253666	AP000424.1	ENSG00000239305	RNF103	2	2	10	277	27.7	0.00117721	hsa-miR-21-5p,hsa-miR-590-5p	0.819053	0.0121018
ENSG00000253666	AP000424.1	ENSG00000123124	WWP1	2	2	23	277	12.0435	0.00661853	hsa-miR-21-5p,hsa-miR-590-5p	0.945169	0.000656325
ENSG00000253666	AP000424.1	ENSG00000106799	TGFBR1	2	2	55	277	5.03636	0.0388479	hsa-miR-21-5p,hsa-miR-590-5p	0.821197	0.0117609
ENSG00000253666	AP000424.1	ENSG00000144642	RBMS3	2	2	15	277	18.4667	0.00274682	hsa-miR-21-5p,hsa-miR-590-5p	0.886991	0.0038761
ENSG00000253666	AP000424.1	ENSG00000143878	RHOB	2	2	13	277	21.3077	0.0020405	hsa-miR-21-5p,hsa-miR-590-5p	0.826537	0.0109355
ENSG00000253666	AP000424.1	ENSG00000173391	OLR1	2	2	15	277	18.4667	0.00274682	hsa-miR-21-5p,hsa-miR-590-5p	0.86257	0.00623559
ENSG00000253666	AP000424.1	ENSG00000186951	PPARA	2	2	48	277	5.77083	0.0295087	hsa-miR-21-5p,hsa-miR-590-5p	0.90156	0.00276728
ENSG00000215417	MIR17HG	ENSG00000104643	MTMR9	5	7	28	277	7.06633	0.00013606	hsa-miR-130a-3p,hsa-miR-454-3p,hsa-miR-301a-3p,hsa-miR-301b-3p,hsa-miR-130b-3p	0.904815	0.00254881
ENSG00000263753	LINC00667	ENSG00000124882	EREG	6	11	31	277	4.8739	0.00037882	hsa-miR-181b-5p,hsa-miR-181a-5p,hsa-miR-19a-3p,hsa-miR-19b-3p,hsa-miR-181c-5p,hsa-miR-181d-5p	0.882644	0.00424935
ENSG00000263753	LINC00667	ENSG00000196526	AFAP1	4	11	10	277	10.0727	0.000254782	hsa-miR-181b-5p,hsa-miR-181a-5p,hsa-miR-181c-5p,hsa-miR-181d-5p	0.842852	0.00862221
ENSG00000263753	LINC00667	ENSG00000079332	SAR1A	5	11	26	277	4.84266	0.00155419	hsa-miR-34a-5p,hsa-miR-34c-5p,hsa-miR-19a-3p,hsa-miR-449a,hsa-miR-449b-5p	0.819998	0.0119509
ENSG00000263753	LINC00667	ENSG00000010539	ZNF200	4	11	20	277	5.03636	0.00475498	hsa-miR-181b-5p,hsa-miR-181a-5p,hsa-miR-181c-5p,hsa-miR-181d-5p	0.817247	0.0123933
ENSG00000263753	LINC00667	ENSG00000114988	LMAN2L	4	11	12	277	8.39394	0.000575829	hsa-miR-34a-5p,hsa-miR-34c-5p,hsa-miR-449a,hsa-miR-449b-5p	0.823911	0.0113372
ENSG00000263753	LINC00667	ENSG00000008282	SYPL1	5	11	30	277	4.19697	0.00311189	hsa-miR-181b-5p,hsa-miR-181a-5p,hsa-miR-19b-3p,hsa-miR-181c-5p,hsa-miR-181d-5p	0.800629	0.0152596
ENSG00000263753	LINC00667	ENSG00000111348	ARHGDIB	1	11	1	277	25.1818	0.0397112	hsa-miR-449a	0.844512	0.00840428
ENSG00000263753	LINC00667	ENSG00000121005	CRISPLD1	4	11	14	277	7.19481	0.00111631	hsa-miR-181b-5p,hsa-miR-181a-5p,hsa-miR-181c-5p,hsa-miR-181d-5p	0.868884	0.00556358
ENSG00000263753	LINC00667	ENSG00000135655	USP15	5	11	42	277	2.99784	0.0145905	hsa-miR-181b-5p,hsa-miR-181a-5p,hsa-miR-181c-5p,hsa-miR-181d-5p,hsa-miR-4262	0.812609	0.0131596
ENSG00000263753	LINC00667	ENSG00000106799	TGFBR1	5	11	55	277	2.28926	0.0455247	hsa-miR-181b-5p,hsa-miR-181a-5p,hsa-miR-181c-5p,hsa-miR-181d-5p,hsa-miR-4262	0.865071	0.00596422
ENSG00000263753	LINC00667	ENSG00000127314	RAP1B	6	11	59	277	2.56086	0.0140356	hsa-miR-181b-5p,hsa-miR-181a-5p,hsa-miR-19a-3p,hsa-miR-19b-3p,hsa-miR-181c-5p,hsa-miR-181d-5p	0.950648	0.000505938
ENSG00000263753	LINC00667	ENSG00000122966	CIT	6	11	31	277	4.8739	0.00037882	hsa-miR-181b-5p,hsa-miR-181a-5p,hsa-miR-19a-3p,hsa-miR-19b-3p,hsa-miR-181c-5p,hsa-miR-181d-5p	0.815981	0.0125999
ENSG00000263753	LINC00667	ENSG00000074695	LMAN1	4	11	19	277	5.30144	0.00388631	hsa-miR-34a-5p,hsa-miR-34c-5p,hsa-miR-449a,hsa-miR-449b-5p	0.835786	0.00958588
ENSG00000263753	LINC00667	ENSG00000105855	ITGB8	7	11	82	277	2.14967	0.0179819	hsa-miR-181b-5p,hsa-miR-181a-5p,hsa-miR-19a-3p,hsa-miR-19b-3p,hsa-miR-181c-5p,hsa-miR-181d-5p,hsa-miR-4262	0.833725	0.00987795
ENSG00000263753	LINC00667	ENSG00000168395	ING5	4	11	14	277	7.19481	0.00111631	hsa-miR-181b-5p,hsa-miR-181a-5p,hsa-miR-181c-5p,hsa-miR-181d-5p	0.849354	0.00778635
ENSG00000263753	LINC00667	ENSG00000165406	MARCH8	4	11	30	277	3.35758	0.0216577	hsa-miR-34a-5p,hsa-miR-34c-5p,hsa-miR-449a,hsa-miR-449b-5p	0.852395	0.00741209
ENSG00000263753	LINC00667	ENSG00000159023	EPB41	4	11	26	277	3.87413	0.0128911	hsa-miR-181b-5p,hsa-miR-181a-5p,hsa-miR-181c-5p,hsa-miR-181d-5p	0.824937	0.0111793
ENSG00000261824	LINC00662	ENSG00000135655	USP15	6	9	42	277	4.39683	0.000515991	hsa-miR-16-5p,hsa-miR-15a-5p,hsa-miR-195-5p,hsa-miR-497-5p,hsa-miR-15b-5p,hsa-miR-424-5p	0.845349	0.00829555
ENSG00000261824	LINC00662	ENSG00000198742	SMURF1	6	9	36	277	5.12963	0.000204139	hsa-miR-16-5p,hsa-miR-15a-5p,hsa-miR-195-5p,hsa-miR-497-5p,hsa-miR-15b-5p,hsa-miR-424-5p	0.816323	0.0125439
ENSG00000261824	LINC00662	ENSG00000134762	DSC3	2	9	2	277	30.7778	0.000941767	hsa-miR-107,hsa-miR-103a-3p	0.930093	0.00119472
ENSG00000261824	LINC00662	ENSG00000164542	KIAA0895	3	9	9	277	10.2593	0.00182239	hsa-miR-497-5p,hsa-miR-15b-5p,hsa-miR-424-5p	0.873479	0.00510201
ENSG00000261824	LINC00662	ENSG00000040199	PHLPP2	6	9	50	277	3.69333	0.00143338	hsa-miR-16-5p,hsa-miR-15a-5p,hsa-miR-195-5p,hsa-miR-497-5p,hsa-miR-15b-5p,hsa-miR-424-5p	0.847055	0.00807638
ENSG00000261824	LINC00662	ENSG00000123700	KCNJ2	6	9	39	277	4.73504	0.000331317	hsa-miR-16-5p,hsa-miR-15a-5p,hsa-miR-195-5p,hsa-miR-497-5p,hsa-miR-15b-5p,hsa-miR-424-5p	0.816397	0.0125318
ENSG00000261824	LINC00662	ENSG00000168411	RFWD3	2	9	4	277	15.3889	0.0054604	hsa-miR-107,hsa-miR-103a-3p	0.833998	0.00983902
ENSG00000261824	LINC00662	ENSG00000186446	ZNF501	1	9	1	277	30.7778	0.032491	hsa-miR-24-3p	0.898126	0.00300927
ENSG00000242125	SNHG3	ENSG00000066135	KDM4A	1	1	11	277	25.1818	0.0397112	hsa-miR-340-5p	0.839827	0.00902768
